# Supplementary material for: Coarse Woody Debris Decomposition Assessment Tool: Model validation and application
Source: PLoS One. 2021 Jul 9;16(7):e0254408. doi: 10.1371/journal.pone.0254408 (PMC8270427; doi:10.1371/journal.pone.0254408)
Supplement: S1 Table — (XLSX) [file pone.0254408.s001.xlsx]

## Sheet: Caspar Creek
Site	DATE	MONTH	DAY	YEAR	MIN Air Temp oC	MAX Air Temp oC	AVG Air Temp oC	MIN Water Temp oC	MAX Water Temp oC	AVG Water Temp oC	PPT mm
Caspar Creek	2000-01-01	1	1	2000	1.63	8.86	4.1	6.07	7.19	6.61	2.032
Caspar Creek	2000-01-02	1	2	2000	0.89	7.59	4.11	5.88	6.99	6.45	2.032
Caspar Creek	2000-01-03	1	3	2000	2.54	7.19	4.5	6.15	6.94	6.58	0.254
Caspar Creek	2000-01-04	1	4	2000	3.94	8.99	6.58	6.56	7.56	7.08	9.144
Caspar Creek	2000-01-05	1	5	2000	2.06	6.34	3.82	6.23	7.14	6.62	0.254
Caspar Creek	2000-01-06	1	6	2000	1.5	7.54	4.34	5.83	6.96	6.41	0
Caspar Creek	2000-01-07	1	7	2000	3.31	8.94	6.1	6.39	7.36	6.89	0.254
Caspar Creek	2000-01-08	1	8	2000	7.24	9.71	8.09	7.39	7.96	7.65	0
Caspar Creek	2000-01-09	1	9	2000	6.64	9.85	8.18	7.59	8.21	7.89	0.254
Caspar Creek	2000-01-10	1	10	2000	8.66	11.02	9.69	8.11	8.81	8.41	17.526
Caspar Creek	2000-01-11	1	11	2000	5.59	11.56	9.82	8.89	9.64	9.37	28.956
Caspar Creek	2000-01-12	1	12	2000	3.17	7.64	5.68	8.76	9.29	9.06	0.254
Caspar Creek	2000-01-13	1	13	2000	6.89	11.02	9.34	9.21	9.87	9.57	14.224
Caspar Creek	2000-01-14	1	14	2000	9.09	11.36	10.09	9.89	10.15	10.04	28.448
Caspar Creek	2000-01-15	1	15	2000	9.34	13.28	10.85	10.13	10.64	10.43	31.242
Caspar Creek	2000-01-16	1	16	2000	5.51	10.76	8.57	10.15	10.57	10.41	11.938
Caspar Creek	2000-01-17	1	17	2000	3.49	9.31	6.13	9.8	10.27	10.03	0
Caspar Creek	2000-01-18	1	18	2000	7.16	12.29	9.73	10.03	10.55	10.35	13.462
Caspar Creek	2000-01-19	1	19	2000	9.75	12.31	10.72	10.43	10.74	10.58	19.558
Caspar Creek	2000-01-20	1	20	2000	6.28	10.69	8.68	10.15	10.57	10.41	5.08
Caspar Creek	2000-01-21	1	21	2000	7.66	11.09	9.45	10.32	10.64	10.49	6.096
Caspar Creek	2000-01-22	1	22	2000	5.86	10.32	8.26	9.99	10.46	10.27	2.032
Caspar Creek	2000-01-23	1	23	2000	9.21	10.69	10.03	10.34	10.6	10.47	17.526
Caspar Creek	2000-01-24	1	24	2000	9.96	11.79	10.8	10.6	10.78	10.69	12.7
Caspar Creek	2000-01-25	1	25	2000	8.36	11	10.06	10.55	10.78	10.71	8.382
Caspar Creek	2000-01-26	1	26	2000	4	8.36	6.15	9.94	10.55	10.18	0.254
Caspar Creek	2000-01-27	1	27	2000	2.72	9.44	5.43	9.56	10.1	9.83	0
Caspar Creek	2000-01-28	1	28	2000	2.99	9.26	5.33	9.29	9.89	9.57	0
Caspar Creek	2000-01-29	1	29	2000	2.46	9.16	5.25	8.89	9.54	9.24	0
Caspar Creek	2000-01-30	1	30	2000	6.64	10.06	8.8	9.51	10.1	9.87	31.242
Caspar Creek	2000-01-31	1	31	2000	6.81	9.14	7.95	9.85	10.18	9.98	8.128
Caspar Creek	2000-02-01	2	1	2000	9.04	12.31	10.36	10.18	10.6	10.4	0.254
Caspar Creek	2000-02-02	2	2	2000	8.71	13.63	10.7	10.39	10.74	10.55	0
Caspar Creek	2000-02-03	2	3	2000	7.89	10.83	9.38	10.27	10.57	10.46	8.89
Caspar Creek	2000-02-04	2	4	2000	8.34	10.95	9.82	10.22	10.55	10.4	1.778
Caspar Creek	2000-02-05	2	5	2000	8.11	11.84	10.38	10.46	10.71	10.56	19.304
Caspar Creek	2000-02-06	2	6	2000	6.23	12.76	9.11	10.13	10.69	10.41	0
Caspar Creek	2000-02-07	2	7	2000	6.79	13.02	9.34	10.22	10.69	10.47	0
Caspar Creek	2000-02-08	2	8	2000	8.69	12.81	10.34	10.41	10.76	10.56	0
Caspar Creek	2000-02-09	2	9	2000	10.03	11.91	10.84	10.62	10.83	10.71	2.286
Caspar Creek	2000-02-10	2	10	2000	8.71	12.29	10.43	10.55	10.88	10.71	5.588
Caspar Creek	2000-02-11	2	11	2000	8.46	10.25	9.26	10.41	10.53	10.45	22.606
Caspar Creek	2000-02-12	2	12	2000	8.24	10.62	9.24	10.32	10.6	10.45	33.274
Caspar Creek	2000-02-13	2	13	2000	7.94	13.13	10.52	10.53	10.97	10.71	42.418
Caspar Creek	2000-02-14	2	14	2000	8.84	13.28	10.97	10.83	11.04	10.97	14.732
Caspar Creek	2000-02-15	2	15	2000	6.81	11.46	9.13	10.64	10.95	10.81	0.254
Caspar Creek	2000-02-16	2	16	2000	7.36	10.34	9.06	10.62	10.81	10.74	7.366
Caspar Creek	2000-02-17	2	17	2000	5.62	10.81	7.99	10.2	10.67	10.44	0
Caspar Creek	2000-02-18	2	18	2000	3.84	12.59	6.98	9.73	10.34	10.08	0
Caspar Creek	2000-02-19	2	19	2000	3.2	12.14	7	9.36	10.2	9.82	0.508
Caspar Creek	2000-02-20	2	20	2000	8.61	12.01	9.72	10.06	10.55	10.29	16.256
Caspar Creek	2000-02-21	2	21	2000	6.34	12.01	8.81	9.99	10.46	10.26	0.762
Caspar Creek	2000-02-22	2	22	2000	7.16	9.99	8.71	10.1	10.41	10.23	55.372
Caspar Creek	2000-02-23	2	23	2000	4.26	7.81	6.05	10.2	10.39	10.3	8.382
Caspar Creek	2000-02-24	2	24	2000	1.9	7.94	5.06	9.8	10.18	10.03	4.826
Caspar Creek	2000-02-25	2	25	2000	5.72	10.5	8.11	10.03	10.46	10.23	5.334
Caspar Creek	2000-02-26	2	26	2000	9.21	11.81	10.31	10.39	10.67	10.51	40.386
Caspar Creek	2000-02-27	2	27	2000	8.81	10.43	9.54	10.55	10.71	10.64	26.162
Caspar Creek	2000-02-28	2	28	2000	7.64	10.27	8.65	10.57	10.74	10.65	8.382
Caspar Creek	2000-02-29	2	29	2000	5.99	11.29	8.82	10.5	10.74	10.6	16.764
Caspar Creek	2000-03-01	3	1	2000	2.99	10.29	6.71	10.06	10.55	10.34	0.762
Caspar Creek	2000-03-02	3	2	2000	6.44	10.41	8.23	10.29	10.57	10.43	3.81
Caspar Creek	2000-03-03	3	3	2000	3.81	13.18	7.66	9.8	10.43	10.15	0.254
Caspar Creek	2000-03-04	3	4	2000	7.06	10.06	8.59	10.1	10.39	10.23	12.7
Caspar Creek	2000-03-05	3	5	2000	6.02	9.26	7.37	9.94	10.25	10.09	2.794
Caspar Creek	2000-03-06	3	6	2000	3.94	10.03	6.44	9.54	10.06	9.8	0
Caspar Creek	2000-03-07	3	7	2000	4.79	9.01	6.75	9.54	9.92	9.71	18.288
Caspar Creek	2000-03-08	3	8	2000	3.52	6.69	5.43	9.36	9.68	9.56	21.082
Caspar Creek	2000-03-09	3	9	2000	4.74	10.15	7.38	9.56	10.27	9.95	6.35
Caspar Creek	2000-03-10	3	10	2000	4.16	10.34	7.64	9.87	10.36	10.12	5.588
Caspar Creek	2000-03-11	3	11	2000	5.94	12.21	8.86	10.13	10.57	10.35	0
Caspar Creek	2000-03-12	3	12	2000	3.17	12.29	7.13	9.56	10.25	9.95	0
Caspar Creek	2000-03-13	3	13	2000	5.17	12.49	8.3	9.71	10.34	10.02	0.254
Caspar Creek	2000-03-14	3	14	2000	7.41	15.61	10.36	10.1	10.74	10.34	0.508
Caspar Creek	2000-03-15	3	15	2000	4.32	16.16	8.48	9.51	10.36	9.96	0.254
Caspar Creek	2000-03-16	3	16	2000	5.78	13.35	9.77	9.96	10.55	10.19	1.016
Caspar Creek	2000-03-17	3	17	2000	2.7	13.3	7.08	8.96	9.89	9.52	0
Caspar Creek	2000-03-18	3	18	2000	5.01	15.14	9.16	9.21	10.13	9.68	0
Caspar Creek	2000-03-19	3	19	2000	5.54	11.96	9.32	9.61	10.29	10	0.508
Caspar Creek	2000-03-20	3	20	2000	3.07	13.23	7.15	8.79	9.71	9.3	0
Caspar Creek	2000-03-21	3	21	2000	4.02	15.64	8.53	8.74	9.94	9.34	0
Caspar Creek	2000-03-22	3	22	2000	5.88	13.39	9.28	9.21	10.01	9.66	0
Caspar Creek	2000-03-23	3	23	2000	5.88	13.63	9.16	9.56	10.18	9.85	0
Caspar Creek	2000-03-24	3	24	2000	4.16	12.24	7.6	8.86	9.78	9.36	0
Caspar Creek	2000-03-25	3	25	2000	5.3	13.3	8.52	9.16	10.1	9.52	0
Caspar Creek	2000-03-26	3	26	2000	3.63	13.56	7.87	8.59	9.68	9.18	0
Caspar Creek	2000-03-27	3	27	2000	6.84	12.81	9.5	9.41	10.06	9.66	0
Caspar Creek	2000-03-28	3	28	2000	3.81	11.26	7.1	8.71	9.56	9.16	0
Caspar Creek	2000-03-29	3	29	2000	2.3	14.71	7.17	8.14	9.41	8.8	0
Caspar Creek	2000-03-30	3	30	2000	3.44	16.66	8.45	8.31	9.66	8.98	0
Caspar Creek	2000-03-31	3	31	2000	4.08	18.98	9.78	8.49	9.96	9.23	0
Caspar Creek	2000-04-01	4	1	2000	6.76	21.04	11.84	9.06	10.55	9.74	0
Caspar Creek	2000-04-02	4	2	2000	8.31	23.08	13.11	9.64	11.04	10.24	0
Caspar Creek	2000-04-03	4	3	2000	7.61	15.84	11.05	9.8	10.85	10.3	0
Caspar Creek	2000-04-04	4	4	2000	10.39	14.51	11.68	10.25	11.02	10.51	0
Caspar Creek	2000-04-05	4	5	2000	9.68	15.36	11.53	10.27	11.29	10.6	0
Caspar Creek	2000-04-06	4	6	2000	6.86	15.66	10.43	10.03	11.09	10.42	0
Caspar Creek	2000-04-07	4	7	2000	4.87	16.26	9.37	9.29	10.83	9.98	0
Caspar Creek	2000-04-08	4	8	2000	8.71	12.26	10.1	9.89	10.34	10.11	0
Caspar Creek	2000-04-09	4	9	2000	7.19	14.1	10.31	9.94	11	10.26	0
Caspar Creek	2000-04-10	4	10	2000	6.23	16.38	10.83	9.56	10.97	10.18	0
Caspar Creek	2000-04-11	4	11	2000	8.76	15.64	11.13	10.06	10.95	10.46	0
Caspar Creek	2000-04-12	4	12	2000	9.89	13.81	11.76	10.32	10.85	10.6	9.398
Caspar Creek	2000-04-13	4	13	2000	10.62	14.12	12.19	10.67	11.34	10.94	1.016
Caspar Creek	2000-04-14	4	14	2000	8.74	14.69	11.1	10.48	11.29	10.85	2.794
Caspar Creek	2000-04-15	4	15	2000	8.69	13.39	10.82	10.41	10.97	10.67	0.254
Caspar Creek	2000-04-16	4	16	2000	9.46	11.49	10.46	10.48	10.69	10.57	57.404
Caspar Creek	2000-04-17	4	17	2000	7.49	13.28	10.2	10.46	10.97	10.63	2.286
Caspar Creek	2000-04-18	4	18	2000	4.77	14.36	9.13	9.82	10.76	10.29	0
Caspar Creek	2000-04-19	4	19	2000	4.71	14.44	9.54	9.64	10.69	10.19	0
Caspar Creek	2000-04-20	4	20	2000	7.36	17.41	11.21	10.01	11.24	10.55	0
Caspar Creek	2000-04-21	4	21	2000	8.81	13.63	10.74	10.29	10.9	10.59	0
Caspar Creek	2000-04-22	4	22	2000	7.49	13.46	10.72	10.41	11.14	10.69	1.524
Caspar Creek	2000-04-23	4	23	2000	4.42	14.91	9.07	9.54	10.88	10.19	0
Caspar Creek	2000-04-24	4	24	2000	3.65	15.59	8.8	9.26	10.81	10.03	0
Caspar Creek	2000-04-25	4	25	2000	5.51	14	9.52	9.56	10.5	10	0.762
Caspar Creek	2000-04-26	4	26	2000	5.03	20.76	10.89	9.29	11.16	10.16	0
Caspar Creek	2000-04-27	4	27	2000	6.64	12.78	9.42	9.82	10.55	10.16	2.54
Caspar Creek	2000-04-28	4	28	2000	3.71	13.81	8.23	9.09	10.55	9.79	0
Caspar Creek	2000-04-29	4	29	2000	3.92	16.07	8.88	8.91	10.71	9.75	0
Caspar Creek	2000-04-30	4	30	2000	7.66	17.13	10.82	9.64	11.34	10.25	0
Caspar Creek	2000-05-01	5	1	2000	5.83	15.74	10.43	9.46	10.57	10.08	4.826
Caspar Creek	2000-05-02	5	2	2000	10.88	15.01	12.16	10.34	11	10.62	0.762
Caspar Creek	2000-05-03	5	3	2000	9.41	17.48	12.32	10.39	12.06	11	0
Caspar Creek	2000-05-04	5	4	2000	7.26	14.46	10.46	10.18	11.11	10.68	0
Caspar Creek	2000-05-05	5	5	2000	6.46	15.44	10.28	9.92	11.61	10.56	0
Caspar Creek	2000-05-06	5	6	2000	7.04	11.81	9.28	9.92	10.41	10.2	1.524
Caspar Creek	2000-05-07	5	7	2000	9.01	13.39	11.56	10.08	10.74	10.44	13.462
Caspar Creek	2000-05-08	5	8	2000	11.71	15.21	12.82	10.64	11.44	10.98	4.064
Caspar Creek	2000-05-09	5	9	2000	9.82	15.16	12.1	10.85	11.59	11.12	2.286
Caspar Creek	2000-05-10	5	10	2000	6.31	11.61	8.99	10.27	11.16	10.66	6.096
Caspar Creek	2000-05-11	5	11	2000	4.32	15.91	8.97	9.44	11.36	10.25	0.254
Caspar Creek	2000-05-12	5	12	2000	4.18	15.93	9.15	9.31	11.09	10.13	0
Caspar Creek	2000-05-13	5	13	2000	7.26	18.55	10.97	9.75	11.56	10.48	0
Caspar Creek	2000-05-14	5	14	2000	9.54	13.95	11.38	10.36	11.07	10.69	6.35
Caspar Creek	2000-05-15	5	15	2000	8.04	14.41	10.23	10.2	11.19	10.59	19.05
Caspar Creek	2000-05-16	5	16	2000	8.11	12.88	10.41	10.15	10.69	10.44	0.254
Caspar Creek	2000-05-17	5	17	2000	7.89	18.06	11.79	10.13	12.11	10.88	0
Caspar Creek	2000-05-18	5	18	2000	6.86	20.27	11.93	10.13	12.46	11.08	0
Caspar Creek	2000-05-19	5	19	2000	9.92	23.15	13.9	10.81	13.06	11.61	0
Caspar Creek	2000-05-20	5	20	2000	8.11	25.2	14.06	10.71	13.25	11.76	0
Caspar Creek	2000-05-21	5	21	2000	9.96	26.54	15.49	11.21	13.88	12.24	0
Caspar Creek	2000-05-22	5	22	2000	8.36	25.39	14.65	11.19	13.81	12.29	0
Caspar Creek	2000-05-23	5	23	2000	12.14	23.37	16.42	11.94	13.91	12.76	0
Caspar Creek	2000-05-24	5	24	2000	10.29	20.36	13.65	11.94	13.95	12.68	0
Caspar Creek	2000-05-25	5	25	2000	8.36	19.23	12.31	11.36	13.65	12.18	0
Caspar Creek	2000-05-26	5	26	2000	10.53	19.54	14.37	11.69	13.44	12.44	0
Caspar Creek	2000-05-27	5	27	2000	12.46	22.92	16	12.24	14.61	13.09	0
Caspar Creek	2000-05-28	5	28	2000	9.39	18.11	13.66	12.49	14.03	13.03	0
Caspar Creek	2000-05-29	5	29	2000	7.14	19.61	11.7	11.29	13.81	12.24	0
Caspar Creek	2000-05-30	5	30	2000	7.21	17.64	11.33	11.02	13.49	11.9	0
Caspar Creek	2000-05-31	5	31	2000	7.09	22.33	12.64	10.78	13.58	11.91	0
Caspar Creek	2000-06-01	6	1	2000	7.21	23.69	13.35	10.97	13.95	12.18	0
Caspar Creek	2000-06-02	6	2	2000	8.21	19.68	12.67	11.39	13.79	12.23	0
Caspar Creek	2000-06-03	6	3	2000	10.41	19.23	12.79	11.69	14	12.47	0
Caspar Creek	2000-06-04	6	4	2000	9.41	17.05	11.7	11.54	13.18	12.14	0
Caspar Creek	2000-06-05	6	5	2000	10.22	20.69	13.69	11.59	13.44	12.28	0
Caspar Creek	2000-06-06	6	6	2000	8.01	21.36	13.64	11.16	13.98	12.35	0
Caspar Creek	2000-06-07	6	7	2000	11.29	16.09	13.77	12.19	12.76	12.53	6.35
Caspar Creek	2000-06-08	6	8	2000	11.26	15.51	12.94	11.94	13.06	12.35	1.524
Caspar Creek	2000-06-09	6	9	2000	10.32	20.81	13.53	11.84	13.25	12.43	0
Caspar Creek	2000-06-10	6	10	2000	9.49	18.23	12.46	11.66	13.86	12.4	0
Caspar Creek	2000-06-11	6	11	2000	8.31	18.7	12.88	11.34	13.32	12.23	0
Caspar Creek	2000-06-12	6	12	2000	12.66	20.05	15.44	12.26	13.7	12.89	0
Caspar Creek	2000-06-13	6	13	2000	11.86	26.35	16.82	12.46	15.11	13.5	0
Caspar Creek	2000-06-14	6	14	2000	12.41	31.06	18.89	12.95	15.84	14.16	0
Caspar Creek	2000-06-15	6	15	2000	14.21	25.62	18.6	13.74	16.35	14.72	0
Caspar Creek	2000-06-16	6	16	2000	12.24	24.21	16.04	13.56	16.05	14.49	0
Caspar Creek	2000-06-17	6	17	2000	11.26	16.26	13.91	13.35	14.12	13.7	0
Caspar Creek	2000-06-18	6	18	2000	11.36	18.25	13.88	13.2	13.81	13.44	0.254
Caspar Creek	2000-06-19	6	19	2000	10.57	27.34	16.11	12.64	15.54	13.73	0
Caspar Creek	2000-06-20	6	20	2000	10.95	27.01	16.51	13.04	15.93	14.16	0
Caspar Creek	2000-06-21	6	21	2000	10.55	23.18	15.18	13.09	15.84	14.15	0
Caspar Creek	2000-06-22	6	22	2000	10.6	20.05	13.88	13.18	15.56	13.91	0
Caspar Creek	2000-06-23	6	23	2000	9.51	23.37	14.42	12.66	15.36	13.67	0
Caspar Creek	2000-06-24	6	24	2000	11.49	16.68	13.47	13.09	13.86	13.45	0
Caspar Creek	2000-06-25	6	25	2000	11.61	23.61	15.14	12.95	15.51	13.81	0
Caspar Creek	2000-06-26	6	26	2000	9.94	24.99	15.23	12.78	15.71	13.92	0
Caspar Creek	2000-06-27	6	27	2000	9.16	22.64	14.37	12.69	15.66	13.85	0
Caspar Creek	2000-06-28	6	28	2000	11.19	23.23	15.12	13.13	15.93	14.1	0
Caspar Creek	2000-06-29	6	29	2000	11.24	18.55	13.48	13.28	15.34	13.94	0
Caspar Creek	2000-06-30	6	30	2000	10.74	18.91	13.62	13.02	15.26	13.7	0
Caspar Creek	2000-07-01	7	1	2000	10.15	19.26	13.58	13.11	15.01	13.69	0
Caspar Creek	2000-07-02	7	2	2000	9.29	19.96	13.29	12.64	15.11	13.46	0
Caspar Creek	2000-07-03	7	3	2000	8.96	19.94	12.92	12.44	15.01	13.32	0
Caspar Creek	2000-07-04	7	4	2000	7.26	21.26	12.55	11.89	14.69	13.03	0
Caspar Creek	2000-07-05	7	5	2000	11.66	19.38	14.14	12.9	14.64	13.49	0
Caspar Creek	2000-07-06	7	6	2000	12.29	19.33	14.41	13.04	14.21	13.49	0
Caspar Creek	2000-07-07	7	7	2000	12.44	19.02	14.6	13.06	14.17	13.52	0
Caspar Creek	2000-07-08	7	8	2000	11.76	22.17	14.82	13.13	15.56	13.86	0
Caspar Creek	2000-07-09	7	9	2000	9.54	24.16	14.82	12.64	15.51	13.75	0
Caspar Creek	2000-07-10	7	10	2000	10.76	21.49	14.41	13.04	15.51	13.87	0
Caspar Creek	2000-07-11	7	11	2000	11	20.94	14.35	13.09	15.56	13.88	0
Caspar Creek	2000-07-12	7	12	2000	11.34	19.54	13.75	13.18	14.59	13.69	0
Caspar Creek	2000-07-13	7	13	2000	10.32	16.56	13.15	13.04	13.65	13.4	0.254
Caspar Creek	2000-07-14	7	14	2000	8.16	22.85	13.68	12.06	15.06	13.2	0
Caspar Creek	2000-07-15	7	15	2000	9.59	21.64	13.87	12.59	15.26	13.52	0
Caspar Creek	2000-07-16	7	16	2000	11.81	14.31	12.97	13.04	13.53	13.22	0.254
Caspar Creek	2000-07-17	7	17	2000	12.46	15.93	14.05	12.97	13.51	13.23	0.508
Caspar Creek	2000-07-18	7	18	2000	11.99	20.08	14.91	13.11	15.01	13.68	0
Caspar Creek	2000-07-19	7	19	2000	9.34	21.54	13.92	12.64	15.24	13.56	0
Caspar Creek	2000-07-20	7	20	2000	10.95	17.22	13.32	13.02	14.51	13.58	0
Caspar Creek	2000-07-21	7	21	2000	11.59	19.09	14.03	13.04	14.41	13.59	0
Caspar Creek	2000-07-22	7	22	2000	10.81	22.15	15.26	13.32	15.61	13.98	0
Caspar Creek	2000-07-23	7	23	2000	8.54	25.39	14.84	12.59	15.46	13.71	0
Caspar Creek	2000-07-24	7	24	2000	10.25	18.6	13.71	13.04	14.56	13.69	0
Caspar Creek	2000-07-25	7	25	2000	9.94	23.34	15.13	12.88	15.36	13.84	0
Caspar Creek	2000-07-26	7	26	2000	11.49	19.68	14.91	13.37	15.26	14.07	0
Caspar Creek	2000-07-27	7	27	2000	9.14	21.81	14.22	12.85	15.24	13.85	0
Caspar Creek	2000-07-28	7	28	2000	11.66	22.4	15.5	13.42	15.76	14.22	0
Caspar Creek	2000-07-29	7	29	2000	10.97	25.18	15.6	13.32	15.81	14.27	0
Caspar Creek	2000-07-30	7	30	2000	10.46	23.37	14.81	13.3	15.34	14.13	0
Caspar Creek	2000-07-31	7	31	2000	10.2	26.51	15.97	13.2	15.71	14.23	0
Caspar Creek	2000-08-01	8	1	2000	10.97	24.15	15.37	13.36	16.13	14.42	0
Caspar Creek	2000-08-02	8	2	2000	9.73	24.56	15.3	13.07	16.14	14.28	0
Caspar Creek	2000-08-03	8	3	2000	10.46	18.14	13.69	13.35	15.57	14.16	0
Caspar Creek	2000-08-04	8	4	2000	12.3	17.59	13.94	13.75	15.31	14.16	0
Caspar Creek	2000-08-05	8	5	2000	10.63	20.76	14.42	13.31	15.64	14.16	0
Caspar Creek	2000-08-06	8	6	2000	10.72	18.23	13.37	13.35	15.49	14.07	0
Caspar Creek	2000-08-07	8	7	2000	11.24	14.73	12.76	13.43	13.98	13.69	0
Caspar Creek	2000-08-08	8	8	2000	11.86	18.13	14.04	13.29	14.74	13.83	0.254
Caspar Creek	2000-08-09	8	9	2000	12.89	18.15	14.62	13.68	14.97	14.07	0
Caspar Creek	2000-08-10	8	10	2000	13	17.5	14.6	13.72	15.17	14.21	0
Caspar Creek	2000-08-11	8	11	2000	10.36	21.4	14.45	13.31	15.5	14.15	0
Caspar Creek	2000-08-12	8	12	2000	8.35	20.73	12.85	12.59	14.88	13.56	0
Caspar Creek	2000-08-13	8	13	2000	7.17	18.7	12.29	12.03	14.5	13.14	0
Caspar Creek	2000-08-14	8	14	2000	7.39	17.95	12.22	12.01	14.26	13.01	0
Caspar Creek	2000-08-15	8	15	2000	6.98	19.26	12.63	11.8	14.14	12.88	0
Caspar Creek	2000-08-16	8	16	2000	7.34	19.48	12.59	11.79	14.05	12.83	0
Caspar Creek	2000-08-17	8	17	2000	7.2	19.87	12.63	11.72	13.94	12.74	0
Caspar Creek	2000-08-18	8	18	2000	7.41	19.62	13.28	11.74	14.09	12.86	0
Caspar Creek	2000-08-19	8	19	2000	8.92	18.22	12.85	12.29	14.16	13.1	0
Caspar Creek	2000-08-20	8	20	2000	7.73	19.66	12.78	11.88	13.99	12.85	0
Caspar Creek	2000-08-21	8	21	2000	7.85	22.34	13.84	11.8	14.13	12.91	0
Caspar Creek	2000-08-22	8	22	2000	10.25	17.44	13.04	12.69	14.11	13.23	0
Caspar Creek	2000-08-23	8	23	2000	11.3	14.71	13.15	12.92	13.42	13.16	0
Caspar Creek	2000-08-24	8	24	2000	10.1	20.03	14.36	13.05	14.55	13.53	0
Caspar Creek	2000-08-25	8	25	2000	8.68	20.55	13.57	12.24	14.28	13.19	0
Caspar Creek	2000-08-26	8	26	2000	9.16	21.96	13.94	12.37	14.4	13.28	0
Caspar Creek	2000-08-27	8	27	2000	8.41	20.95	13.36	12.13	14.17	13.07	0
Caspar Creek	2000-08-28	8	28	2000	9.95	18.66	13.32	12.41	14.12	13.15	0
Caspar Creek	2000-08-29	8	29	2000	11.44	15.05	12.91	12.9	13.41	13.14	0
Caspar Creek	2000-08-30	8	30	2000	11.88	17.74	14.11	12.9	13.78	13.3	0
Caspar Creek	2000-08-31	8	31	2000	13.63	15.39	14.3	13.34	13.6	13.46	0.254
Caspar Creek	2000-09-01	9	1	2000	11.59	17.68	14.04	13.22	14.08	13.56	0.508
Caspar Creek	2000-09-02	9	2	2000	9.08	18.41	13	12.53	14.02	13.18	0
Caspar Creek	2000-09-03	9	3	2000	8.32	17.91	12.41	12.01	13.62	12.74	0
Caspar Creek	2000-09-04	9	4	2000	8.49	17.22	12.18	12.04	13.56	12.68	0
Caspar Creek	2000-09-05	9	5	2000	6.37	19.64	11.77	11.27	13.19	12.21	0
Caspar Creek	2000-09-06	9	6	2000	7.86	24.08	14.03	11.49	13.48	12.45	0
Caspar Creek	2000-09-07	9	7	2000	9.37	25.22	14.35	11.91	13.9	12.79	0
Caspar Creek	2000-09-08	9	8	2000	7.78	19	12.58	11.66	13.35	12.5	0
Caspar Creek	2000-09-09	9	9	2000	7.22	19.75	12.14	11.39	13.15	12.23	0
Caspar Creek	2000-09-10	9	10	2000	8.21	20.56	13.1	11.47	13.22	12.31	0
Caspar Creek	2000-09-11	9	11	2000	9.48	22.24	14.23	11.87	13.56	12.65	0
Caspar Creek	2000-09-12	9	12	2000	8.29	25.15	14.42	11.72	13.43	12.62	0
Caspar Creek	2000-09-13	9	13	2000	13.9	22.83	16.62	12.99	13.86	13.42	0.254
Caspar Creek	2000-09-14	9	14	2000	12.02	19.92	15.59	13.42	14.03	13.65	0
Caspar Creek	2000-09-15	9	15	2000	11.13	20.35	15.25	12.93	14.28	13.61	0
Caspar Creek	2000-09-16	9	16	2000	11.37	21.72	15.35	13.5	14.8	13.95	0
Caspar Creek	2000-09-17	9	17	2000	10.69	25.22	16.2	12.87	14.57	13.7	0
Caspar Creek	2000-09-18	9	18	2000	12.92	31.82	18.41	13.5	15.2	14.26	0
Caspar Creek	2000-09-19	9	19	2000	13.26	28.94	18.24	13.78	15.41	14.49	0
Caspar Creek	2000-09-20	9	20	2000	13.28	27.22	17.16	13.99	15.55	14.6	0
Caspar Creek	2000-09-21	9	21	2000	13.25	15.94	14.67	14.09	14.54	14.37	0.254
Caspar Creek	2000-09-22	9	22	2000	9.93	18.32	13.78	13.45	14.68	14.01	0
Caspar Creek	2000-09-23	9	23	2000	8.93	21.25	13.26	12.6	14.21	13.29	0
Caspar Creek	2000-09-24	9	24	2000	7.87	19.82	12.08	12.11	13.66	12.79	0
Caspar Creek	2000-09-25	9	25	2000	8.28	23.5	13.67	11.84	13.45	12.63	0
Caspar Creek	2000-09-26	9	26	2000	9.24	20.62	13.86	12.13	13.72	12.83	0
Caspar Creek	2000-09-27	9	27	2000	12.21	17.69	13.87	12.92	13.59	13.18	0
Caspar Creek	2000-09-28	9	28	2000	9.74	19.31	13.84	12.81	14.12	13.3	0
Caspar Creek	2000-09-29	9	29	2000	8.26	21.16	13.67	11.98	13.45	12.75	0
Caspar Creek	2000-09-30	9	30	2000	10.13	22.16	15.05	12.45	13.87	13.12	0
Caspar Creek	2000-10-01	10	1	2000	11.77	21.98	15.69	13.08	14.37	13.56	0
Caspar Creek	2000-10-02	10	2	2000	8	16.37	11.92	12.33	13.82	13.04	0
Caspar Creek	2000-10-03	10	3	2000	7.24	17.68	10.78	11.51	13.04	12.12	0
Caspar Creek	2000-10-04	10	4	2000	7.15	14.75	10.68	11.3	12.4	11.84	0
Caspar Creek	2000-10-05	10	5	2000	7.53	16.24	10.81	11.62	12.85	11.98	0
Caspar Creek	2000-10-06	10	6	2000	6.51	16	10.07	10.9	12.15	11.44	0
Caspar Creek	2000-10-07	10	7	2000	8.79	12.42	10.3	11.23	11.83	11.5	0
Caspar Creek	2000-10-08	10	8	2000	6.4	16.73	11.51	10.71	12.07	11.42	0
Caspar Creek	2000-10-09	10	9	2000	11.74	14.84	13.27	11.91	12.55	12.24	14.986
Caspar Creek	2000-10-10	10	10	2000	7.97	14.7	11.26	11.63	12.65	12.2	2.54
Caspar Creek	2000-10-11	10	11	2000	7.28	14.45	10.01	11.04	11.89	11.47	0
Caspar Creek	2000-10-12	10	12	2000	5.88	15.93	10.08	10.56	11.69	11.17	0
Caspar Creek	2000-10-13	10	13	2000	7.18	15.32	10.78	10.86	11.79	11.29	0
Caspar Creek	2000-10-14	10	14	2000	7.54	15.42	10.75	10.89	11.73	11.32	0
Caspar Creek	2000-10-15	10	15	2000	8.14	15.17	10.94	11.13	11.94	11.42	0
Caspar Creek	2000-10-16	10	16	2000	5.61	16.42	9.58	10.29	11.36	10.83	0
Caspar Creek	2000-10-17	10	17	2000	5.92	16.49	9.83	10.11	11.22	10.68	0
Caspar Creek	2000-10-18	10	18	2000	7.34	16.49	11.55	10.25	11.36	10.83	0
Caspar Creek	2000-10-19	10	19	2000	8.02	18.42	12.58	11.16	12.05	11.54	0
Caspar Creek	2000-10-20	10	20	2000	7.89	13.83	10.83	10.75	11.54	11.15	7.366
Caspar Creek	2000-10-21	10	21	2000	6.47	14.83	9.13	10.45	11.28	10.81	0
Caspar Creek	2000-10-22	10	22	2000	3	13.62	7.16	9.28	10.34	9.85	0
Caspar Creek	2000-10-23	10	23	2000	3.11	14.87	7.36	8.66	9.83	9.28	0
Caspar Creek	2000-10-24	10	24	2000	4.78	15.27	9.33	8.77	10.04	9.39	0
Caspar Creek	2000-10-25	10	25	2000	10.39	13.12	11.57	10.07	10.91	10.54	17.272
Caspar Creek	2000-10-26	10	26	2000	7.49	12.26	10.51	10.63	11.11	10.88	1.016
Caspar Creek	2000-10-27	10	27	2000	5.22	13.1	8.92	9.67	10.5	10.2	0.254
Caspar Creek	2000-10-28	10	28	2000	8.29	11.78	10.75	10.5	11.07	10.82	31.496
Caspar Creek	2000-10-29	10	29	2000	7.74	11	9.49	10.42	10.84	10.64	27.94
Caspar Creek	2000-10-30	10	30	2000	6.38	12.42	10.06	10.41	11.1	10.82	9.398
Caspar Creek	2000-10-31	10	31	2000	4.49	12.11	7.56	9.46	10.27	9.92	0.254
Caspar Creek	2000-11-01	11	1	2000	5.54	11.92	9.11	9.51	10.44	10	0
Caspar Creek	2000-11-02	11	2	2000	8.2	13.09	10.28	10.17	10.79	10.48	0
Caspar Creek	2000-11-03	11	3	2000	7.16	13.98	9.44	9.89	10.51	10.22	0
Caspar Creek	2000-11-04	11	4	2000	6.12	12.67	9.29	9.59	10.34	9.99	0
Caspar Creek	2000-11-05	11	5	2000	6.46	11.99	9.13	9.93	10.44	10.2	0
Caspar Creek	2000-11-06	11	6	2000	6.15	13.59	8.73	9.66	10.11	9.88	0
Caspar Creek	2000-11-07	11	7	2000	3.5	11.69	7.02	8.7	9.55	9.19	0
Caspar Creek	2000-11-08	11	8	2000	4.7	12.43	8.61	9.18	9.94	9.57	0.762
Caspar Creek	2000-11-09	11	9	2000	2.89	10.22	6.04	8.51	9.13	8.82	0
Caspar Creek	2000-11-10	11	10	2000	0.64	8.85	3.59	7.35	8.35	7.78	0
Caspar Creek	2000-11-11	11	11	2000	0.24	8.19	2.99	6.68	7.43	7.09	0
Caspar Creek	2000-11-12	11	12	2000	0.07	10.52	3.14	6.23	7.1	6.68	0
Caspar Creek	2000-11-13	11	13	2000	0.34	6.68	3.28	6.09	7.01	6.54	7.112
Caspar Creek	2000-11-14	11	14	2000	3	7.72	5.16	6.62	7.48	7.09	4.318
Caspar Creek	2000-11-15	11	15	2000	2.6	7.42	5.2	6.99	7.64	7.37	1.27
Caspar Creek	2000-11-16	11	16	2000	1.45	7.87	3.78	6.67	7.45	7.02	0.254
Caspar Creek	2000-11-17	11	17	2000	0.67	7.67	3.06	6.08	6.79	6.46	0
Caspar Creek	2000-11-18	11	18	2000	0.13	7.7	2.98	5.7	6.52	6.13	0
Caspar Creek	2000-11-19	11	19	2000	1.73	8.51	4.36	5.95	6.86	6.38	0
Caspar Creek	2000-11-20	11	20	2000	1.45	8.27	4.39	5.95	6.79	6.42	0
Caspar Creek	2000-11-21	11	21	2000	4.87	10.02	7.29	6.73	7.64	7.24	8.128
Caspar Creek	2000-11-22	11	22	2000	3.05	10.47	5.71	6.93	7.48	7.24	0
Caspar Creek	2000-11-23	11	23	2000	3.72	9.27	6.87	6.89	7.84	7.32	4.826
Caspar Creek	2000-11-24	11	24	2000	4.67	9.97	7.42	7.65	8.04	7.89	0
Caspar Creek	2000-11-25	11	25	2000	4.67	10.71	6.65	7.46	7.95	7.68	0
Caspar Creek	2000-11-26	11	26	2000	6.08	12.02	8.81	7.68	8.46	8.04	0
Caspar Creek	2000-11-27	11	27	2000	9.53	11.86	10.53	8.47	8.97	8.74	1.778
Caspar Creek	2000-11-28	11	28	2000	9.82	12.51	10.81	8.95	9.31	9.13	0
Caspar Creek	2000-11-29	11	29	2000	9.19	11.39	10.3	9.3	9.52	9.41	32.512
Caspar Creek	2000-11-30	11	30	2000	4.79	9.98	7.9	8.6	9.32	9.09	2.54
Caspar Creek	2000-12-01	12	1	2000	3.12	9.13	5.05	7.78	8.5	8.07	0
Caspar Creek	2000-12-02	12	2	2000	2.55	8.63	5.11	7.18	7.8	7.52	0
Caspar Creek	2000-12-03	12	3	2000	3.54	8.9	6.02	7.23	7.85	7.56	0
Caspar Creek	2000-12-04	12	4	2000	4.5	9.85	6.9	7.45	8.08	7.78	0
Caspar Creek	2000-12-05	12	5	2000	4.35	9.45	6.27	7.42	7.93	7.7	0
Caspar Creek	2000-12-06	12	6	2000	4.28	10.7	7.12	7.3	8.11	7.72	0
Caspar Creek	2000-12-07	12	7	2000	7.83	11.48	9.24	8.11	8.7	8.42	0
Caspar Creek	2000-12-08	12	8	2000	7.21	11.49	9.2	8.5	8.82	8.67	0
Caspar Creek	2000-12-09	12	9	2000	9.44	11.14	10.02	8.85	9.15	9.01	2.794
Caspar Creek	2000-12-10	12	10	2000	3.3	10.11	7.72	8.19	9.15	8.94	0.508
Caspar Creek	2000-12-11	12	11	2000	3.47	8.46	6.67	7.97	8.48	8.21	7.874
Caspar Creek	2000-12-12	12	12	2000	5.49	8.26	6.32	8.01	8.29	8.14	2.286
Caspar Creek	2000-12-13	12	13	2000	5.98	10.34	8.39	7.98	8.8	8.32	12.7
Caspar Creek	2000-12-14	12	14	2000	7.74	9.88	9	8.69	9.12	8.85	17.78
Caspar Creek	2000-12-15	12	15	2000	4.48	9.84	6.93	8.45	9.19	8.9	0
Caspar Creek	2000-12-16	12	16	2000	2.92	8.43	5.2	7.75	8.37	8.03	0.254
Caspar Creek	2000-12-17	12	17	2000	2.23	6.79	4.22	7.18	8	7.58	0
Caspar Creek	2000-12-18	12	18	2000	1.04	6.49	3.25	6.46	7.08	6.8	0
Caspar Creek	2000-12-19	12	19	2000	2.19	7.79	4.64	6.45	7.2	6.81	0
Caspar Creek	2000-12-20	12	20	2000	3.49	8.48	5.69	6.92	7.47	7.18	0
Caspar Creek	2000-12-21	12	21	2000	2.56	10.2	6.79	6.76	7.83	7.28	2.794
Caspar Creek	2000-12-22	12	22	2000	5.13	10.35	8.04	7.83	8.29	8.04	2.286
Caspar Creek	2000-12-23	12	23	2000	3.74	8.73	6.56	7.4	8.01	7.73	2.54
Caspar Creek	2000-12-24	12	24	2000	2.99	7.78	5.16	7.19	7.96	7.52	0.254
Caspar Creek	2000-12-25	12	25	2000	1.53	8	4.3	6.5	7.21	6.89	0
Caspar Creek	2000-12-26	12	26	2000	1.48	7.42	3.9	6.24	6.88	6.61	0
Caspar Creek	2000-12-27	12	27	2000	2.31	7.91	4.29	6.24	6.89	6.54	0
Caspar Creek	2000-12-28	12	28	2000	1.24	6.68	3.39	5.84	6.45	6.17	0
Caspar Creek	2000-12-29	12	29	2000	1.1	7.33	3.81	5.68	6.38	6.06	0
Caspar Creek	2000-12-30	12	30	2000	2.64	8.56	5.94	6.22	7	6.52	0
Caspar Creek	2000-12-31	12	31	2000	5.43	8.7	7.05	7.03	7.27	7.15	0
Caspar Creek	2001-01-01	1	1	2001	3	8.05	5.34	6.66	7.22	6.94	0
Caspar Creek	2001-01-02	1	2	2001	3.46	8.17	5.11	6.42	6.9	6.66	0
Caspar Creek	2001-01-03	1	3	2001	2.11	8.82	5.07	6.08	6.83	6.5	0
Caspar Creek	2001-01-04	1	4	2001	2.36	7.64	4.69	6.08	6.66	6.43	0
Caspar Creek	2001-01-05	1	5	2001	3.31	8.08	5.09	6.24	6.7	6.46	0
Caspar Creek	2001-01-06	1	6	2001	3.29	8.42	5.87	6.28	6.95	6.56	0
Caspar Creek	2001-01-07	1	7	2001	5.24	9.76	7.56	6.86	7.51	7.17	13.97
Caspar Creek	2001-01-08	1	8	2001	2.82	9.47	7.69	7.37	8.07	7.8	13.716
Caspar Creek	2001-01-09	1	9	2001	1.15	7.45	4.16	6.56	7.29	6.94	16.256
Caspar Creek	2001-01-10	1	10	2001	3.41	9.09	7.09	7.24	8.49	7.84	16.002
Caspar Creek	2001-01-11	1	11	2001	5.27	7.69	6.42	8.2	8.47	8.35	1.27
Caspar Creek	2001-01-12	1	12	2001	1.19	9.02	4.84	7.15	8.14	7.57	0
Caspar Creek	2001-01-13	1	13	2001	3.04	8.28	6.18	7.53	8.01	7.79	0.508
Caspar Creek	2001-01-14	1	14	2001	0.34	7.83	3.29	6.44	7.4	6.8	0
Caspar Creek	2001-01-15	1	15	2001	-0.26	6.36	2.23	5.74	6.46	6.08	0
Caspar Creek	2001-01-16	1	16	2001	-1.48	4.03	0.76	5.02	5.79	5.33	0
Caspar Creek	2001-01-17	1	17	2001	-1.32	3.98	0.77	4.62	5.18	4.93	0
Caspar Creek	2001-01-18	1	18	2001	-0.05	6.69	3.45	4.69	5.9	5.21	0
Caspar Creek	2001-01-19	1	19	2001	4.36	10.89	6.68	5.89	6.72	6.24	0
Caspar Creek	2001-01-20	1	20	2001	5.52	9.01	7.06	6.61	7.11	6.85	0
Caspar Creek	2001-01-21	1	21	2001	4.45	9.94	6.65	6.7	7.27	7.01	0
Caspar Creek	2001-01-22	1	22	2001	1.85	8.52	4.98	6.1	6.88	6.52	0
Caspar Creek	2001-01-23	1	23	2001	6.02	8.99	7.67	6.69	7.4	7.11	20.828
Caspar Creek	2001-01-24	1	24	2001	2.24	7.66	5.22	6.73	7.34	7.12	2.286
Caspar Creek	2001-01-25	1	25	2001	1.02	5.79	4.28	5.54	7.49	6.73	33.782
Caspar Creek	2001-01-26	1	26	2001	2.05	7.42	5.08	7.53	8.54	8.11	14.478
Caspar Creek	2001-01-27	1	27	2001	0.11	6.62	2.66	7.41	8.05	7.72	0
Caspar Creek	2001-01-28	1	28	2001	0.08	8.55	4.4	6.79	7.73	7.28	5.334
Caspar Creek	2001-01-29	1	29	2001	1.17	7.48	5.03	7.15	7.79	7.62	5.334
Caspar Creek	2001-01-30	1	30	2001	-0.58	6.25	1.96	6.22	7.02	6.61	0
Caspar Creek	2001-01-31	1	31	2001	-0.36	6.75	2.36	5.88	6.57	6.25	0
Caspar Creek	2001-02-01	2	1	2001	0.72	8.08	3.96	5.93	6.86	6.4	0
Caspar Creek	2001-02-02	2	2	2001	4.4	10.14	7.05	6.71	7.58	7.15	0
Caspar Creek	2001-02-03	2	3	2001	5.58	11.83	8.05	7.33	7.91	7.61	0
Caspar Creek	2001-02-04	2	4	2001	5.28	12.05	7.68	7.37	7.98	7.67	0
Caspar Creek	2001-02-05	2	5	2001	4.82	11.56	7.17	7.39	7.91	7.66	0
Caspar Creek	2001-02-06	2	6	2001	2.77	8.81	5.75	6.83	7.43	7.23	0
Caspar Creek	2001-02-07	2	7	2001	0.29	9.89	3.77	5.88	6.71	6.31	0
Caspar Creek	2001-02-08	2	8	2001	-0.67	8.38	3.68	5.36	6.43	5.95	0.508
Caspar Creek	2001-02-09	2	9	2001	3.15	6.43	4.87	5.92	6.62	6.41	26.162
Caspar Creek	2001-02-10	2	10	2001	1.41	7.01	4.1	6.11	6.85	6.48	15.494
Caspar Creek	2001-02-11	2	11	2001	0.81	4.21	2.5	5.8	7.46	6.69	26.162
Caspar Creek	2001-02-12	2	12	2001	0.01	6.13	2.8	7.45	8.04	7.71	0.254
Caspar Creek	2001-02-13	2	13	2001	-0.79	7.38	2.23	6.93	7.66	7.31	0
Caspar Creek	2001-02-14	2	14	2001	-0.43	8.74	3.11	6.59	7.41	7.04	0
Caspar Creek	2001-02-15	2	15	2001	1.5	7.3	5.29	6.85	7.59	7.23	0
Caspar Creek	2001-02-16	2	16	2001	5.75	8.87	7.09	7.55	8.06	7.78	1.778
Caspar Creek	2001-02-17	2	17	2001	6.36	9.17	8.15	7.82	8.5	8.12	37.084
Caspar Creek	2001-02-18	2	18	2001	6.83	10.82	8.73	8.52	9.1	8.83	4.572
Caspar Creek	2001-02-19	2	19	2001	6.7	9.38	8.17	8.89	9.16	9.04	33.782
Caspar Creek	2001-02-20	2	20	2001	8.08	9.92	9.04	8.85	9.3	9.11	43.18
Caspar Creek	2001-02-21	2	21	2001	7.33	9.94	8.62	9.23	9.76	9.55	21.844
Caspar Creek	2001-02-22	2	22	2001	4.25	8.12	6.52	9.22	9.56	9.43	17.272
Caspar Creek	2001-02-23	2	23	2001	0.77	9.02	4.7	8.99	9.59	9.33	0
Caspar Creek	2001-02-24	2	24	2001	4.49	8.01	6.31	9.09	9.41	9.29	29.464
Caspar Creek	2001-02-25	2	25	2001	4.32	9.85	7.78	9.38	9.73	9.54	18.542
Caspar Creek	2001-02-26	2	26	2001	1.95	10.3	5.64	9.13	9.8	9.46	0
Caspar Creek	2001-02-27	2	27	2001	1.83	11.87	5.7	8.84	9.67	9.26	0
Caspar Creek	2001-02-28	2	28	2001	0.17	11.63	4.34	8.19	9.18	8.71	0
Caspar Creek	2001-03-01	3	1	2001	1.45	7.41	4.84	7.98	8.75	8.41	2.032
Caspar Creek	2001-03-02	3	2	2001	2.04	10.19	6.46	8.22	9.2	8.76	4.572
Caspar Creek	2001-03-03	3	3	2001	1.4	8.2	5.08	7.58	8.46	8.09	8.382
Caspar Creek	2001-03-04	3	4	2001	6.9	10.78	8.73	8.43	9.38	8.93	47.752
Caspar Creek	2001-03-05	3	5	2001	4.76	11.34	8.11	9.3	9.79	9.56	0
Caspar Creek	2001-03-06	3	6	2001	5.78	15.09	8.99	9.53	10.16	9.82	0
Caspar Creek	2001-03-07	3	7	2001	5.14	11.02	8.15	9.34	9.95	9.69	0
Caspar Creek	2001-03-08	3	8	2001	5.52	11.93	8.44	9.24	10.02	9.66	0
Caspar Creek	2001-03-09	3	9	2001	4.51	11.22	7.03	8.86	9.53	9.13	0
Caspar Creek	2001-03-10	3	10	2001	1.98	12.76	6.53	8.11	9.28	8.74	0
Caspar Creek	2001-03-11	3	11	2001	3	14.59	7.31	8.19	9.45	8.76	0
Caspar Creek	2001-03-12	3	12	2001	2.95	15.98	7.43	8.03	9.36	8.65	0
Caspar Creek	2001-03-13	3	13	2001	4.47	14.16	8.56	8.47	9.64	8.96	0
Caspar Creek	2001-03-14	3	14	2001	2.83	12.29	6.84	8.05	9.26	8.63	0
Caspar Creek	2001-03-15	3	15	2001	4.69	10.99	7.69	8.18	9.19	8.65	0
Caspar Creek	2001-03-16	3	16	2001	5.18	11.57	8.1	8.56	9.57	8.96	0
Caspar Creek	2001-03-17	3	17	2001	4.58	14.21	9.03	8.24	9.47	8.87	0.254
Caspar Creek	2001-03-18	3	18	2001	6.73	17.27	10.5	8.95	10.13	9.42	0
Caspar Creek	2001-03-19	3	19	2001	6.36	17.54	10.65	8.87	10.13	9.48	0
Caspar Creek	2001-03-20	3	20	2001	9.16	19.45	12.1	9.52	10.75	9.97	0
Caspar Creek	2001-03-21	3	21	2001	8.63	14.17	10.43	9.72	10.34	10.02	0
Caspar Creek	2001-03-22	3	22	2001	9.76	11.41	10.32	9.88	10.13	10	0.254
Caspar Creek	2001-03-23	3	23	2001	9.51	13.8	10.76	9.84	10.46	10.11	0
Caspar Creek	2001-03-24	3	24	2001	9.33	13.23	11.5	9.9	10.54	10.26	35.814
Caspar Creek	2001-03-25	3	25	2001	7.81	12.45	9.94	9.91	10.53	10.24	0.254
Caspar Creek	2001-03-26	3	26	2001	5.47	13.23	8.68	9.36	10.28	9.78	0
Caspar Creek	2001-03-27	3	27	2001	4.67	12.63	8.38	8.75	9.77	9.34	1.016
Caspar Creek	2001-03-28	3	28	2001	8.38	12.82	10.15	9.5	10.4	9.92	1.016
Caspar Creek	2001-03-29	3	29	2001	8.19	15.84	10.93	9.89	10.9	10.24	0
Caspar Creek	2001-03-30	3	30	2001	6.62	15.74	10.34	9.4	10.58	9.97	0
Caspar Creek	2001-03-31	3	31	2001	6.38	14.5	10.1	9.37	10.75	10	0
Caspar Creek	2001-04-01	4	1	2001	6.94	12.07	9.67	9.44	10.65	10.03	0
Caspar Creek	2001-04-02	4	2	2001	2.17	9.46	6.16	8.27	9.5	8.94	0.254
Caspar Creek	2001-04-03	4	3	2001	0.24	9.41	4.59	7.21	8.66	7.95	0
Caspar Creek	2001-04-04	4	4	2001	0.04	13	5.46	6.82	8.62	7.74	0
Caspar Creek	2001-04-05	4	5	2001	0.84	11.51	6.31	6.89	8.61	7.85	0
Caspar Creek	2001-04-06	4	6	2001	4.85	8.04	6.76	8.14	8.66	8.38	8.89
Caspar Creek	2001-04-07	4	7	2001	2.44	9.63	5.76	7.62	8.79	8.09	0.254
Caspar Creek	2001-04-08	4	8	2001	1.5	8.64	4.6	7	8.16	7.59	4.572
Caspar Creek	2001-04-09	4	9	2001	1.21	11.82	6.19	6.8	8.65	7.7	0.254
Caspar Creek	2001-04-10	4	10	2001	2.18	11.57	6.84	7.06	8.62	7.9	0.508
Caspar Creek	2001-04-11	4	11	2001	4.44	12.19	8.05	8.11	9.24	8.5	0.508
Caspar Creek	2001-04-12	4	12	2001	2.35	12.47	7.48	7.3	8.95	8.18	0
Caspar Creek	2001-04-13	4	13	2001	3.66	11.02	7.35	7.92	9.14	8.41	0
Caspar Creek	2001-04-14	4	14	2001	0.91	11.43	5.72	6.91	8.66	7.77	0
Caspar Creek	2001-04-15	4	15	2001	2.07	12.26	6.86	6.91	8.62	7.8	0
Caspar Creek	2001-04-16	4	16	2001	4.55	16.07	9.47	7.52	9	8.35	5.334
Caspar Creek	2001-04-17	4	17	2001	8.52	14.49	10.72	8.75	10.16	9.3	0
Caspar Creek	2001-04-18	4	18	2001	8.02	9.24	8.65	8.95	9.22	9.09	4.572
Caspar Creek	2001-04-19	4	19	2001	5.47	11.45	8.45	8.67	9.68	9.08	0
Caspar Creek	2001-04-20	4	20	2001	4.44	8.59	6.41	8.13	8.87	8.51	29.972
Caspar Creek	2001-04-21	4	21	2001	2.04	12.37	7.23	7.69	9.25	8.54	0
Caspar Creek	2001-04-22	4	22	2001	4.39	12.31	8.32	8.17	9.69	8.91	0
Caspar Creek	2001-04-23	4	23	2001	5.94	15.21	9.77	8.6	10.28	9.34	0
Caspar Creek	2001-04-24	4	24	2001	5.81	18.51	10.77	8.65	10.65	9.56	0
Caspar Creek	2001-04-25	4	25	2001	6.56	16.2	10.59	9	10.86	9.82	0
Caspar Creek	2001-04-26	4	26	2001	8.66	10.95	9.68	9.6	10.01	9.79	0
Caspar Creek	2001-04-27	4	27	2001	8.82	14.76	11.17	9.5	10.92	10.1	0
Caspar Creek	2001-04-28	4	28	2001	7.14	13.94	10.28	9.74	11.24	10.2	0.254
Caspar Creek	2001-04-29	4	29	2001	4.73	14.67	9.7	8.86	10.89	9.76	0
Caspar Creek	2001-04-30	4	30	2001	9.92	14.92	11.75	9.84	11.01	10.35	0
Caspar Creek	2001-05-01	5	1	2001	7.59	14.45	10.62	9.77	11.55	10.36	0.254
Caspar Creek	2001-05-02	5	2	2001	5.49	16.23	10.09	9.04	11.31	10	0
Caspar Creek	2001-05-03	5	3	2001	4.75	21	11.45	8.88	11.53	10.1	0
Caspar Creek	2001-05-04	5	4	2001	6.41	20.91	11.93	9.35	11.88	10.43	0
Caspar Creek	2001-05-05	5	5	2001	6.02	17.64	10.84	9.46	11.86	10.46	0
Caspar Creek	2001-05-06	5	6	2001	5.16	20.45	11.11	9.14	11.7	10.32	0
Caspar Creek	2001-05-07	5	7	2001	6.83	26.01	13.4	9.54	12.19	10.8	0
Caspar Creek	2001-05-08	5	8	2001	7.6	25.07	13.38	10.1	12.68	11.23	0
Caspar Creek	2001-05-09	5	9	2001	6.94	15.29	10.65	10.13	12.21	10.97	0
Caspar Creek	2001-05-10	5	10	2001	6.77	23.9	12.93	9.83	12.34	11.04	0
Caspar Creek	2001-05-11	5	11	2001	7.59	15.91	11.04	10.3	11.85	11.08	0
Caspar Creek	2001-05-12	5	12	2001	10.18	12.21	10.95	10.73	11.01	10.89	0
Caspar Creek	2001-05-13	5	13	2001	8.98	14.42	11.29	10.51	11.86	11.06	0
Caspar Creek	2001-05-14	5	14	2001	8.07	16.23	12.27	10.42	11.57	11.04	0
Caspar Creek	2001-05-15	5	15	2001	11.69	14.23	12.8	11.07	11.5	11.28	2.032
Caspar Creek	2001-05-16	5	16	2001	7.82	16.03	12.43	11.17	13.01	11.73	0
Caspar Creek	2001-05-17	5	17	2001	6.09	15.55	10.73	10.14	12.6	11.21	0
Caspar Creek	2001-05-18	5	18	2001	7.24	20.11	12.07	10.33	12.81	11.42	0
Caspar Creek	2001-05-19	5	19	2001	7.01	26.18	14.5	10.4	13.31	11.8	0
Caspar Creek	2001-05-20	5	20	2001	9.83	27.45	16.59	11.34	13.97	12.57	0
Caspar Creek	2001-05-21	5	21	2001	11.94	27.99	17.74	12.2	14.92	13.32	0
Caspar Creek	2001-05-22	5	22	2001	9.34	22.77	14.37	12	14.64	13.08	0
Caspar Creek	2001-05-23	5	23	2001	8.08	18.1	12.54	11.68	14.21	12.65	0
Caspar Creek	2001-05-24	5	24	2001	9.5	16.46	11.68	11.86	13.68	12.46	0
Caspar Creek	2001-05-25	5	25	2001	8.39	17.12	11.89	11.45	13.37	12.24	0
Caspar Creek	2001-05-26	5	26	2001	9.33	12.95	10.9	11.54	11.98	11.75	0
Caspar Creek	2001-05-27	5	27	2001	9.56	12.81	10.65	11.26	11.71	11.46	1.016
Caspar Creek	2001-05-28	5	28	2001	7.06	15.83	11.09	10.67	12.78	11.58	0
Caspar Creek	2001-05-29	5	29	2001	7	18.27	11.86	10.57	13.22	11.68	0
Caspar Creek	2001-05-30	5	30	2001	9.38	29.64	16.99	11.1	14.17	12.53	0
Caspar Creek	2001-05-31	5	31	2001	12.63	30.34	18.66	12.64	15.42	13.74	0
Caspar Creek	2001-06-01	6	1	2001	9.38	17.92	12.68	12.49	14.35	13.13	0
Caspar Creek	2001-06-02	6	2	2001	7.69	15.47	11.35	11.48	13.79	12.32	0
Caspar Creek	2001-06-03	6	3	2001	6.93	15.55	10.93	11.03	13.48	11.96	0
Caspar Creek	2001-06-04	6	4	2001	6.28	15.93	10.56	10.7	13.28	11.76	0
Caspar Creek	2001-06-05	6	5	2001	6.65	17.18	11.67	10.81	13.27	11.88	0
Caspar Creek	2001-06-06	6	6	2001	8.37	19.43	13.12	11.41	14.03	12.42	0
Caspar Creek	2001-06-07	6	7	2001	7.52	23.74	13.91	11.15	14.26	12.49	0
Caspar Creek	2001-06-08	6	8	2001	8.05	16.27	12.05	11.45	13.34	12.35	0
Caspar Creek	2001-06-09	6	9	2001	8.07	18.32	13.04	12.06	14.57	12.84	0
Caspar Creek	2001-06-10	6	10	2001	5.66	16.07	11.44	10.95	13.29	12.1	0
Caspar Creek	2001-06-11	6	11	2001	11.04	15.57	12.91	12.11	12.97	12.51	0.762
Caspar Creek	2001-06-12	6	12	2001	7.87	17.54	13.02	12.15	14.63	12.87	0
Caspar Creek	2001-06-13	6	13	2001	7.09	20.11	12.62	11.18	14.28	12.4	0
Caspar Creek	2001-06-14	6	14	2001	7.22	20.93	13.29	11.28	14.36	12.56	0
Caspar Creek	2001-06-15	6	15	2001	7.06	20.66	12.51	11.35	14.23	12.55	0
Caspar Creek	2001-06-16	6	16	2001	6.36	20.67	12.82	11.09	14.13	12.41	0
Caspar Creek	2001-06-17	6	17	2001	7.57	20.27	13.19	11.43	14.21	12.59	0
Caspar Creek	2001-06-18	6	18	2001	7.06	23.32	14.13	11.41	14.43	12.73	0
Caspar Creek	2001-06-19	6	19	2001	8.32	21.36	14.32	11.73	14.55	12.9	0
Caspar Creek	2001-06-20	6	20	2001	9.88	23.61	15.73	12.07	14.94	13.25	0
Caspar Creek	2001-06-21	6	21	2001	9.41	22.79	14.68	12.24	15.02	13.37	0
Caspar Creek	2001-06-22	6	22	2001	8.12	17.53	11.88	12.02	14.59	12.96	0
Caspar Creek	2001-06-23	6	23	2001	6.82	17.33	11.25	11.55	14.13	12.53	0
Caspar Creek	2001-06-24	6	24	2001	5.71	17.56	11.88	11.08	13.82	12.33	0
Caspar Creek	2001-06-25	6	25	2001	8.36	17.23	12.97	11.83	12.94	12.47	0
Caspar Creek	2001-06-26	6	26	2001	11.67	14.88	13.45	12.41	12.89	12.67	11.684
Caspar Creek	2001-06-27	6	27	2001	13.43	16.63	14.72	12.59	13.22	12.85	47.498
Caspar Creek	2001-06-28	6	28	2001	12.1	15.1	13.89	12.62	13.24	12.88	0.254
Caspar Creek	2001-06-29	6	29	2001	10.88	17.78	13.78	12.45	14.86	13.25	0
Caspar Creek	2001-06-30	6	30	2001	9.21	17.76	12.63	12.12	14.63	13.05	0
Caspar Creek	2001-07-01	7	1	2001	7.14	20.87	12.59	11.54	14.38	12.75	0
Caspar Creek	2001-07-02	7	2	2001	6.99	23.46	13.5	11.47	14.5	12.84	0
Caspar Creek	2001-07-03	7	3	2001	9.87	25.25	15.26	12.35	14.99	13.44	0
Caspar Creek	2001-07-04	7	4	2001	9.64	23.08	14.78	12.6	15.27	13.69	0
Caspar Creek	2001-07-05	7	5	2001	8.85	18.84	13.04	12.78	15.15	13.55	0
Caspar Creek	2001-07-06	7	6	2001	8.57	18.17	12.59	12.39	14.5	13.15	0
Caspar Creek	2001-07-07	7	7	2001	6.85	19.31	12.32	11.69	14.62	12.89	0
Caspar Creek	2001-07-08	7	8	2001	8.01	20.37	12.5	11.93	14.79	13.01	0
Caspar Creek	2001-07-09	7	9	2001	8.98	16.08	11.99	12.2	14.37	12.97	0
Caspar Creek	2001-07-10	7	10	2001	10.5	14.71	12.03	12.51	13.12	12.8	0
Caspar Creek	2001-07-11	7	11	2001	10.77	14.2	12.56	12.37	12.94	12.67	0
Caspar Creek	2001-07-12	7	12	2001	11.34	17.24	13.07	12.59	13.96	12.96	0.254
Caspar Creek	2001-07-13	7	13	2001	10.27	15.98	12.54	12.34	14.45	13.04	0
Caspar Creek	2001-07-14	7	14	2001	9.58	16.7	12.42	12.52	14.5	13.09	0
Caspar Creek	2001-07-15	7	15	2001	9.66	17.34	12.8	12.36	14.59	13.08	0
Caspar Creek	2001-07-16	7	16	2001	8.8	17.79	12.89	12.48	14.75	13.18	0
Caspar Creek	2001-07-17	7	17	2001	6.71	17.63	11.7	11.55	14.34	12.66	0
Caspar Creek	2001-07-18	7	18	2001	8.02	19.27	12.98	11.71	14.6	12.87	0
Caspar Creek	2001-07-19	7	19	2001	10.63	15.6	12.68	12.79	13.44	13.07	0
Caspar Creek	2001-07-20	7	20	2001	8.33	17.08	12.55	12.04	14.5	12.99	0
Caspar Creek	2001-07-21	7	21	2001	10.11	17.77	13.18	12.62	14.82	13.32	0
Caspar Creek	2001-07-22	7	22	2001	8.49	21.29	13.13	12.08	14.9	13.13	0
Caspar Creek	2001-07-23	7	23	2001	8.74	21.24	14.11	12.28	15.01	13.37	0
Caspar Creek	2001-07-24	7	24	2001	9.14	17.91	12.62	12.54	14.81	13.36	0
Caspar Creek	2001-07-25	7	25	2001	11.04	15.62	12.85	12.79	13.93	13.28	0
Caspar Creek	2001-07-26	7	26	2001	9.99	17.41	12.29	12.62	14.68	13.26	0
Caspar Creek	2001-07-27	7	27	2001	9.22	20.57	13.31	12.37	14.93	13.29	0
Caspar Creek	2001-07-28	7	28	2001	8.18	19.95	13.49	12.1	14.77	13.21	0
Caspar Creek	2001-07-29	7	29	2001	8.01	17.69	12.86	12.04	14.45	13.08	0
Caspar Creek	2001-07-30	7	30	2001	10.42	17.7	13.69	13.17	14.57	13.56	0.762
Caspar Creek	2001-07-31	7	31	2001	8.74	20.96	13.17	12.28	14.8	13.23	0
Caspar Creek	2001-08-01	8	1	2001	7.7	17.88	12.42	11.91	14.31	12.93	0
Caspar Creek	2001-08-02	8	2	2001	10.49	19.5	14.14	12.64	14.88	13.47	0
Caspar Creek	2001-08-03	8	3	2001	12.1	20.13	15.32	13.15	15.04	13.91	0
Caspar Creek	2001-08-04	8	4	2001	12.09	20.72	15.97	13.81	15.57	14.37	0
Caspar Creek	2001-08-05	8	5	2001	9.98	20.74	15.03	13.06	15.36	14.06	0
Caspar Creek	2001-08-06	8	6	2001	12.81	22.56	16.2	14.03	15.96	14.64	0
Caspar Creek	2001-08-07	8	7	2001	11.02	24.03	15.99	13.42	15.79	14.44	0
Caspar Creek	2001-08-08	8	8	2001	11.34	23.37	15.56	13.65	15.57	14.46	0
Caspar Creek	2001-08-09	8	9	2001	11.54	17.75	14.08	13.63	15.15	14.21	0
Caspar Creek	2001-08-10	8	10	2001	10.17	18.31	14.17	13.6	15.13	14.23	0.508
Caspar Creek	2001-08-11	8	11	2001	9.36	17.45	12.69	13.05	14.79	13.62	0
Caspar Creek	2001-08-12	8	12	2001	10.61	16.02	13.11	13.03	13.75	13.41	0
Caspar Creek	2001-08-13	8	13	2001	12.37	15.4	13.64	13.28	14.03	13.59	0.254
Caspar Creek	2001-08-14	8	14	2001	11.59	17.52	13.57	13.19	14.69	13.7	0
Caspar Creek	2001-08-15	8	15	2001	9.71	16.77	12.79	13.11	14.72	13.6	0
Caspar Creek	2001-08-16	8	16	2001	8.08	20.77	12.76	12.24	14.37	13.17	0
Caspar Creek	2001-08-17	8	17	2001	7.46	18.94	12.17	11.98	14.04	12.89	0
Caspar Creek	2001-08-18	8	18	2001	7.61	19.94	12.98	11.84	13.97	12.84	0
Caspar Creek	2001-08-19	8	19	2001	8.03	18.19	12.25	12	13.85	12.82	0
Caspar Creek	2001-08-20	8	20	2001	8.44	14.68	11.21	12.1	12.91	12.47	0
Caspar Creek	2001-08-21	8	21	2001	7.32	17.33	12.8	11.44	13.07	12.36	0
Caspar Creek	2001-08-22	8	22	2001	13.69	19.07	15.47	12.87	14.07	13.38	1.016
Caspar Creek	2001-08-23	8	23	2001	13.15	19.52	15.38	13.37	14.16	13.74	0.762
Caspar Creek	2001-08-24	8	24	2001	9.47	19.74	14.17	13.16	14.61	13.72	0
Caspar Creek	2001-08-25	8	25	2001	7.75	17.5	12.3	12.09	13.62	12.94	0
Caspar Creek	2001-08-26	8	26	2001	9.03	22.2	13.29	12.22	14.08	13.02	0
Caspar Creek	2001-08-27	8	27	2001	8	19.85	13.03	11.89	13.73	12.79	0
Caspar Creek	2001-08-28	8	28	2001	10.03	19.77	14.11	12.28	13.91	13.04	0
Caspar Creek	2001-08-29	8	29	2001	10.31	16.98	13.02	12.65	13.63	13.13	0
Caspar Creek	2001-08-30	8	30	2001	9.88	18.14	13.34	12.82	14.07	13.25	0
Caspar Creek	2001-08-31	8	31	2001	9	20.42	13.31	12.3	13.98	13.02	0
Caspar Creek	2001-09-01	9	1	2001	8.7	22.31	13.74	12.11	13.97	13	0
Caspar Creek	2001-09-02	9	2	2001	9.69	19.33	13.56	12.31	13.8	13.03	0
Caspar Creek	2001-09-03	9	3	2001	10.35	20.93	14.16	12.68	14.07	13.27	0
Caspar Creek	2001-09-04	9	4	2001	8.96	19.74	13.02	12.16	13.7	12.92	0
Caspar Creek	2001-09-05	9	5	2001	8.04	18.48	12.46	11.91	13.42	12.64	0
Caspar Creek	2001-09-06	9	6	2001	6.89	23.2	12.76	11.45	13.24	12.34	0
Caspar Creek	2001-09-07	9	7	2001	8.06	23.37	13.16	11.53	13.32	12.37	0
Caspar Creek	2001-09-08	9	8	2001	7.44	17.93	12.6	11.4	13.06	12.28	0
Caspar Creek	2001-09-09	9	9	2001	12.48	18	13.99	12.57	13.4	12.9	0.254
Caspar Creek	2001-09-10	9	10	2001	10.2	19.66	14.34	12.6	13.86	13.07	0
Caspar Creek	2001-09-11	9	11	2001	8.08	18.46	12.23	11.86	13.01	12.48	0
Caspar Creek	2001-09-12	9	12	2001	10.82	14.02	12.31	12.36	12.74	12.58	0
Caspar Creek	2001-09-13	9	13	2001	11.05	15.99	12.74	12.42	13.38	12.72	0
Caspar Creek	2001-09-14	9	14	2001	9.53	19.44	12.83	12.11	13.48	12.65	0
Caspar Creek	2001-09-15	9	15	2001	9.88	13.53	11.61	12.13	12.68	12.43	0
Caspar Creek	2001-09-16	9	16	2001	10.73	14.1	11.88	12.27	12.68	12.45	0
Caspar Creek	2001-09-17	9	17	2001	9.16	18	12.31	12.08	13.18	12.43	0
Caspar Creek	2001-09-18	9	18	2001	7.85	15.79	10.84	11.71	12.81	12.1	0
Caspar Creek	2001-09-19	9	19	2001	6.3	18.24	11.3	10.8	12.43	11.63	0
Caspar Creek	2001-09-20	9	20	2001	10.22	15.1	11.93	11.78	12.6	12.12	0
Caspar Creek	2001-09-21	9	21	2001	7.56	18.23	11.74	11.37	12.75	11.98	0
Caspar Creek	2001-09-22	9	22	2001	8.02	19.09	11.93	11.18	12.37	11.82	0
Caspar Creek	2001-09-23	9	23	2001	9.65	18.04	12.85	11.67	12.8	12.15	0
Caspar Creek	2001-09-24	9	24	2001	12.03	18.16	14.28	12.26	12.93	12.6	1.016
Caspar Creek	2001-09-25	9	25	2001	10.03	19.44	14.11	12.57	13.78	12.94	0.254
Caspar Creek	2001-09-26	9	26	2001	8.94	19.11	12.82	11.83	13.35	12.53	0
Caspar Creek	2001-09-27	9	27	2001	8.51	16.98	12.21	12.02	13.27	12.5	0
Caspar Creek	2001-09-28	9	28	2001	8	18.55	11.79	11.57	12.91	11.99	0
Caspar Creek	2001-09-29	9	29	2001	6.37	22.36	11.94	10.75	12.63	11.57	0
Caspar Creek	2001-09-30	9	30	2001	8.86	21.82	13.57	11.24	12.84	11.94	0
Caspar Creek	2001-10-01	10	1	2001	10.58	25.88	14.85	11.8	13.5	12.43	0
Caspar Creek	2001-10-02	10	2	2001	9.29	23.07	13.64	11.77	13.51	12.44	0
Caspar Creek	2001-10-03	10	3	2001	8.68	20.45	12.58	11.55	13.19	12.2	0
Caspar Creek	2001-10-04	10	4	2001	11.52	14.48	12.89	12.16	12.5	12.33	0
Caspar Creek	2001-10-05	10	5	2001	12.3	14.85	13.29	12.37	12.76	12.51	0
Caspar Creek	2001-10-06	10	6	2001	9.59	18.99	13	12.14	13.35	12.49	0
Caspar Creek	2001-10-07	10	7	2001	10.22	13.01	11.5	11.96	12.28	12.13	0
Caspar Creek	2001-10-08	10	8	2001	8.33	17.48	11.66	11.38	12.65	11.87	0
Caspar Creek	2001-10-09	10	9	2001	5.8	17.81	10.16	10.64	12.09	11.28	0
Caspar Creek	2001-10-10	10	10	2001	5.35	19.48	10.53	10.09	11.46	10.81	0
Caspar Creek	2001-10-11	10	11	2001	10.03	17.94	13.01	11.24	12.57	11.67	0
Caspar Creek	2001-10-12	10	12	2001	8.26	18.74	12.13	10.84	12.17	11.41	0
Caspar Creek	2001-10-13	10	13	2001	8.78	20.19	12.67	10.91	12.18	11.47	0
Caspar Creek	2001-10-14	10	14	2001	8.71	19.49	12.72	11.08	12.06	11.59	0
Caspar Creek	2001-10-15	10	15	2001	9.37	20.45	13.06	11.14	12.51	11.7	0
Caspar Creek	2001-10-16	10	16	2001	10.55	15.76	12.25	11.6	12.09	11.83	0
Caspar Creek	2001-10-17	10	17	2001	9.98	17.26	12.07	11.65	12.11	11.85	0
Caspar Creek	2001-10-18	10	18	2001	8.19	20.05	11.29	11.12	12.14	11.55	0
Caspar Creek	2001-10-19	10	19	2001	6.76	16.91	10.4	10.58	11.8	11.15	0
Caspar Creek	2001-10-20	10	20	2001	5.92	13.7	9.23	10.13	11.02	10.69	0
Caspar Creek	2001-10-21	10	21	2001	6.62	11.62	9.38	10.33	11.07	10.84	0
Caspar Creek	2001-10-22	10	22	2001	5.83	16.47	10.99	9.86	11.14	10.49	1.016
Caspar Creek	2001-10-23	10	23	2001	6.87	14.53	10.47	10.44	11.29	10.95	0.508
Caspar Creek	2001-10-24	10	24	2001	5.63	15.01	8.63	9.74	10.6	10.14	0.254
Caspar Creek	2001-10-25	10	25	2001	4.06	15.19	8.42	9.06	10.19	9.67	0
Caspar Creek	2001-10-26	10	26	2001	5.26	16.1	8.84	9.17	10.15	9.68	0
Caspar Creek	2001-10-27	10	27	2001	9.05	12.5	10.44	9.9	10.43	10.19	0
Caspar Creek	2001-10-28	10	28	2001	9.67	14.18	11.46	10.38	10.92	10.65	0
Caspar Creek	2001-10-29	10	29	2001	10.84	13.56	12.3	10.78	11.28	11.03	7.366
Caspar Creek	2001-10-30	10	30	2001	12.78	14.97	13.53	11.29	11.9	11.66	13.462
Caspar Creek	2001-10-31	10	31	2001	10.79	14.31	12.29	11.6	11.94	11.72	1.778
Caspar Creek	2001-11-01	11	1	2001	7.05	14.35	9.95	10.69	11.57	11.15	0.254
Caspar Creek	2001-11-02	11	2	2001	5.98	14.65	9.33	10	10.91	10.51	0
Caspar Creek	2001-11-03	11	3	2001	6.09	14.22	9.26	9.9	10.59	10.35	0
Caspar Creek	2001-11-04	11	4	2001	5.51	11.65	8.18	9.69	10.45	10.12	0
Caspar Creek	2001-11-05	11	5	2001	4.43	14.42	7.78	8.99	9.92	9.49	0
Caspar Creek	2001-11-06	11	6	2001	4.2	12.69	8.27	9.06	10.01	9.61	0
Caspar Creek	2001-11-07	11	7	2001	1.86	10.92	5.32	8.02	8.96	8.53	0
Caspar Creek	2001-11-08	11	8	2001	3.02	11.76	6.47	7.82	8.84	8.35	0
Caspar Creek	2001-11-09	11	9	2001	5.02	12.4	7.74	8.22	9.05	8.65	0
Caspar Creek	2001-11-10	11	10	2001	4.88	11.92	8.81	8.36	9.57	8.94	8.89
Caspar Creek	2001-11-11	11	11	2001	10.91	14.27	12.5	9.61	10.57	10.15	7.112
Caspar Creek	2001-11-12	11	12	2001	10.74	13.92	12.6	10.63	11.05	10.94	48.514
Caspar Creek	2001-11-13	11	13	2001	10.15	11.96	11.26	10.7	10.97	10.86	8.636
Caspar Creek	2001-11-14	11	14	2001	11.06	14.72	12.53	10.93	11.29	11.1	3.048
Caspar Creek	2001-11-15	11	15	2001	10.8	14.08	12.41	11.02	11.39	11.22	0
Caspar Creek	2001-11-16	11	16	2001	7.85	12.66	11.35	10.93	11.42	11.31	19.812
Caspar Creek	2001-11-17	11	17	2001	5.05	11.5	8.02	9.89	10.82	10.28	0
Caspar Creek	2001-11-18	11	18	2001	6.66	12.21	9.97	9.88	10.76	10.34	0.254
Caspar Creek	2001-11-19	11	19	2001	9.45	13.72	11.89	10.76	11.24	10.99	8.636
Caspar Creek	2001-11-20	11	20	2001	8.64	13.59	11.58	10.61	11.44	10.96	13.97
Caspar Creek	2001-11-21	11	21	2001	11.28	14.31	12.67	11.28	11.6	11.38	34.036
Caspar Creek	2001-11-22	11	22	2001	7.51	13.3	10.78	10.89	11.59	11.41	2.54
Caspar Creek	2001-11-23	11	23	2001	5.85	9.22	7.78	10.19	10.79	10.42	2.54
Caspar Creek	2001-11-24	11	24	2001	5.37	11.53	7.94	10.3	10.86	10.58	52.07
Caspar Creek	2001-11-25	11	25	2001	3.72	9.04	6.06	9.98	10.58	10.35	4.064
Caspar Creek	2001-11-26	11	26	2001	1.82	7.44	4.04	9.06	9.88	9.43	0
Caspar Creek	2001-11-27	11	27	2001	0.17	6.06	3.3	8.09	8.94	8.5	0.254
Caspar Creek	2001-11-28	11	28	2001	5.52	9.09	7.33	8.69	10.46	9.21	51.308
Caspar Creek	2001-11-29	11	29	2001	5.24	9.1	7.63	10.47	10.86	10.69	15.24
Caspar Creek	2001-11-30	11	30	2001	3.83	9.26	6.96	10.11	10.54	10.37	13.97
Caspar Creek	2001-12-01	12	1	2001	6.7	11.34	9.29	10.42	11.11	10.85	54.61
Caspar Creek	2001-12-02	12	2	2001	6.98	9.67	8.26	10.86	11.12	10.99	10.414
Caspar Creek	2001-12-03	12	3	2001	2.92	7.77	6.13	10.28	10.85	10.66	16.51
Caspar Creek	2001-12-04	12	4	2001	1.83	7.97	4.99	10.01	10.48	10.24	2.54
Caspar Creek	2001-12-05	12	5	2001	6.68	11	9.66	10.25	10.99	10.66	79.248
Caspar Creek	2001-12-06	12	6	2001	9.43	12.38	10.91	11.02	11.42	11.26	6.35
Caspar Creek	2001-12-07	12	7	2001	4.7	10.12	7.32	10.77	11.23	11	0
Caspar Creek	2001-12-08	12	8	2001	4.49	10.25	6.83	10.43	10.85	10.63	7.366
Caspar Creek	2001-12-09	12	9	2001	4.22	8.22	5.89	9.89	10.5	10.26	0
Caspar Creek	2001-12-10	12	10	2001	3.31	10.39	5.83	9.59	10.07	9.81	0
Caspar Creek	2001-12-11	12	11	2001	2.89	9.03	6.31	9.22	9.92	9.63	0
Caspar Creek	2001-12-12	12	12	2001	4.43	9.4	7.12	9.49	9.93	9.79	0.254
Caspar Creek	2001-12-13	12	13	2001	6.6	10.46	8.38	9.65	10.32	9.88	53.594
Caspar Creek	2001-12-14	12	14	2001	2.24	8.22	5.52	10.15	10.53	10.4	0.508
Caspar Creek	2001-12-15	12	15	2001	1.27	8.16	5.49	9.91	10.46	10.19	0.508
Caspar Creek	2001-12-16	12	16	2001	7.93	11.16	9.21	10.46	10.74	10.61	29.464
Caspar Creek	2001-12-17	12	17	2001	3.67	10.65	8.02	10.4	10.86	10.72	6.858
Caspar Creek	2001-12-18	12	18	2001	3.77	8.69	6.84	10.33	10.69	10.52	9.144
Caspar Creek	2001-12-19	12	19	2001	6.73	10.23	8.57	10.52	10.9	10.73	16.002
Caspar Creek	2001-12-20	12	20	2001	4.67	7.84	6.65	10.36	10.59	10.51	9.398
Caspar Creek	2001-12-21	12	21	2001	2.46	7.76	5.62	10	10.5	10.29	2.032
Caspar Creek	2001-12-22	12	22	2001	6.65	9.77	7.99	10.41	10.69	10.55	22.098
Caspar Creek	2001-12-23	12	23	2001	4.32	9.86	7.43	10.32	10.79	10.6	0.508
Caspar Creek	2001-12-24	12	24	2001	2.43	8.18	5.91	9.93	10.44	10.22	5.334
Caspar Creek	2001-12-25	12	25	2001	6.88	9.56	8.26	10.38	10.63	10.5	0
Caspar Creek	2001-12-26	12	26	2001	7.18	10.73	8.99	10.37	10.73	10.56	0
Caspar Creek	2001-12-27	12	27	2001	8.75	10.05	9.36	10.52	10.71	10.63	22.86
Caspar Creek	2001-12-28	12	28	2001	8.37	10.68	9.61	10.68	10.92	10.8	2.54
Caspar Creek	2001-12-29	12	29	2001	9.52	11.91	10.54	10.85	11.08	10.96	0.508
Caspar Creek	2001-12-30	12	30	2001	9.69	11.88	10.95	10.95	11.16	11.06	23.622
Caspar Creek	2001-12-31	12	31	2001	9.47	12.3	11.07	11.05	11.22	11.14	3.81
Caspar Creek	2002-01-01	1	1	2002	11.03	12.48	11.76	11.17	11.28	11.21	52.07
Caspar Creek	2002-01-02	1	2	2002	7.37	12.18	10.91	11.01	11.28	11.2	29.21
Caspar Creek	2002-01-03	1	3	2002	4.92	9.44	6.91	10.76	10.99	10.88	0
Caspar Creek	2002-01-04	1	4	2002	4.25	9.54	6.83	10.45	10.81	10.64	0
Caspar Creek	2002-01-05	1	5	2002	7.96	10.72	9.51	10.71	11	10.83	14.478
Caspar Creek	2002-01-06	1	6	2002	10.78	12.52	11.84	10.99	11.24	11.14	34.544
Caspar Creek	2002-01-07	1	7	2002	11.65	13.02	12.18	11.25	11.36	11.31	2.54
Caspar Creek	2002-01-08	1	8	2002	10.4	12.34	11.66	11.32	11.41	11.37	8.128
Caspar Creek	2002-01-09	1	9	2002	6.95	11.05	8.87	10.99	11.32	11.12	0
Caspar Creek	2002-01-10	1	10	2002	5.82	10.5	7.6	10.64	11.04	10.8	0.254
Caspar Creek	2002-01-11	1	11	2002	4.71	10.71	7.44	10.25	10.77	10.53	0
Caspar Creek	2002-01-12	1	12	2002	4.49	11.08	7.42	10.18	10.67	10.46	0
Caspar Creek	2002-01-13	1	13	2002	3	8.48	5.18	9.53	10.11	9.8	0
Caspar Creek	2002-01-14	1	14	2002	2.29	9.02	4.63	9.11	9.6	9.36	0
Caspar Creek	2002-01-15	1	15	2002	0.14	6.49	2.79	8.3	9.12	8.67	0
Caspar Creek	2002-01-16	1	16	2002	-0.46	6.94	2.78	7.8	8.53	8.22	0
Caspar Creek	2002-01-17	1	17	2002	2.49	7.51	4.4	8.21	8.64	8.41	0.254
Caspar Creek	2002-01-18	1	18	2002	0.34	7.16	3.28	7.58	8.29	7.96	0
Caspar Creek	2002-01-19	1	19	2002	1.8	8.34	4.14	7.75	8.22	7.96	0
Caspar Creek	2002-01-20	1	20	2002	0.94	8.6	4.8	7.48	8.31	7.9	0
Caspar Creek	2002-01-21	1	21	2002	3.02	8.49	5.93	8.23	8.76	8.47	11.684
Caspar Creek	2002-01-22	1	22	2002	0.13	5.57	2.28	7.26	8.14	7.58	1.27
Caspar Creek	2002-01-23	1	23	2002	-0.85	5.9	1.65	6.49	7.16	6.83	0
Caspar Creek	2002-01-24	1	24	2002	-0.03	6.91	2.75	6.42	7.11	6.78	0.254
Caspar Creek	2002-01-25	1	25	2002	2.03	7.08	5.02	6.86	7.77	7.23	2.54
Caspar Creek	2002-01-26	1	26	2002	1.5	7.74	5.51	7.78	8.32	8.06	14.478
Caspar Creek	2002-01-27	1	27	2002	-0.67	5.33	1.38	6.96	7.68	7.22	0
Caspar Creek	2002-01-28	1	28	2002	-0.53	4.64	1.32	6.7	7.09	6.9	1.016
Caspar Creek	2002-01-29	1	29	2002	-1.61	3.3	0.19	6.16	6.72	6.4	0
Caspar Creek	2002-01-30	1	30	2002	-1.52	4.42	0.77	5.83	6.38	6.12	0
Caspar Creek	2002-01-31	1	31	2002	-0.95	6.63	2.63	5.79	6.79	6.23	0.254
Caspar Creek	2002-02-01	2	1	2002	3.37	8.68	5.8	6.81	7.61	7.24	9.144
Caspar Creek	2002-02-02	2	2	2002	2.1	9.17	5.24	7.08	7.63	7.35	0
Caspar Creek	2002-02-03	2	3	2002	3.75	9.45	6.18	7.45	7.89	7.67	0
Caspar Creek	2002-02-04	2	4	2002	1.8	9	4.5	7.15	7.81	7.46	0
Caspar Creek	2002-02-05	2	5	2002	1.26	10.53	5.67	6.91	7.84	7.35	0
Caspar Creek	2002-02-06	2	6	2002	7.11	10.43	8.25	7.85	8.47	8.19	0
Caspar Creek	2002-02-07	2	7	2002	4.92	11.54	8.42	8.44	8.88	8.63	18.796
Caspar Creek	2002-02-08	2	8	2002	2.59	9.02	5.04	7.77	8.49	8.09	0
Caspar Creek	2002-02-09	2	9	2002	1.07	10.15	4.19	7.23	8	7.66	0
Caspar Creek	2002-02-10	2	10	2002	1.78	10.1	4.86	7.2	8.07	7.63	0
Caspar Creek	2002-02-11	2	11	2002	2.83	10.83	6.01	7.41	8.27	7.87	0
Caspar Creek	2002-02-12	2	12	2002	3.23	12.42	6.73	7.61	8.37	8.03	0
Caspar Creek	2002-02-13	2	13	2002	5.76	10.64	8.13	8.38	8.85	8.6	0
Caspar Creek	2002-02-14	2	14	2002	4.51	13.27	7.58	8.08	8.73	8.44	0
Caspar Creek	2002-02-15	2	15	2002	8.06	10.81	8.86	8.74	9.13	8.93	0
Caspar Creek	2002-02-16	2	16	2002	5.96	10.5	8.32	8.78	9.18	8.99	20.828
Caspar Creek	2002-02-17	2	17	2002	3.07	9.16	5.61	8.13	8.73	8.44	0.254
Caspar Creek	2002-02-18	2	18	2002	2.08	8.17	5.65	7.61	8.53	8.08	0.254
Caspar Creek	2002-02-19	2	19	2002	7.66	10.82	9.26	8.53	9.47	8.92	70.104
Caspar Creek	2002-02-20	2	20	2002	10.09	12.3	10.93	9.54	10.11	9.88	21.082
Caspar Creek	2002-02-21	2	21	2002	7.83	14.25	10.38	10.05	10.37	10.21	0
Caspar Creek	2002-02-22	2	22	2002	7.05	13.84	9.79	10.09	10.51	10.28	4.318
Caspar Creek	2002-02-23	2	23	2002	8.49	9.59	9.01	10.18	10.34	10.25	11.684
Caspar Creek	2002-02-24	2	24	2002	5.09	10.98	7.98	9.77	10.2	10.04	0
Caspar Creek	2002-02-25	2	25	2002	4.17	13.3	7.5	9.36	10.06	9.72	0
Caspar Creek	2002-02-26	2	26	2002	5.09	15.32	8.54	9.46	10.16	9.81	0
Caspar Creek	2002-02-27	2	27	2002	5.95	14.06	8.65	9.58	10.21	9.88	0
Caspar Creek	2002-02-28	2	28	2002	4.29	13.93	7.69	9.31	9.98	9.66	0
Caspar Creek	2002-03-01	3	1	2002	0.5	12.32	5.35	8.33	9.4	8.94	0
Caspar Creek	2002-03-02	3	2	2002	1.81	15.02	5.82	8.25	9.17	8.73	0
Caspar Creek	2002-03-03	3	3	2002	1.27	12.83	5.66	7.88	8.94	8.45	0
Caspar Creek	2002-03-04	3	4	2002	2.23	13.53	6.3	7.96	8.88	8.46	0
Caspar Creek	2002-03-05	3	5	2002	4.17	9.33	7.49	8.36	9.17	8.74	4.572
Caspar Creek	2002-03-06	3	6	2002	7.61	10.7	9.19	9.15	9.61	9.37	20.828
Caspar Creek	2002-03-07	3	7	2002	1.3	8.99	6.59	8.6	9.57	9.33	14.478
Caspar Creek	2002-03-08	3	8	2002	-0.75	8.76	2.9	7.84	8.64	8.27	0
Caspar Creek	2002-03-09	3	9	2002	0.45	7.9	4.89	7.78	8.86	8.32	15.494
Caspar Creek	2002-03-10	3	10	2002	6.31	10.37	8.55	8.89	9.54	9.25	1.778
Caspar Creek	2002-03-11	3	11	2002	7.53	12.14	9.58	9.47	9.93	9.69	0
Caspar Creek	2002-03-12	3	12	2002	4.47	10.87	8.5	9.34	10.03	9.79	3.81
Caspar Creek	2002-03-13	3	13	2002	2.94	8.18	5.3	8.63	9.27	8.99	7.62
Caspar Creek	2002-03-14	3	14	2002	1.29	10.72	5.01	8.15	9.01	8.62	0
Caspar Creek	2002-03-15	3	15	2002	0.36	8.86	4.85	7.84	8.75	8.37	0
Caspar Creek	2002-03-16	3	16	2002	0.9	8.98	4.88	7.84	8.64	8.32	1.524
Caspar Creek	2002-03-17	3	17	2002	1.53	8.41	4.95	8.02	8.71	8.35	2.032
Caspar Creek	2002-03-18	3	18	2002	-0.8	10.77	3.9	7.11	8.19	7.72	0
Caspar Creek	2002-03-19	3	19	2002	0.89	13.03	5.72	7.26	8.48	7.89	0
Caspar Creek	2002-03-20	3	20	2002	3.62	15.66	8.04	7.8	9	8.39	0
Caspar Creek	2002-03-21	3	21	2002	3.81	13.22	7.98	8.11	9.07	8.64	0
Caspar Creek	2002-03-22	3	22	2002	7.52	11.31	9.34	8.87	9.47	9.15	18.034
Caspar Creek	2002-03-23	3	23	2002	7	10.16	8.69	9.22	9.52	9.34	14.224
Caspar Creek	2002-03-24	3	24	2002	4.43	10.71	7.01	8.79	9.39	9.11	1.27
Caspar Creek	2002-03-25	3	25	2002	2.85	10.46	6.48	8.39	9.25	8.87	0
Caspar Creek	2002-03-26	3	26	2002	2.48	14.74	7.11	8.27	9.33	8.83	0
Caspar Creek	2002-03-27	3	27	2002	2.92	15.46	7.64	8.28	9.39	8.87	0
Caspar Creek	2002-03-28	3	28	2002	5.19	15.81	9.79	8.81	9.81	9.3	0
Caspar Creek	2002-03-29	3	29	2002	5.92	17.82	9.7	9.07	10.04	9.54	0
Caspar Creek	2002-03-30	3	30	2002	4.34	17.65	9.27	8.69	9.89	9.32	0
Caspar Creek	2002-03-31	3	31	2002	4.24	17.2	8.92	8.75	9.84	9.32	0
Caspar Creek	2002-04-01	4	1	2002	4.31	19.05	9.71	8.63	9.87	9.3	0
Caspar Creek	2002-04-02	4	2	2002	6.42	11.96	9.3	9.18	9.85	9.57	0
Caspar Creek	2002-04-03	4	3	2002	8.82	11.37	9.97	9.66	9.98	9.82	0.508
Caspar Creek	2002-04-04	4	4	2002	9.19	10.86	9.94	9.78	10	9.89	0.508
Caspar Creek	2002-04-05	4	5	2002	8.43	14.47	10.82	9.77	10.33	10.06	0
Caspar Creek	2002-04-06	4	6	2002	7.83	13.87	10.78	10.09	10.78	10.32	0
Caspar Creek	2002-04-07	4	7	2002	6.83	16.07	10.07	9.66	10.63	10.1	0
Caspar Creek	2002-04-08	4	8	2002	5.79	13.15	9.29	9.32	10.16	9.81	0.254
Caspar Creek	2002-04-09	4	9	2002	9.52	13.05	11.04	9.98	10.42	10.19	4.064
Caspar Creek	2002-04-10	4	10	2002	10.42	15.24	11.86	10.3	11.13	10.62	0.508
Caspar Creek	2002-04-11	4	11	2002	9.58	16.3	12.06	10.46	11.12	10.74	0.254
Caspar Creek	2002-04-12	4	12	2002	8.87	17.95	11.95	10.39	11.26	10.8	0
Caspar Creek	2002-04-13	4	13	2002	8.67	19.99	13.45	10.36	11.68	11.03	0
Caspar Creek	2002-04-14	4	14	2002	5.7	13.17	10.7	10.16	11.44	11.08	0.254
Caspar Creek	2002-04-15	4	15	2002	4.77	11.81	7.91	9.37	10.3	9.8	1.016
Caspar Creek	2002-04-16	4	16	2002	4.11	8.8	6.34	8.88	9.39	9.17	19.304
Caspar Creek	2002-04-17	4	17	2002	4.19	8.94	6.43	8.67	9.41	9.04	7.112
Caspar Creek	2002-04-18	4	18	2002	1.73	11.58	6.56	8.17	9.43	8.86	0
Caspar Creek	2002-04-19	4	19	2002	2.39	14.45	7.88	8.16	9.69	8.98	0
Caspar Creek	2002-04-20	4	20	2002	3.8	13.05	7.61	8.44	9.74	9.1	0
Caspar Creek	2002-04-21	4	21	2002	3.4	15.48	8.59	8.32	9.91	9.15	0
Caspar Creek	2002-04-22	4	22	2002	4.12	19.52	9.89	8.57	10.23	9.42	0
Caspar Creek	2002-04-23	4	23	2002	5.43	21.4	11.48	8.96	10.64	9.82	0
Caspar Creek	2002-04-24	4	24	2002	9.1	15.94	12.02	9.99	11.05	10.47	0
Caspar Creek	2002-04-25	4	25	2002	6.83	15.21	10.07	9.78	10.86	10.31	0
Caspar Creek	2002-04-26	4	26	2002	6.44	12.68	9.47	9.65	10.69	10.13	0
Caspar Creek	2002-04-27	4	27	2002	3.7	11.18	8.37	9.2	10.34	9.89	0.508
Caspar Creek	2002-04-28	4	28	2002	3.35	10.63	7.32	8.52	9.49	9.07	0
Caspar Creek	2002-04-29	4	29	2002	6.11	12	8.1	8.97	9.62	9.25	0.762
Caspar Creek	2002-04-30	4	30	2002	6.15	9.51	8.14	8.98	9.45	9.24	3.302
Caspar Creek	2002-05-01	5	1	2002	6.76	12.73	9.29	9.11	10.4	9.66	0
Caspar Creek	2002-05-02	5	2	2002	6.64	11.26	9.06	9.29	9.88	9.62	0
Caspar Creek	2002-05-03	5	3	2002	5.59	13.53	9.63	9.54	10.85	9.99	0
Caspar Creek	2002-05-04	5	4	2002	4.23	17.03	9.66	8.81	10.65	9.74	0
Caspar Creek	2002-05-05	5	5	2002	5.32	14.18	9.57	9.18	10.71	9.92	0
Caspar Creek	2002-05-06	5	6	2002	5.02	13.47	8.73	9.14	10.68	9.81	0
Caspar Creek	2002-05-07	5	7	2002	4.4	14.04	8.53	8.81	10.35	9.54	0
Caspar Creek	2002-05-08	5	8	2002	2.65	15.61	8.2	8.36	10.33	9.33	0
Caspar Creek	2002-05-09	5	9	2002	2.72	12.98	7.78	8.28	10.03	9.15	0
Caspar Creek	2002-05-10	5	10	2002	5.32	13.36	9.19	8.93	10.47	9.54	0
Caspar Creek	2002-05-11	5	11	2002	3.33	20.39	10.06	8.44	10.54	9.51	0
Caspar Creek	2002-05-12	5	12	2002	4.93	17	10.29	9.12	10.9	9.96	0
Caspar Creek	2002-05-13	5	13	2002	7.7	14.1	10.3	9.81	10.97	10.23	0
Caspar Creek	2002-05-14	5	14	2002	4.89	15.68	10.02	9.18	11.01	10.09	0
Caspar Creek	2002-05-15	5	15	2002	6.06	15.48	10.12	9.51	10.96	10.18	0
Caspar Creek	2002-05-16	5	16	2002	5.54	12.77	9.04	9.35	10.84	10.01	0
Caspar Creek	2002-05-17	5	17	2002	4.82	14.15	9.35	9.06	10.86	9.91	0
Caspar Creek	2002-05-18	5	18	2002	8.41	13.11	10.09	9.84	11.03	10.27	0
Caspar Creek	2002-05-19	5	19	2002	8.23	14.25	10.98	9.99	10.68	10.32	7.874
Caspar Creek	2002-05-20	5	20	2002	6.25	13.12	9.12	9.85	10.76	10.23	13.97
Caspar Creek	2002-05-21	5	21	2002	3.72	13.26	8.32	9.02	10.65	9.87	0
Caspar Creek	2002-05-22	5	22	2002	4.98	14.4	9.16	9.33	11.07	10.05	0
Caspar Creek	2002-05-23	5	23	2002	3.6	18.83	9.96	8.88	11.04	9.96	0
Caspar Creek	2002-05-24	5	24	2002	6.07	20.6	12	9.45	11.55	10.49	0
Caspar Creek	2002-05-25	5	25	2002	7.38	16.41	11.36	10.03	11.53	10.78	0
Caspar Creek	2002-05-26	5	26	2002	7.93	17.64	12.04	10.31	12.11	11.1	0
Caspar Creek	2002-05-27	5	27	2002	7.99	15.89	11.91	10.52	11.29	10.98	0.508
Caspar Creek	2002-05-28	5	28	2002	11.9	18.94	14.71	10.99	12.49	11.65	0.254
Caspar Creek	2002-05-29	5	29	2002	11.77	22.24	15.53	11.48	13.34	12.29	0
Caspar Creek	2002-05-30	5	30	2002	9.9	19.98	14.19	11.91	13.56	12.53	0
Caspar Creek	2002-05-31	5	31	2002	8.45	18.17	12.71	11.32	13.15	12.13	0
Caspar Creek	2002-06-01	6	1	2002	8.29	15.07	11.44	11.46	12.59	11.91	0
Caspar Creek	2002-06-02	6	2	2002	8.02	15.58	11.55	11.06	12.78	11.71	0
Caspar Creek	2002-06-03	6	3	2002	9.68	17.35	12.83	11.29	12.83	11.94	0
Caspar Creek	2002-06-04	6	4	2002	8.82	18.96	13.26	11.28	13.19	12.14	0
Caspar Creek	2002-06-05	6	5	2002	9.13	20.32	14.13	11.44	13.52	12.37	0
Caspar Creek	2002-06-06	6	6	2002	8.11	17	12.19	11.41	13.18	12.17	0
Caspar Creek	2002-06-07	6	7	2002	6.75	16.26	11.42	10.99	12.76	11.81	0
Caspar Creek	2002-06-08	6	8	2002	7.31	14.68	10.79	10.88	12.58	11.52	0
Caspar Creek	2002-06-09	6	9	2002	5.64	18.66	11.64	10.33	12.55	11.38	0
Caspar Creek	2002-06-10	6	10	2002	6.95	23.77	14.06	10.69	13.01	11.85	0
Caspar Creek	2002-06-11	6	11	2002	8.91	21.56	13.87	11.5	13.64	12.4	0
Caspar Creek	2002-06-12	6	12	2002	9.04	14.11	10.72	11.6	12.73	12.05	0
Caspar Creek	2002-06-13	6	13	2002	8.99	13.63	10.88	11.35	12.04	11.68	0
Caspar Creek	2002-06-14	6	14	2002	7.27	15.65	11.59	11.35	12.93	11.88	0
Caspar Creek	2002-06-15	6	15	2002	5.33	16.09	10.39	10.38	12.64	11.4	0
Caspar Creek	2002-06-16	6	16	2002	5.87	17.16	11.27	10.44	12.63	11.48	0
Caspar Creek	2002-06-17	6	17	2002	7.54	20.02	13.93	10.93	13.01	11.96	0
Caspar Creek	2002-06-18	6	18	2002	9.7	18.61	14.59	12.26	13.9	12.82	0
Caspar Creek	2002-06-19	6	19	2002	7.68	17.39	12.41	11.41	13.4	12.3	0
Caspar Creek	2002-06-20	6	20	2002	10.08	14.17	11.64	11.84	12.45	12.12	0
Caspar Creek	2002-06-21	6	21	2002	9.52	14.6	11.42	11.54	12.27	11.9	0
Caspar Creek	2002-06-22	6	22	2002	10.37	14.34	11.93	11.6	12.13	11.86	0
Caspar Creek	2002-06-23	6	23	2002	7.93	19.31	12.31	11.15	13.25	12.07	0
Caspar Creek	2002-06-24	6	24	2002	9.61	20.66	13.82	11.73	13.74	12.58	0
Caspar Creek	2002-06-25	6	25	2002	8.91	21.88	13.32	11.8	14	12.67	0
Caspar Creek	2002-06-26	6	26	2002	8.96	16.94	12.33	11.89	13.59	12.6	0
Caspar Creek	2002-06-27	6	27	2002	9.4	19.65	13.33	12.06	13.49	12.74	0
Caspar Creek	2002-06-28	6	28	2002	11.37	19.73	14.64	12.45	13.99	13.07	0
Caspar Creek	2002-06-29	6	29	2002	12.82	20.04	16.15	13	14.47	13.62	0
Caspar Creek	2002-06-30	6	30	2002	11.5	20.83	15.47	13.06	14.83	13.74	0
Caspar Creek	2002-07-01	7	1	2002	9.88	24.57	15.58	12.7	14.84	13.64	0
Caspar Creek	2002-07-02	7	2	2002	9.85	18.41	13.08	12.71	14.56	13.44	0
Caspar Creek	2002-07-03	7	3	2002	9.99	17.98	13.33	12.7	14.38	13.29	0
Caspar Creek	2002-07-04	7	4	2002	8.08	18.53	12.64	12.1	14.09	12.92	0
Caspar Creek	2002-07-05	7	5	2002	7.72	15.78	11.85	11.79	13.61	12.62	0
Caspar Creek	2002-07-06	7	6	2002	8.25	18.18	12.9	12.04	13.95	12.84	0
Caspar Creek	2002-07-07	7	7	2002	8	19.8	13.42	11.86	13.94	12.81	0
Caspar Creek	2002-07-08	7	8	2002	9.87	23.83	15.05	12.39	14.51	13.27	0
Caspar Creek	2002-07-09	7	9	2002	9.8	26.85	16.01	12.49	14.83	13.51	0
Caspar Creek	2002-07-10	7	10	2002	9.52	26.86	16.24	12.61	14.97	13.71	0
Caspar Creek	2002-07-11	7	11	2002	10.03	21.7	15.38	12.92	14.98	13.83	0
Caspar Creek	2002-07-12	7	12	2002	11.5	19.94	14.82	13.38	14	13.71	0
Caspar Creek	2002-07-13	7	13	2002	11.01	19.82	13.79	12.97	14.68	13.59	0
Caspar Creek	2002-07-14	7	14	2002	9.36	17.44	12.81	12.73	14.56	13.4	0
Caspar Creek	2002-07-15	7	15	2002	9.8	15.36	12.04	12.66	14.01	13.12	0
Caspar Creek	2002-07-16	7	16	2002	9.94	18.84	12.64	12.53	14.38	13.16	0
Caspar Creek	2002-07-17	7	17	2002	10.63	17.99	13.45	12.71	14.44	13.34	0
Caspar Creek	2002-07-18	7	18	2002	10.76	20.67	14.29	12.96	14.8	13.62	0
Caspar Creek	2002-07-19	7	19	2002	8.83	21.51	14.02	12.45	14.61	13.39	0
Caspar Creek	2002-07-20	7	20	2002	9.47	21.13	14.34	12.59	14.68	13.46	0
Caspar Creek	2002-07-21	7	21	2002	11.27	18.56	13.95	13.04	14.48	13.61	0
Caspar Creek	2002-07-22	7	22	2002	11.22	18.16	14.3	13.42	14.35	13.76	0
Caspar Creek	2002-07-23	7	23	2002	11.33	18.58	13.89	13.2	14.7	13.67	0
Caspar Creek	2002-07-24	7	24	2002	11.72	18.88	14.16	13.23	14.78	13.69	0
Caspar Creek	2002-07-25	7	25	2002	11.08	18.58	14.09	13.22	14.79	13.75	0
Caspar Creek	2002-07-26	7	26	2002	11.03	22.01	15.65	13.15	14.89	13.89	0
Caspar Creek	2002-07-27	7	27	2002	10.46	19.75	14.49	13.21	14.94	13.92	0
Caspar Creek	2002-07-28	7	28	2002	12.55	17.18	14.32	13.56	14.22	13.89	0
Caspar Creek	2002-07-29	7	29	2002	12.46	18.09	14.41	13.67	14.75	13.97	0
Caspar Creek	2002-07-30	7	30	2002	11.95	19.09	14.38	13.41	14.73	13.92	0
Caspar Creek	2002-07-31	7	31	2002	12.33	16.65	14.13	13.5	14.06	13.8	0
Caspar Creek	2002-08-01	8	1	2002	12.51	16.76	14.12	13.55	14.48	13.89	0
Caspar Creek	2002-08-02	8	2	2002	11.22	14.67	12.87	13.3	13.74	13.54	0
Caspar Creek	2002-08-03	8	3	2002	11.73	14.24	12.63	13.13	13.38	13.25	0
Caspar Creek	2002-08-04	8	4	2002	7.88	18.43	12.07	12.2	13.46	12.82	0
Caspar Creek	2002-08-05	8	5	2002	7.39	18.26	12.26	11.82	13.65	12.64	0
Caspar Creek	2002-08-06	8	6	2002	7.91	18.21	12.52	11.91	13.6	12.68	0
Caspar Creek	2002-08-07	8	7	2002	7.61	23.97	13.73	11.8	13.74	12.7	0
Caspar Creek	2002-08-08	8	8	2002	8.87	26.96	15.74	12.1	14.08	13.04	0
Caspar Creek	2002-08-09	8	9	2002	11.23	30.91	17.83	12.84	14.82	13.71	0
Caspar Creek	2002-08-10	8	10	2002	11.81	26.71	17.41	13.23	15.05	14.06	0
Caspar Creek	2002-08-11	8	11	2002	9.54	22.36	14.57	13.08	14.76	13.87	0
Caspar Creek	2002-08-12	8	12	2002	8.65	21.57	13.84	12.63	14.43	13.48	0
Caspar Creek	2002-08-13	8	13	2002	9.4	19.01	13.53	12.7	14.22	13.4	0
Caspar Creek	2002-08-14	8	14	2002	11.76	19.36	14.72	13.17	14.51	13.72	0
Caspar Creek	2002-08-15	8	15	2002	10.56	18.05	13.58	13.12	14.19	13.6	0
Caspar Creek	2002-08-16	8	16	2002	10.46	17.67	12.9	12.97	14.12	13.42	0
Caspar Creek	2002-08-17	8	17	2002	9.68	14.9	11.53	12.77	13.52	13.03	0
Caspar Creek	2002-08-18	8	18	2002	8.12	16.83	11.77	12.06	13.4	12.7	0
Caspar Creek	2002-08-19	8	19	2002	9.05	14.48	12.06	12.5	13.18	12.8	0
Caspar Creek	2002-08-20	8	20	2002	6.85	18.85	12.23	11.56	13.21	12.37	0
Caspar Creek	2002-08-21	8	21	2002	8.32	16.72	11.98	11.96	13.23	12.53	0
Caspar Creek	2002-08-22	8	22	2002	9.83	15.19	11.5	12.13	12.92	12.45	0.254
Caspar Creek	2002-08-23	8	23	2002	10.41	12.73	11.38	12.17	12.46	12.32	0.254
Caspar Creek	2002-08-24	8	24	2002	10.35	15.6	12.26	12.08	12.82	12.43	0.254
Caspar Creek	2002-08-25	8	25	2002	10.67	19.58	13.99	12.42	13.62	12.88	0
Caspar Creek	2002-08-26	8	26	2002	8.63	20.71	13.55	11.99	13.31	12.68	0
Caspar Creek	2002-08-27	8	27	2002	8.88	24.66	15.11	12.09	13.64	12.87	0
Caspar Creek	2002-08-28	8	28	2002	11.27	21.34	13.7	12.6	13.35	13.01	0
Caspar Creek	2002-08-29	8	29	2002	12.67	16.49	13.71	12.96	13.57	13.17	0
Caspar Creek	2002-08-30	8	30	2002	9.84	18.17	13.29	12.83	13.74	13.13	0
Caspar Creek	2002-08-31	8	31	2002	8.37	22.79	14.16	12.07	13.56	12.81	0
Caspar Creek	2002-09-01	9	1	2002	10.28	28.39	16.48	12.53	14.02	13.22	0
Caspar Creek	2002-09-02	9	2	2002	11.65	27.14	16.69	12.87	14.3	13.5	0
Caspar Creek	2002-09-03	9	3	2002	9.95	20.28	13.61	12.64	13.87	13.19	0
Caspar Creek	2002-09-04	9	4	2002	7.25	17.06	11.76	11.8	13.03	12.45	0
Caspar Creek	2002-09-05	9	5	2002	6.68	18.53	11.85	11.32	12.73	12.07	0
Caspar Creek	2002-09-06	9	6	2002	9.87	16.62	12.56	11.99	12.95	12.37	0
Caspar Creek	2002-09-07	9	7	2002	9.14	18.04	12.59	12	12.96	12.41	0
Caspar Creek	2002-09-08	9	8	2002	6.42	20.33	11.65	11.2	12.63	11.93	0
Caspar Creek	2002-09-09	9	9	2002	7.39	25.45	13.68	11.2	12.83	11.96	0
Caspar Creek	2002-09-10	9	10	2002	8.73	23.23	13.21	11.51	12.94	12.18	0
Caspar Creek	2002-09-11	9	11	2002	8.02	22.45	12.68	11.45	12.89	12.11	0
Caspar Creek	2002-09-12	9	12	2002	6.92	20.12	11.8	11.11	12.58	11.82	0
Caspar Creek	2002-09-13	9	13	2002	8.61	16.55	11.66	11.59	12.47	11.97	0
Caspar Creek	2002-09-14	9	14	2002	11.11	18.76	13.65	11.95	12.82	12.32	0
Caspar Creek	2002-09-15	9	15	2002	12.4	18.31	13.84	12.4	13.03	12.65	0
Caspar Creek	2002-09-16	9	16	2002	9.18	18.92	14.08	12.05	13.1	12.63	0
Caspar Creek	2002-09-17	9	17	2002	10.29	19.63	14.79	12.28	13.66	12.89	0
Caspar Creek	2002-09-18	9	18	2002	10.52	23.07	15.34	12.47	13.96	13.16	0
Caspar Creek	2002-09-19	9	19	2002	10.62	25.74	15.69	12.36	14.16	13.16	0
Caspar Creek	2002-09-20	9	20	2002	10.34	26.63	15.6	12.3	14.06	13.08	0
Caspar Creek	2002-09-21	9	21	2002	10.35	25.56	14.82	12.21	14.32	12.97	0
Caspar Creek	2002-09-22	9	22	2002	8.35	23.49	13.38	11.72	13.71	12.59	0
Caspar Creek	2002-09-23	9	23	2002	7.64	23.19	12.97	11.38	13.82	12.33	0
Caspar Creek	2002-09-24	9	24	2002	7.86	21.76	12.51	11.33	13.49	12.13	0
Caspar Creek	2002-09-25	9	25	2002	7.09	20.1	11.58	11.06	13.23	11.88	0
Caspar Creek	2002-09-26	9	26	2002	5.73	14.62	10.69	10.68	12.06	11.49	0
Caspar Creek	2002-09-27	9	27	2002	9.46	16.93	12.69	11.74	12.93	12.08	0
Caspar Creek	2002-09-28	9	28	2002	9.15	18.23	13	11.73	13.14	12.19	0
Caspar Creek	2002-09-29	9	29	2002	7.32	14.11	10.54	11.2	12.14	11.65	0
Caspar Creek	2002-09-30	9	30	2002	6.21	16.91	10.42	10.48	12.19	11.19	0
Caspar Creek	2002-10-01	10	1	2002	6.78	15.99	10.49	10.47	12.06	11.05	0
Caspar Creek	2002-10-02	10	2	2002	3.55	18.23	9.08	9.36	11.69	10.38	0
Caspar Creek	2002-10-03	10	3	2002	4.83	21.43	11.14	9.38	11.47	10.37	0
Caspar Creek	2002-10-04	10	4	2002	9.18	20.56	12.8	10.66	12.32	11.23	0
Caspar Creek	2002-10-05	10	5	2002	8.72	24.84	13.38	10.73	13.06	11.45	0
Caspar Creek	2002-10-06	10	6	2002	10.3	24.88	14.36	11.2	13.04	11.8	0
Caspar Creek	2002-10-07	10	7	2002	10.17	27.06	14.47	11.37	13.47	12.03	0
Caspar Creek	2002-10-08	10	8	2002	9.07	25.58	13.63	11.15	13.49	11.91	0
Caspar Creek	2002-10-09	10	9	2002	8.44	18.9	12.6	10.9	13.01	11.73	0
Caspar Creek	2002-10-10	10	10	2002	7.18	13.2	11.62	11.22	12.03	11.84	0
Caspar Creek	2002-10-11	10	11	2002	4.19	20.21	9.16	9.79	12.24	10.74	0
Caspar Creek	2002-10-12	10	12	2002	5.01	22.54	9.81	9.58	11.96	10.43	0
Caspar Creek	2002-10-13	10	13	2002	4.51	20.98	9.1	9.11	11.55	9.97	0
Caspar Creek	2002-10-14	10	14	2002	4.29	19.32	8.66	8.83	11.11	9.67	0
Caspar Creek	2002-10-15	10	15	2002	5.97	15.24	9.76	9.45	10.98	10.02	0
Caspar Creek	2002-10-16	10	16	2002	9.31	15.71	10.77	10.1	11.28	10.43	0
Caspar Creek	2002-10-17	10	17	2002	9.38	11.75	10.38	10.31	10.66	10.48	0
Caspar Creek	2002-10-18	10	18	2002	9.6	14.97	11.77	10.6	11.33	10.84	0
Caspar Creek	2002-10-19	10	19	2002	6.67	15.18	10.75	10.18	10.91	10.6	0
Caspar Creek	2002-10-20	10	20	2002	7.16	16.85	11.08	10.4	10.92	10.72	0
Caspar Creek	2002-10-21	10	21	2002	7.7	15.43	10.27	10.3	10.73	10.54	0
Caspar Creek	2002-10-22	10	22	2002	7.99	11.23	9.68	10.41	10.68	10.56	0.254
Caspar Creek	2002-10-23	10	23	2002	9.45	10.68	9.96	10.51	10.68	10.59	1.016
Caspar Creek	2002-10-24	10	24	2002	8.84	12.6	10.86	10.48	10.86	10.66	0.254
Caspar Creek	2002-10-25	10	25	2002	6.69	15.96	10.84	10.62	10.99	10.81	0.254
Caspar Creek	2002-10-26	10	26	2002	6.05	13.75	8.74	9.95	10.52	10.21	0
Caspar Creek	2002-10-27	10	27	2002	3.59	15.23	7.91	9.21	10.04	9.62	0
Caspar Creek	2002-10-28	10	28	2002	4.19	13.44	7.5	8.93	9.61	9.29	0
Caspar Creek	2002-10-29	10	29	2002	4.36	13.61	7.69	8.67	9.31	9.03	0
Caspar Creek	2002-10-30	10	30	2002	3.02	12.37	6.57	8.49	9.15	8.82	0
Caspar Creek	2002-10-31	10	31	2002	1.38	12.75	5.19	7.68	8.52	8.1	0
Caspar Creek	2002-11-01	11	1	2002	1.63	12.17	5.02	7.44	8.08	7.78	0
Caspar Creek	2002-11-02	11	2	2002	1.52	11.86	4.93	7.1	7.75	7.45	0
Caspar Creek	2002-11-03	11	3	2002	1.67	12.76	5.85	6.95	7.75	7.34	0
Caspar Creek	2002-11-04	11	4	2002	4.73	14.68	8.32	7.76	8.39	8.04	0
Caspar Creek	2002-11-05	11	5	2002	3.3	14.27	7.26	7.65	8.32	7.99	0
Caspar Creek	2002-11-06	11	6	2002	5.82	13.01	9.7	8.06	8.94	8.38	6.35
Caspar Creek	2002-11-07	11	7	2002	11.88	13.99	12.81	9.05	10.32	9.7	62.992
Caspar Creek	2002-11-08	11	8	2002	10.98	13.82	12.63	10.31	10.55	10.44	26.162
Caspar Creek	2002-11-09	11	9	2002	9.16	13.21	10.73	10.26	10.5	10.4	16.51
Caspar Creek	2002-11-10	11	10	2002	9.73	12.92	11.47	10.34	10.65	10.5	19.558
Caspar Creek	2002-11-11	11	11	2002	8.36	12.82	10.13	10.33	10.58	10.46	0.254
Caspar Creek	2002-11-12	11	12	2002	7.9	11.57	9.93	10.07	10.35	10.21	12.954
Caspar Creek	2002-11-13	11	13	2002	7.2	11.97	10.58	10.36	10.62	10.48	0
Caspar Creek	2002-11-14	11	14	2002	5.39	11.65	7.71	9.53	10.33	9.82	0
Caspar Creek	2002-11-15	11	15	2002	5.22	11.56	7.58	9.17	9.69	9.42	0
Caspar Creek	2002-11-16	11	16	2002	5.86	11.3	8.86	9.16	9.78	9.42	2.794
Caspar Creek	2002-11-17	11	17	2002	6.02	11.58	9.17	9.69	9.94	9.82	0
Caspar Creek	2002-11-18	11	18	2002	4.08	10.56	6.6	8.88	9.6	9.15	0
Caspar Creek	2002-11-19	11	19	2002	3.98	10.06	6.63	8.44	9.03	8.73	0.254
Caspar Creek	2002-11-20	11	20	2002	6.23	11.59	8.54	8.77	9.29	8.98	0
Caspar Creek	2002-11-21	11	21	2002	7.48	12.49	9.51	9.28	9.61	9.42	0
Caspar Creek	2002-11-22	11	22	2002	7.65	10.67	9.33	9.38	9.7	9.51	0
Caspar Creek	2002-11-23	11	23	2002	8.54	12.03	10.52	9.71	10	9.83	0
Caspar Creek	2002-11-24	11	24	2002	6.9	11.86	9.12	9.62	10	9.78	0
Caspar Creek	2002-11-25	11	25	2002	4.4	10.25	7.03	8.96	9.62	9.26	0
Caspar Creek	2002-11-26	11	26	2002	3.21	9.64	5.42	8.07	8.86	8.38	0
Caspar Creek	2002-11-27	11	27	2002	3.72	9.92	5.74	7.9	8.34	8.14	0
Caspar Creek	2002-11-28	11	28	2002	2.7	9.21	5.19	7.53	8.12	7.83	0
Caspar Creek	2002-11-29	11	29	2002	2.39	8.72	5.17	7.3	7.88	7.6	0
Caspar Creek	2002-11-30	11	30	2002	5.33	9.8	6.99	7.83	8.26	8.02	0
Caspar Creek	2002-12-01	12	1	2002	3.83	9.16	6.13	7.66	8.12	7.92	0
Caspar Creek	2002-12-02	12	2	2002	3.8	9.35	5.91	7.62	8.07	7.85	0
Caspar Creek	2002-12-03	12	3	2002	3.44	9.19	6.2	7.4	8.01	7.67	0
Caspar Creek	2002-12-04	12	4	2002	7.47	11.75	9.17	8.03	8.68	8.38	0.762
Caspar Creek	2002-12-05	12	5	2002	6.04	11.05	7.79	8.33	8.63	8.51	0
Caspar Creek	2002-12-06	12	6	2002	5.7	10.51	7.82	8.25	8.66	8.44	0.254
Caspar Creek	2002-12-07	12	7	2002	4.27	9.31	6.3	8.01	8.59	8.24	0
Caspar Creek	2002-12-08	12	8	2002	5.21	10.25	7.16	7.89	8.33	8.09	0
Caspar Creek	2002-12-09	12	9	2002	7.87	11.49	9.89	8.33	8.98	8.65	11.43
Caspar Creek	2002-12-10	12	10	2002	10.04	11.57	10.62	9	9.39	9.23	24.638
Caspar Creek	2002-12-11	12	11	2002	6.96	11.04	9.55	9.17	9.42	9.32	0.254
Caspar Creek	2002-12-12	12	12	2002	6.85	12.52	9.72	9.16	9.52	9.33	26.162
Caspar Creek	2002-12-13	12	13	2002	10.87	14.58	12.63	9.56	10.5	9.91	106.172
Caspar Creek	2002-12-14	12	14	2002	9.12	14.7	12.48	10.58	10.94	10.84	51.562
Caspar Creek	2002-12-15	12	15	2002	8.07	13.16	10.57	10.77	10.99	10.85	38.608
Caspar Creek	2002-12-16	12	16	2002	8.15	13.1	10.45	10.95	11.16	11.1	8.89
Caspar Creek	2002-12-17	12	17	2002	5.22	8.6	7.04	10.62	10.94	10.78	3.302
Caspar Creek	2002-12-18	12	18	2002	2.51	8.08	5.2	10.14	10.59	10.33	1.27
Caspar Creek	2002-12-19	12	19	2002	4.69	7.76	5.99	10.08	10.34	10.23	31.496
Caspar Creek	2002-12-20	12	20	2002	6.3	9.98	8.53	10.35	10.88	10.63	36.068
Caspar Creek	2002-12-21	12	21	2002	5.01	9.6	8.33	10.79	11	10.92	15.24
Caspar Creek	2002-12-22	12	22	2002	2.78	8.21	4.98	10.37	10.76	10.54	0
Caspar Creek	2002-12-23	12	23	2002	0.99	6.42	3.49	9.74	10.4	9.97	0
Caspar Creek	2002-12-24	12	24	2002	3.83	7.99	6.08	9.75	9.99	9.85	7.112
Caspar Creek	2002-12-25	12	25	2002	3.74	8.12	6.17	9.52	9.95	9.73	5.842
Caspar Creek	2002-12-26	12	26	2002	8.37	10.28	9.4	9.87	10.37	10.12	4.064
Caspar Creek	2002-12-27	12	27	2002	10.16	13.42	12.05	10.39	10.91	10.67	46.228
Caspar Creek	2002-12-28	12	28	2002	7.43	11.12	9.29	10.84	11.09	10.98	92.202
Caspar Creek	2002-12-29	12	29	2002	4.15	8.89	6.9	10.79	11.01	10.91	1.27
Caspar Creek	2002-12-30	12	30	2002	7.31	11.38	9.05	10.82	11.02	10.9	46.228
Caspar Creek	2002-12-31	12	31	2002	5.04	10.84	8.17	10.83	11.02	10.97	14.986
Caspar Creek	2003-01-01	1	1	2003	4.78	9.59	7	10.67	10.92	10.79	0
Caspar Creek	2003-01-02	1	2	2003	5.84	9.69	7.69	10.62	10.84	10.74	1.27
Caspar Creek	2003-01-03	1	3	2003	8.44	11.54	9.59	10.75	10.96	10.83	0.254
Caspar Creek	2003-01-04	1	4	2003	9.14	12.18	10.79	10.85	11.07	10.95	4.826
Caspar Creek	2003-01-05	1	5	2003	8.07	11.63	10.58	10.96	11.08	11.05	0
Caspar Creek	2003-01-06	1	6	2003	4.87	10.06	7	10.21	10.9	10.44	0
Caspar Creek	2003-01-07	1	7	2003	3.83	9.51	6.17	9.61	10.13	9.86	0
Caspar Creek	2003-01-08	1	8	2003	4.37	10.45	7.21	9.53	10.07	9.8	0
Caspar Creek	2003-01-09	1	9	2003	7.17	10.93	8.95	9.95	10.38	10.13	13.716
Caspar Creek	2003-01-10	1	10	2003	9.18	11.53	10.34	10.37	10.68	10.5	20.066
Caspar Creek	2003-01-11	1	11	2003	8.01	11.21	9.87	10.54	10.84	10.68	3.556
Caspar Creek	2003-01-12	1	12	2003	10.53	11.99	11.35	10.86	10.98	10.91	51.816
Caspar Creek	2003-01-13	1	13	2003	11.64	12.8	12.12	11	11.3	11.2	42.164
Caspar Creek	2003-01-14	1	14	2003	10.36	12.14	11.42	11.23	11.29	11.25	4.826
Caspar Creek	2003-01-15	1	15	2003	8.07	11.15	9.56	11.06	11.25	11.14	0
Caspar Creek	2003-01-16	1	16	2003	4.04	9.99	6.89	10.51	11.07	10.75	0
Caspar Creek	2003-01-17	1	17	2003	4.16	10.04	6.56	10.22	10.65	10.44	0
Caspar Creek	2003-01-18	1	18	2003	3.82	9.6	6.07	9.93	10.41	10.16	0
Caspar Creek	2003-01-19	1	19	2003	4.07	10.31	6.89	9.82	10.17	10.03	0
Caspar Creek	2003-01-20	1	20	2003	7.03	10.51	8.47	10.09	10.36	10.23	1.016
Caspar Creek	2003-01-21	1	21	2003	9.11	12.21	10.71	10.35	10.82	10.58	4.064
Caspar Creek	2003-01-22	1	22	2003	11.22	12.71	11.9	10.83	11.09	10.97	12.7
Caspar Creek	2003-01-23	1	23	2003	9.41	12.53	11.1	10.95	11.08	11.03	0
Caspar Creek	2003-01-24	1	24	2003	8.73	11.83	10.57	10.87	11.08	10.97	5.334
Caspar Creek	2003-01-25	1	25	2003	11.62	14.29	12.56	11.06	11.3	11.19	2.54
Caspar Creek	2003-01-26	1	26	2003	11.56	13.91	12.46	11.25	11.38	11.32	0
Caspar Creek	2003-01-27	1	27	2003	8.36	12.72	11.37	11.13	11.41	11.34	2.54
Caspar Creek	2003-01-28	1	28	2003	5.25	11.18	8.15	10.51	11.09	10.74	0.508
Caspar Creek	2003-01-29	1	29	2003	4.92	10.99	8	10.04	10.6	10.33	1.016
Caspar Creek	2003-01-30	1	30	2003	10.14	14.07	11.48	10.64	11.1	10.87	0
Caspar Creek	2003-01-31	1	31	2003	9.59	14.2	11.31	10.96	11.22	11.08	0
Caspar Creek	2003-02-01	2	1	2003	4.4	11.23	9.22	10.41	11.21	10.99	1.778
Caspar Creek	2003-02-02	2	2	2003	3.04	9.77	5.63	9.49	10.3	9.79	0
Caspar Creek	2003-02-03	2	3	2003	2.31	9.42	4.97	8.96	9.63	9.26	0
Caspar Creek	2003-02-04	2	4	2003	1.77	9.33	4.45	8.52	9.17	8.83	0
Caspar Creek	2003-02-05	2	5	2003	-0.51	7.46	2.6	7.83	8.82	8.22	0
Caspar Creek	2003-02-06	2	6	2003	0.2	9.26	3.46	7.54	8.18	7.9	0
Caspar Creek	2003-02-07	2	7	2003	-0.34	9.28	2.98	7.31	8.08	7.69	0
Caspar Creek	2003-02-08	2	8	2003	-0.5	8.22	2.86	7.01	7.71	7.39	0
Caspar Creek	2003-02-09	2	9	2003	0.1	10.23	3.4	6.96	7.62	7.32	0
Caspar Creek	2003-02-10	2	10	2003	0.84	9.31	4.05	7	7.68	7.35	0
Caspar Creek	2003-02-11	2	11	2003	2.62	10.6	5.91	7.34	8.18	7.69	0
Caspar Creek	2003-02-12	2	12	2003	4.11	9.37	7.01	7.94	8.56	8.21	9.398
Caspar Creek	2003-02-13	2	13	2003	8.59	10.77	9.43	8.59	9.25	8.93	14.732
Caspar Creek	2003-02-14	2	14	2003	8.79	10.66	9.42	9.26	9.6	9.43	0
Caspar Creek	2003-02-15	2	15	2003	8.27	10.62	9.49	9.5	9.78	9.61	49.53
Caspar Creek	2003-02-16	2	16	2003	5.8	10.38	8.06	9.69	10.13	9.94	8.382
Caspar Creek	2003-02-17	2	17	2003	3.83	10.13	6.29	9.81	10.12	9.97	0.254
Caspar Creek	2003-02-18	2	18	2003	4.1	10.95	7.1	9.73	10.14	9.92	1.016
Caspar Creek	2003-02-19	2	19	2003	6.76	8.78	7.56	9.9	10.06	9.97	18.542
Caspar Creek	2003-02-20	2	20	2003	4.29	10.82	7.14	9.64	10	9.86	0
Caspar Creek	2003-02-21	2	21	2003	5.33	12.66	8.97	9.78	10.27	10	0
Caspar Creek	2003-02-22	2	22	2003	5.18	11.98	8.44	10	10.25	10.14	0
Caspar Creek	2003-02-23	2	23	2003	4.02	12.72	7.74	9.44	10.09	9.76	0
Caspar Creek	2003-02-24	2	24	2003	8.08	13.11	9.78	10.02	10.35	10.16	3.81
Caspar Creek	2003-02-25	2	25	2003	6.17	11.72	8.77	10.06	10.29	10.18	0
Caspar Creek	2003-02-26	2	26	2003	4.76	13.83	7.68	9.63	9.97	9.77	4.826
Caspar Creek	2003-02-27	2	27	2003	1.48	10.92	5.65	8.74	9.61	9.13	0.254
Caspar Creek	2003-02-28	2	28	2003	1.77	10.79	6.06	8.47	9.2	8.86	0
Caspar Creek	2003-03-01	3	1	2003	3.27	12.55	7.42	8.69	9.34	9.04	0
Caspar Creek	2003-03-02	3	2	2003	5.39	12.63	8.7	9.12	9.6	9.36	0
Caspar Creek	2003-03-03	3	3	2003	4.52	11.78	8.09	9.3	9.59	9.46	0
Caspar Creek	2003-03-04	3	4	2003	1.51	11.77	5.76	8.33	9.21	8.75	0
Caspar Creek	2003-03-05	3	5	2003	1.83	12.3	6.6	8.09	8.93	8.53	0
Caspar Creek	2003-03-06	3	6	2003	4.41	11.8	7.5	8.6	9.08	8.87	0
Caspar Creek	2003-03-07	3	7	2003	6.57	12.25	8.81	8.87	9.35	9.07	0
Caspar Creek	2003-03-08	3	8	2003	5.25	13.16	8.58	9.02	9.47	9.28	0
Caspar Creek	2003-03-09	3	9	2003	4.53	13.11	8.94	8.8	9.58	9.16	0
Caspar Creek	2003-03-10	3	10	2003	9.82	14.27	11.35	9.59	10.13	9.83	1.778
Caspar Creek	2003-03-11	3	11	2003	10.31	13.43	11.7	10.07	10.37	10.2	7.874
Caspar Creek	2003-03-12	3	12	2003	9.74	13.48	11.57	10.29	10.6	10.42	0.254
Caspar Creek	2003-03-13	3	13	2003	8.3	12.04	10.26	10.19	10.43	10.28	28.956
Caspar Creek	2003-03-14	3	14	2003	8.88	12.76	10.89	10.28	10.51	10.41	28.194
Caspar Creek	2003-03-15	3	15	2003	8.96	11.96	10.61	10.45	10.62	10.54	15.24
Caspar Creek	2003-03-16	3	16	2003	7.92	11.75	9.38	10.47	10.66	10.55	8.636
Caspar Creek	2003-03-17	3	17	2003	4.08	12.62	7.79	10.03	10.49	10.3	0
Caspar Creek	2003-03-18	3	18	2003	3.24	12.87	7.33	9.68	10.26	10.03	0
Caspar Creek	2003-03-19	3	19	2003	5.65	11.91	8.68	9.94	10.34	10.15	13.97
Caspar Creek	2003-03-20	3	20	2003	7.48	12.02	9.42	10.25	10.53	10.38	1.016
Caspar Creek	2003-03-21	3	21	2003	7.14	14.13	9.88	10.1	10.59	10.34	0
Caspar Creek	2003-03-22	3	22	2003	9.34	11.55	10.46	10.44	10.66	10.55	21.59
Caspar Creek	2003-03-23	3	23	2003	4.79	12.71	8.24	10.19	10.59	10.38	0
Caspar Creek	2003-03-24	3	24	2003	3.03	12.36	7.18	9.62	10.27	9.99	0
Caspar Creek	2003-03-25	3	25	2003	5.08	11.45	8.69	9.79	10.41	10.08	12.7
Caspar Creek	2003-03-26	3	26	2003	6.86	12.68	10.71	10.44	10.75	10.59	17.526
Caspar Creek	2003-03-27	3	27	2003	4.28	12.92	7.85	10.11	10.54	10.37	0
Caspar Creek	2003-03-28	3	28	2003	4.42	15.24	8.6	9.97	10.59	10.3	0
Caspar Creek	2003-03-29	3	29	2003	6.47	17.13	10.49	10.18	10.83	10.5	0
Caspar Creek	2003-03-30	3	30	2003	6.63	18.13	10.8	10.2	10.86	10.55	0
Caspar Creek	2003-03-31	3	31	2003	6.78	14.9	10.19	10.3	10.8	10.59	0.254
Caspar Creek	2003-04-01	4	1	2003	7.08	11.07	9.24	10.25	10.74	10.52	2.286
Caspar Creek	2003-04-02	4	2	2003	3.5	8.81	6.17	9.5	10.2	9.82	6.858
Caspar Creek	2003-04-03	4	3	2003	2.38	9.77	5.89	8.9	9.58	9.26	17.78
Caspar Creek	2003-04-04	4	4	2003	4.45	9.66	6.85	9.17	9.74	9.45	8.89
Caspar Creek	2003-04-05	4	5	2003	1.96	10.61	6.45	8.98	9.68	9.38	1.27
Caspar Creek	2003-04-06	4	6	2003	6.72	10.6	8.61	9.54	10.06	9.77	2.794
Caspar Creek	2003-04-07	4	7	2003	5.52	14.08	8.75	9.57	10.2	9.91	0
Caspar Creek	2003-04-08	4	8	2003	3.96	15.31	8.26	9.3	10.09	9.73	0
Caspar Creek	2003-04-09	4	9	2003	4.72	16.4	9.73	9.35	10.24	9.79	0
Caspar Creek	2003-04-10	4	10	2003	7.59	12.17	9.78	10.02	10.35	10.18	4.826
Caspar Creek	2003-04-11	4	11	2003	5.91	13.03	9.72	9.78	10.4	10.1	5.588
Caspar Creek	2003-04-12	4	12	2003	7.19	10.37	9.12	10.15	10.4	10.31	39.37
Caspar Creek	2003-04-13	4	13	2003	5.97	9.8	7.68	10.05	10.35	10.18	32.004
Caspar Creek	2003-04-14	4	14	2003	3.83	10.96	7.3	9.97	10.41	10.18	0
Caspar Creek	2003-04-15	4	15	2003	2.86	9.41	6.72	9.04	10.51	10.13	4.064
Caspar Creek	2003-04-16	4	16	2003	8.02	11.37	9.48	10.31	10.81	10.56	21.336
Caspar Creek	2003-04-17	4	17	2003	6.56	12.19	9.57	10.35	11.14	10.7	0
Caspar Creek	2003-04-18	4	18	2003	3.84	13.09	8.06	9.8	11.08	10.36	0
Caspar Creek	2003-04-19	4	19	2003	3.79	13.53	8.4	9.65	11.13	10.31	0
Caspar Creek	2003-04-20	4	20	2003	5.75	13.78	9.61	9.86	11.1	10.45	0.254
Caspar Creek	2003-04-21	4	21	2003	7.02	10.78	8.5	10.02	10.61	10.29	16.256
Caspar Creek	2003-04-22	4	22	2003	3.8	12.02	7.56	9.33	10.67	9.96	0.254
Caspar Creek	2003-04-23	4	23	2003	5.52	9.94	8.12	9.55	10.27	9.94	43.18
Caspar Creek	2003-04-24	4	24	2003	6.08	10.3	8.27	10.23	10.76	10.45	6.35
Caspar Creek	2003-04-25	4	25	2003	6.01	10.56	8.21	10.28	10.84	10.52	30.734
Caspar Creek	2003-04-26	4	26	2003	4.37	12.18	7.61	10.22	11.07	10.55	3.556
Caspar Creek	2003-04-27	4	27	2003	3.9	11.04	7.54	9.99	10.77	10.42	16.51
Caspar Creek	2003-04-28	4	28	2003	6.07	10.45	8.7	9.99	10.74	10.51	44.45
Caspar Creek	2003-04-29	4	29	2003	8.58	10.21	9.29	10.47	10.72	10.6	36.068
Caspar Creek	2003-04-30	4	30	2003	6.65	13.21	9.49	10.58	11.15	10.78	0
Caspar Creek	2003-05-01	5	1	2003	5.6	16.58	10.1	10.37	11.7	10.88	0.254
Caspar Creek	2003-05-02	5	2	2003	8	12.73	10.56	10.67	11.2	10.94	10.922
Caspar Creek	2003-05-03	5	3	2003	9.27	12.45	10.82	10.78	11.3	11.05	0.762
Caspar Creek	2003-05-04	5	4	2003	8.19	13.16	10.37	10.64	11.53	10.96	4.826
Caspar Creek	2003-05-05	5	5	2003	4.9	13.57	8.74	9.91	11.51	10.56	0
Caspar Creek	2003-05-06	5	6	2003	5.93	10.44	8.29	9.91	10.61	10.31	5.334
Caspar Creek	2003-05-07	5	7	2003	5.71	13.45	9.27	9.84	11.52	10.5	0.254
Caspar Creek	2003-05-08	5	8	2003	7.11	11.55	8.93	9.98	10.89	10.37	7.112
Caspar Creek	2003-05-09	5	9	2003	3.77	14.08	8.38	9.19	11.22	10.09	0
Caspar Creek	2003-05-10	5	10	2003	3.87	15.55	9.36	9.07	11.6	10.23	0
Caspar Creek	2003-05-11	5	11	2003	5.06	15.3	10.11	9.45	11.52	10.45	0
Caspar Creek	2003-05-12	5	12	2003	7.28	18.42	11.63	10	12.25	10.9	0
Caspar Creek	2003-05-13	5	13	2003	7.14	18.45	11.47	9.96	12.5	10.98	0
Caspar Creek	2003-05-14	5	14	2003	8.57	16.92	11.89	10.56	12.63	11.29	0
Caspar Creek	2003-05-15	5	15	2003	6.62	16.04	10.17	9.82	12.17	10.75	0
Caspar Creek	2003-05-16	5	16	2003	4.69	16.28	9.23	9.06	11.8	10.21	0
Caspar Creek	2003-05-17	5	17	2003	6.23	16.91	9.88	9.29	11.82	10.24	0
Caspar Creek	2003-05-18	5	18	2003	5.74	19.37	10.21	9.01	11.96	10.21	0
Caspar Creek	2003-05-19	5	19	2003	4.18	20.62	10.64	8.54	12.25	10.25	0
Caspar Creek	2003-05-20	5	20	2003	6.44	19.72	11.61	9.24	12.48	10.7	0
Caspar Creek	2003-05-21	5	21	2003	7.01	21.28	11.63	9.42	12.97	10.88	0
Caspar Creek	2003-05-22	5	22	2003	7.59	22.18	12.55	9.84	13.25	11.23	0
Caspar Creek	2003-05-23	5	23	2003	8.34	15.83	11.03	10.08	12.54	11.09	0
Caspar Creek	2003-05-24	5	24	2003	9.93	16.44	12.39	10.7	13	11.58	0
Caspar Creek	2003-05-25	5	25	2003	10.47	16.93	13.1	11.17	13.14	11.82	0
Caspar Creek	2003-05-26	5	26	2003	8.6	21.21	12.37	10.25	13.38	11.48	0
Caspar Creek	2003-05-27	5	27	2003	6.65	25.07	13.14	9.73	13.96	11.52	0
Caspar Creek	2003-05-28	5	28	2003	8.63	20.05	13.62	10.46	13.34	11.83	0
Caspar Creek	2003-05-29	5	29	2003	10.09	15	12.24	11.06	12.23	11.72	0
Caspar Creek	2003-05-30	5	30	2003	10.69	15.05	12.11	11.23	12.45	11.68	0
Caspar Creek	2003-05-31	5	31	2003	8.66	20.15	12.77	10.88	14.01	11.89	0
Caspar Creek	2003-06-01	6	1	2003	6.95	21.68	12.37	9.58	14.04	11.58	0
Caspar Creek	2003-06-02	6	2	2003	7.97	26.59	14.12	10.07	14.44	12	0
Caspar Creek	2003-06-03	6	3	2003	9.26	21.62	13.36	10.79	14.67	12.22	0
Caspar Creek	2003-06-04	6	4	2003	10.56	18.68	12.73	11.48	13.34	12.18	0
Caspar Creek	2003-06-05	6	5	2003	10.62	16.32	12.94	11.42	13.91	12.38	0
Caspar Creek	2003-06-06	6	6	2003	11.76	16.51	13.52	11.97	13.48	12.58	0
Caspar Creek	2003-06-07	6	7	2003	11.49	18.31	13.22	11.96	13.95	12.54	0.508
Caspar Creek	2003-06-08	6	8	2003	11.17	19.9	12.94	11.78	14.08	12.44	0.254
Caspar Creek	2003-06-09	6	9	2003	10.69	14.59	12.26	11.53	12.99	12.22	0
Caspar Creek	2003-06-10	6	10	2003	10.86	16.83	12.59	11.59	13.21	12.18	0
Caspar Creek	2003-06-11	6	11	2003	10.92	13.69	11.85	11.56	12.42	11.9	0
Caspar Creek	2003-06-12	6	12	2003	10.86	17.06	12.44	11.46	12.92	12.02	0
Caspar Creek	2003-06-13	6	13	2003	10.08	21.32	14.01	11.29	15.15	12.71	0
Caspar Creek	2003-06-14	6	14	2003	6.7	19.31	11.94	9.67	14.57	11.77	0
Caspar Creek	2003-06-15	6	15	2003	7.3	20.04	12.48	9.55	14.75	11.86	0
Caspar Creek	2003-06-16	6	16	2003	8.02	21.35	13.33	10.17	15.08	12.21	0
Caspar Creek	2003-06-17	6	17	2003	10.46	16.55	12.77	11.35	13.26	12.27	0
Caspar Creek	2003-06-18	6	18	2003	9.73	18.35	12.94	10.87	14.55	12.42	0
Caspar Creek	2003-06-19	6	19	2003	10.32	18.25	12.99	11.35	14.55	12.45	0
Caspar Creek	2003-06-20	6	20	2003	7.38	16.44	11.99	9.85	14.13	11.98	0
Caspar Creek	2003-06-21	6	21	2003	8.66	19.42	13.22	10.78	14.78	12.49	0
Caspar Creek	2003-06-22	6	22	2003	8.05	19.82	12.12	10.06	14.72	11.83	0
Caspar Creek	2003-06-23	6	23	2003	7.24	18.63	11.8	9.84	14.3	11.76	0
Caspar Creek	2003-06-24	6	24	2003	6.69	22.23	13.29	9.55	14.98	12	0
Caspar Creek	2003-06-25	6	25	2003	9.08	29.19	16.52	10.96	16.3	13.22	0
Caspar Creek	2003-06-26	6	26	2003	11.68	31.88	18.64	12.27	17.8	14.43	0
Caspar Creek	2003-06-27	6	27	2003	12.87	31.2	19.04	13.17	18.15	14.99	0
Caspar Creek	2003-06-28	6	28	2003	11.97	26.12	16.76	12.8	17.4	14.45	0
Caspar Creek	2003-06-29	6	29	2003	12.08	22.85	15.52	12.83	16.6	14.18	0
Caspar Creek	2003-06-30	6	30	2003	10.72	21.87	15.44	12.23	16.16	14.24	0
Caspar Creek	2003-07-01	7	1	2003	8.51	21.33	13.22	10.93	15.73	12.91	0
Caspar Creek	2003-07-02	7	2	2003	7.07	22.14	12.59	9.81	15.43	12.3	0
Caspar Creek	2003-07-03	7	3	2003	7.46	23.2	13.15	9.81	15.78	12.41	0
Caspar Creek	2003-07-04	7	4	2003	8.42	23.28	13.34	10.25	15.9	12.49	0
Caspar Creek	2003-07-05	7	5	2003	7.32	15.6	11.44	10.05	13.95	11.96	0
Caspar Creek	2003-07-06	7	6	2003	10.15	15.25	11.89	11.34	14.12	12.39	0
Caspar Creek	2003-07-07	7	7	2003	10.11	15.96	12.39	11.29	13.47	12.33	0
Caspar Creek	2003-07-08	7	8	2003	10.13	22.1	14.2	11.24	15.7	12.97	0
Caspar Creek	2003-07-09	7	9	2003	8.26	24.8	14.18	10.53	16.43	12.94	0
Caspar Creek	2003-07-10	7	10	2003	12.38	21.43	15.11	12.74	16.39	13.88	0
Caspar Creek	2003-07-11	7	11	2003	9.55	25.02	14.87	11.41	16.57	13.54	0
Caspar Creek	2003-07-12	7	12	2003	9.62	22.34	15.31	11.54	16.59	13.82	0
Caspar Creek	2003-07-13	7	13	2003	12.75	22.97	16.89	13.21	16.83	14.81	0
Caspar Creek	2003-07-14	7	14	2003	10.58	24.83	15.57	11.85	16.7	13.94	0
Caspar Creek	2003-07-15	7	15	2003	10.4	21.76	14.7	11.68	16.57	13.66	0
Caspar Creek	2003-07-16	7	16	2003	8.92	22.72	14.09	11.19	16.41	13.25	0
Caspar Creek	2003-07-17	7	17	2003	8.89	27.21	14.97	11.13	16.81	13.38	0
Caspar Creek	2003-07-18	7	18	2003	9.62	23.7	14.52	11.29	17.12	13.46	0
Caspar Creek	2003-07-19	7	19	2003	9.04	20.74	13.94	10.94	15.94	13.11	0
Caspar Creek	2003-07-20	7	20	2003	10.07	26.4	16.16	11.59	16.32	13.75	0
Caspar Creek	2003-07-21	7	21	2003	13.61	24.57	17.39	13.53	17.35	14.9	0
Caspar Creek	2003-07-22	7	22	2003	12.01	25.84	16.18	12.77	17.29	14.47	0
Caspar Creek	2003-07-23	7	23	2003	11.2	22.59	15.83	12.33	16.8	14.25	0
Caspar Creek	2003-07-24	7	24	2003	12.26	16.32	14.41	13.05	14.49	13.86	0
Caspar Creek	2003-07-25	7	25	2003	11.04	23.77	14.87	12.25	16.42	13.77	0
Caspar Creek	2003-07-26	7	26	2003	10.34	23.26	15	11.9	16.71	13.91	0
Caspar Creek	2003-07-27	7	27	2003	11.15	22.62	15.63	12.23	17.33	14.22	0
Caspar Creek	2003-07-28	7	28	2003	9.92	23.33	14.52	11.6	17.09	13.59	0
Caspar Creek	2003-07-29	7	29	2003	9.3	20.82	14.02	10.98	16.07	13.25	0
Caspar Creek	2003-07-30	7	30	2003	11.53	17.03	14.11	12.45	14.56	13.58	0
Caspar Creek	2003-07-31	7	31	2003	12.22	18.47	15.21	12.84	15.59	14.11	0
Caspar Creek	2003-08-01	8	1	2003	13.49	21.2	16.22	13.69	16.7	14.77	1.27
Caspar Creek	2003-08-02	8	2	2003	13.26	20.43	15.64	13.63	16.09	14.55	0
Caspar Creek	2003-08-03	8	3	2003	14.44	18.49	15.65	14.21	15.72	14.69	0
Caspar Creek	2003-08-04	8	4	2003	12.8	21.2	16.17	13.95	16.81	14.84	0.254
Caspar Creek	2003-08-05	8	5	2003	12.72	20.92	16.13	13.69	16.62	14.79	0
Caspar Creek	2003-08-06	8	6	2003	13.43	19.84	16.04	13.72	16.57	14.8	0
Caspar Creek	2003-08-07	8	7	2003	12.28	20.1	15.59	13.45	16.63	14.61	0
Caspar Creek	2003-08-08	8	8	2003	11.19	21.3	16.21	12.89	16.75	14.74	0
Caspar Creek	2003-08-09	8	9	2003	10.9	20.83	15.87	12.88	16.81	14.72	0
Caspar Creek	2003-08-10	8	10	2003	13.86	21.39	17.23	14.05	17.14	15.39	0
Caspar Creek	2003-08-11	8	11	2003	11.98	20.77	15.47	13.1	17.16	14.69	0
Caspar Creek	2003-08-12	8	12	2003	9.69	20.81	14.26	11.73	16.51	13.84	0
Caspar Creek	2003-08-13	8	13	2003	8.31	20.79	13.75	11.04	16.38	13.47	0
Caspar Creek	2003-08-14	8	14	2003	10.51	20.53	15.31	12.04	16.44	14.18	0
Caspar Creek	2003-08-15	8	15	2003	10.84	20.14	14.95	12.93	16.42	14.23	0
Caspar Creek	2003-08-16	8	16	2003	8.85	23.64	14.31	11.26	16.87	13.45	0
Caspar Creek	2003-08-17	8	17	2003	9.38	20.98	13.83	11.39	16.11	13.43	0
Caspar Creek	2003-08-18	8	18	2003	11.26	22.61	15.14	12.38	16.52	14	0
Caspar Creek	2003-08-19	8	19	2003	11.09	18.37	13.96	12.3	15.62	13.77	0
Caspar Creek	2003-08-20	8	20	2003	11.77	19.95	15.06	12.95	16.23	14.31	0
Caspar Creek	2003-08-21	8	21	2003	14.07	20.24	15.98	14.11	16.36	14.78	0
Caspar Creek	2003-08-22	8	22	2003	12.47	21.07	16.41	13.92	16.4	14.94	0
Caspar Creek	2003-08-23	8	23	2003	10.29	21.58	14.8	12.4	16.76	14.1	0
Caspar Creek	2003-08-24	8	24	2003	11.26	25.76	16.4	12.71	17.15	14.52	0
Caspar Creek	2003-08-25	8	25	2003	11.85	24.21	16.23	13.09	18.07	14.65	0
Caspar Creek	2003-08-26	8	26	2003	10.69	22.69	14.91	12.37	17.08	13.97	0
Caspar Creek	2003-08-27	8	27	2003	9.43	20.65	13.96	11.57	16.13	13.54	0
Caspar Creek	2003-08-28	8	28	2003	10.28	15	12.91	11.96	14.01	13.24	0
Caspar Creek	2003-08-29	8	29	2003	11.06	22.34	14.8	12.41	16.09	13.79	0
Caspar Creek	2003-08-30	8	30	2003	11.01	20.27	14.13	12.47	15.91	13.55	0
Caspar Creek	2003-08-31	8	31	2003	9.82	21.46	14.27	11.77	15.87	13.38	0
Caspar Creek	2003-09-01	9	1	2003	10.46	22.46	14.97	11.74	15.76	13.52	0
Caspar Creek	2003-09-02	9	2	2003	10.21	22.85	14.84	11.66	16.27	13.65	0
Caspar Creek	2003-09-03	9	3	2003	11.65	15.83	13.97	12.59	14.29	13.63	6.858
Caspar Creek	2003-09-04	9	4	2003	13.41	16.43	14.53	13.59	14.5	14	0.254
Caspar Creek	2003-09-05	9	5	2003	12.93	15.72	14.53	13.18	14.41	14.04	0.254
Caspar Creek	2003-09-06	9	6	2003	10.22	17.86	13.63	12.31	14.92	13.49	0
Caspar Creek	2003-09-07	9	7	2003	9.47	18.36	13.61	11.66	14.55	13.17	0.254
Caspar Creek	2003-09-08	9	8	2003	9.08	17.69	12.95	11.27	14.58	12.9	0
Caspar Creek	2003-09-09	9	9	2003	10.75	16.45	13.43	12.21	14.18	13.19	2.032
Caspar Creek	2003-09-10	9	10	2003	9.27	19.38	13.24	11.36	14.94	12.95	0
Caspar Creek	2003-09-11	9	11	2003	10.83	23.66	15.41	12.08	15.78	13.74	0
Caspar Creek	2003-09-12	9	12	2003	12.52	23.34	16.17	13.13	15.87	14.28	0
Caspar Creek	2003-09-13	9	13	2003	10.94	25.57	15.83	12.34	16.27	13.87	0
Caspar Creek	2003-09-14	9	14	2003	11.14	21.97	15.08	12.42	16.32	13.78	0
Caspar Creek	2003-09-15	9	15	2003	7.79	17.75	12.01	10.69	14.71	12.45	0
Caspar Creek	2003-09-16	9	16	2003	5.7	17.4	10.73	8.93	13.67	11.21	0
Caspar Creek	2003-09-17	9	17	2003	7.75	20.07	12.17	10.09	13.92	11.78	0
Caspar Creek	2003-09-18	9	18	2003	7.05	21.44	12.26	9.61	13.98	11.58	0
Caspar Creek	2003-09-19	9	19	2003	8.91	20.42	13.44	10.35	14.33	12.14	0
Caspar Creek	2003-09-20	9	20	2003	9.45	23	14.14	10.89	15.38	12.74	0
Caspar Creek	2003-09-21	9	21	2003	10.79	23.9	15.19	11.9	15.29	13.26	0
Caspar Creek	2003-09-22	9	22	2003	11.07	25.67	15.78	11.86	15.49	13.36	0
Caspar Creek	2003-09-23	9	23	2003	10.32	22.52	14.93	11.63	16.28	13.31	0
Caspar Creek	2003-09-24	9	24	2003	12.99	16.32	13.99	13.04	14.18	13.45	0
Caspar Creek	2003-09-25	9	25	2003	12.03	16.74	13.35	12.57	14.5	13.14	0
Caspar Creek	2003-09-26	9	26	2003	11.57	18.09	13.57	12.38	15.16	13.22	0
Caspar Creek	2003-09-27	9	27	2003	12.37	17.59	14.01	12.86	14.75	13.46	0.254
Caspar Creek	2003-09-28	9	28	2003	10.98	17.88	14.69	12.51	14.71	13.73	0
Caspar Creek	2003-09-29	9	29	2003	10.55	19.01	13.69	12.01	15.04	13.12	0
Caspar Creek	2003-09-30	9	30	2003	8.03	17.01	11.96	10.43	13.97	12.22	0
Caspar Creek	2003-10-01	10	1	2003	11.49	17.2	13.18	12.14	14.41	12.96	0
Caspar Creek	2003-10-02	10	2	2003	9.84	14.11	11.55	11.08	13.11	12.06	0
Caspar Creek	2003-10-03	10	3	2003	11.04	14.81	11.94	11.95	13.22	12.31	0
Caspar Creek	2003-10-04	10	4	2003	9.85	17.6	12.95	11.57	13.98	12.61	0
Caspar Creek	2003-10-05	10	5	2003	8.05	17.69	11.32	10.12	13.69	11.56	0
Caspar Creek	2003-10-06	10	6	2003	7.21	16.82	11	9.7	13.64	11.34	0
Caspar Creek	2003-10-07	10	7	2003	9.15	18.09	13.25	11.06	14.16	12.42	0.254
Caspar Creek	2003-10-08	10	8	2003	8.19	19.21	13.01	10.25	14.4	12.15	0
Caspar Creek	2003-10-09	10	9	2003	8.22	16.48	11.74	10.4	13.82	11.81	0
Caspar Creek	2003-10-10	10	10	2003	6.19	16	10.01	9.1	12.73	10.54	0
Caspar Creek	2003-10-11	10	11	2003	5.03	16.74	10.3	7.89	12.19	10.13	0
Caspar Creek	2003-10-12	10	12	2003	6.91	17.37	11.41	9.48	12.82	11.14	0
Caspar Creek	2003-10-13	10	13	2003	4.44	16.85	9.27	7.6	11.9	9.7	0
Caspar Creek	2003-10-14	10	14	2003	5.36	17.06	9.96	8.19	11.92	9.91	0
Caspar Creek	2003-10-15	10	15	2003	4.63	15.68	10.38	7.64	11.69	9.93	0
Caspar Creek	2003-10-16	10	16	2003	8.8	19.56	12.58	10.19	13.25	11.42	0
Caspar Creek	2003-10-17	10	17	2003	7.61	18.55	11.71	9.36	12.88	11.07	0
Caspar Creek	2003-10-18	10	18	2003	9.11	17.14	12.89	10.76	13.34	11.93	0
Caspar Creek	2003-10-19	10	19	2003	8.52	17.79	11.98	10.2	12.73	11.35	0
Caspar Creek	2003-10-20	10	20	2003	9.62	20.51	13.48	10.63	13.84	12	0
Caspar Creek	2003-10-21	10	21	2003	10.6	19.22	13.82	11.46	14.03	12.56	0
Caspar Creek	2003-10-22	10	22	2003	10.33	17.32	13.72	11.37	13.44	12.52	0
Caspar Creek	2003-10-23	10	23	2003	8	16.66	11.22	9.83	12.81	11.47	0
Caspar Creek	2003-10-24	10	24	2003	5.9	16.53	10.06	8.75	12	10.34	0
Caspar Creek	2003-10-25	10	25	2003	8.72	18.13	11.91	10.06	12.76	11.2	0
Caspar Creek	2003-10-26	10	26	2003	8.98	18.61	12.14	10.02	12.68	11.18	0
Caspar Creek	2003-10-27	10	27	2003	9.08	18.85	12.16	10.08	12.64	11.17	0
Caspar Creek	2003-10-28	10	28	2003	9.18	18.44	12.26	10.17	12.6	11.26	0
Caspar Creek	2003-10-29	10	29	2003	8.28	15	11.29	9.91	12.52	11.01	0
Caspar Creek	2003-10-30	10	30	2003	3.96	11.71	7.38	7.37	10.47	8.91	0
Caspar Creek	2003-10-31	10	31	2003	3.39	11.63	6.22	6.68	9.92	7.95	0.508
Caspar Creek	2003-11-01	11	1	2003	1.28	11.78	4.97	5.24	9.16	6.93	0
Caspar Creek	2003-11-02	11	2	2003	3.06	9.24	6.72	6.09	8.98	7.71	4.318
Caspar Creek	2003-11-03	11	3	2003	2.63	9.36	5.68	5.97	8.77	7.41	0
Caspar Creek	2003-11-04	11	4	2003	0.69	10.15	4.79	4.24	8.19	6.39	0.508
Caspar Creek	2003-11-05	11	5	2003	6.22	11.7	8.62	7.58	9.5	8.56	0.762
Caspar Creek	2003-11-06	11	6	2003	8.89	12.24	10.3	9.1	10.26	9.67	2.032
Caspar Creek	2003-11-07	11	7	2003	8.79	12.86	10.85	9.55	10.68	10.19	3.302
Caspar Creek	2003-11-08	11	8	2003	10.05	12.48	11.17	10.4	11.13	10.68	12.954
Caspar Creek	2003-11-09	11	9	2003	7.8	13.07	10.99	9.67	11.51	10.76	11.43
Caspar Creek	2003-11-10	11	10	2003	5.8	11.62	8.24	8.37	10.24	9.3	0
Caspar Creek	2003-11-11	11	11	2003	4.57	11.95	7.66	7.53	9.9	8.73	0
Caspar Creek	2003-11-12	11	12	2003	4.92	11.79	7.45	7.64	9.56	8.54	0
Caspar Creek	2003-11-13	11	13	2003	4.87	11.4	8.14	6.87	9.62	8.54	0
Caspar Creek	2003-11-14	11	14	2003	9.08	12.04	10.38	9.52	10.43	9.96	37.338
Caspar Creek	2003-11-15	11	15	2003	9.18	10.83	9.94	9.93	10.42	10.22	5.588
Caspar Creek	2003-11-16	11	16	2003	9.13	11.53	10.04	9.86	10.54	10.19	3.81
Caspar Creek	2003-11-17	11	17	2003	6.56	11.5	9.98	8.83	10.85	10.23	0
Caspar Creek	2003-11-18	11	18	2003	4.57	10.93	7.22	7.43	9.64	8.61	0
Caspar Creek	2003-11-19	11	19	2003	6.6	11.53	8.77	8.36	9.94	9.17	0.762
Caspar Creek	2003-11-20	11	20	2003	3.5	10.08	7.99	6.72	9.93	9.04	0.254
Caspar Creek	2003-11-21	11	21	2003	1.29	8.27	4.06	5.13	8.1	6.45	0
Caspar Creek	2003-11-22	11	22	2003	0	6.24	2.37	4.08	6.78	5.22	0
Caspar Creek	2003-11-23	11	23	2003	-0.5	6.68	2.43	3.49	6.44	4.9	0
Caspar Creek	2003-11-24	11	24	2003	1.7	9.21	4.25	4.56	7.15	5.72	0
Caspar Creek	2003-11-25	11	25	2003	0.61	7.37	4.37	4.01	7.11	5.65	5.842
Caspar Creek	2003-11-26	11	26	2003	3.44	8.63	6.14	6.11	7.8	7.02	0.254
Caspar Creek	2003-11-27	11	27	2003	1.38	8.32	4.92	4.8	7.39	6.26	0
Caspar Creek	2003-11-28	11	28	2003	6.73	10.02	8.17	7.37	8.61	8.01	2.032
Caspar Creek	2003-11-29	11	29	2003	8.3	9.32	8.68	8.36	8.83	8.61	12.446
Caspar Creek	2003-11-30	11	30	2003	8.3	10.55	9.35	8.71	9.29	8.99	1.016
Caspar Creek	2003-12-01	12	1	2003	7.96	11.7	10.08	8.62	9.7	9.32	18.288
Caspar Creek	2003-12-02	12	2	2003	9.65	11.97	10.67	9.54	10.17	9.81	2.286
Caspar Creek	2003-12-03	12	3	2003	7.69	11.92	9.35	8.88	9.9	9.5	0
Caspar Creek	2003-12-04	12	4	2003	6.95	11.31	9.49	8.36	10.13	9.37	11.176
Caspar Creek	2003-12-05	12	5	2003	10.7	12.69	11.53	9.96	10.58	10.28	18.288
Caspar Creek	2003-12-06	12	6	2003	10.48	13.63	12.25	10.6	11.05	10.87	48.514
Caspar Creek	2003-12-07	12	7	2003	6.1	10.5	9.02	9.42	10.86	10.4	1.524
Caspar Creek	2003-12-08	12	8	2003	2.76	7.48	5.01	7.58	9.16	8.31	0
Caspar Creek	2003-12-09	12	9	2003	5.68	8.35	7.04	8.18	8.98	8.58	33.02
Caspar Creek	2003-12-10	12	10	2003	8.05	10.62	9.25	9.15	10.52	10.13	25.146
Caspar Creek	2003-12-11	12	11	2003	4.28	7.88	6.54	9.89	10.26	10.09	3.048
Caspar Creek	2003-12-12	12	12	2003	6.59	11.09	8.63	9.91	10.87	10.13	60.198
Caspar Creek	2003-12-13	12	13	2003	11.15	11.98	11.55	10.92	11.37	11.23	35.56
Caspar Creek	2003-12-14	12	14	2003	3.24	8.37	5.8	10.44	11.22	10.84	0.762
Caspar Creek	2003-12-15	12	15	2003	0.97	7.85	3.9	9.82	10.45	10.13	0.254
Caspar Creek	2003-12-16	12	16	2003	2.75	8.24	4.92	9.5	10.16	9.8	0
Caspar Creek	2003-12-17	12	17	2003	2.29	8.15	4.6	8.75	9.49	9.13	0
Caspar Creek	2003-12-18	12	18	2003	2.28	8.37	4.76	7.91	8.95	8.46	0
Caspar Creek	2003-12-19	12	19	2003	6.06	8.37	7.44	8.76	9.51	9.03	21.336
Caspar Creek	2003-12-20	12	20	2003	6.48	9.93	8.26	9.26	10	9.68	0.254
Caspar Creek	2003-12-21	12	21	2003	4.4	8.88	6.36	8.97	9.75	9.38	0
Caspar Creek	2003-12-22	12	22	2003	4.83	10.03	7.11	8.87	9.77	9.3	0
Caspar Creek	2003-12-23	12	23	2003	8.1	10.76	9.76	9.58	10.22	9.95	12.192
Caspar Creek	2003-12-24	12	24	2003	7.52	11.5	9.76	10.07	10.83	10.61	32.766
Caspar Creek	2003-12-25	12	25	2003	2.15	7.54	5.76	9.82	10.56	10.31	5.588
Caspar Creek	2003-12-26	12	26	2003	0.34	5.38	1.94	9.06	9.71	9.41	0
Caspar Creek	2003-12-27	12	27	2003	-0.28	5.91	2.48	8.58	9.39	8.97	0
Caspar Creek	2003-12-28	12	28	2003	2.74	6.76	4.87	8.83	9.29	9.1	12.192
Caspar Creek	2003-12-29	12	29	2003	6.78	11.33	9.47	9.32	10.76	10.35	62.23
Caspar Creek	2003-12-30	12	30	2003	3.66	9.12	6.27	10.43	10.83	10.62	0
Caspar Creek	2003-12-31	12	31	2003	5.29	8.72	7.13	10.43	10.74	10.55	19.558
Caspar Creek	2004-01-01	1	1	2004	3.83	10.82	7.75	10.51	10.82	10.65	48.26
Caspar Creek	2004-01-02	1	2	2004	0.74	6.34	4.01	9.9	10.49	10.35	10.668
Caspar Creek	2004-01-03	1	3	2004	-0.02	4.43	1.57	9.41	9.89	9.68	0.508
Caspar Creek	2004-01-04	1	4	2004	0.34	6.05	2.86	9.25	9.78	9.46	2.794
Caspar Creek	2004-01-05	1	5	2004	0.05	6.54	3.36	8.77	9.54	9.2	0
Caspar Creek	2004-01-06	1	6	2004	4.83	8.48	6.45	9.38	9.89	9.6	2.794
Caspar Creek	2004-01-07	1	7	2004	6.27	9.6	7.88	9.56	10.04	9.78	2.794
Caspar Creek	2004-01-08	1	8	2004	7.61	11.32	9.39	10.05	10.43	10.2	20.066
Caspar Creek	2004-01-09	1	9	2004	7.28	10.72	9.55	10.03	10.59	10.36	24.384
Caspar Creek	2004-01-10	1	10	2004	5.65	10.88	8.55	10.24	10.78	10.55	0
Caspar Creek	2004-01-11	1	11	2004	6.12	11.14	8.45	10.31	10.82	10.59	0
Caspar Creek	2004-01-12	1	12	2004	7.52	11.06	9.46	10.43	10.89	10.68	5.08
Caspar Creek	2004-01-13	1	13	2004	7.04	11.42	9.22	10.32	10.81	10.62	0.254
Caspar Creek	2004-01-14	1	14	2004	9.62	11.41	10.39	10.68	10.94	10.79	8.636
Caspar Creek	2004-01-15	1	15	2004	10.38	11.57	10.68	10.84	11.07	10.91	0.254
Caspar Creek	2004-01-16	1	16	2004	9.16	10.87	9.93	10.7	10.95	10.81	0.254
Caspar Creek	2004-01-17	1	17	2004	6.31	10.61	9.09	10.15	10.7	10.53	0
Caspar Creek	2004-01-18	1	18	2004	8.01	10.87	9.64	10.32	10.76	10.55	0
Caspar Creek	2004-01-19	1	19	2004	9.66	11.04	10.24	10.63	10.87	10.73	1.016
Caspar Creek	2004-01-20	1	20	2004	4.29	9.73	6.9	9.33	10.67	9.83	0.254
Caspar Creek	2004-01-21	1	21	2004	2.2	8.3	4.38	8.06	9.19	8.61	0.254
Caspar Creek	2004-01-22	1	22	2004	0.78	7.91	4.11	7.05	8.78	7.92	0
Caspar Creek	2004-01-23	1	23	2004	6.15	8.96	7.73	8.81	9.43	9.12	8.382
Caspar Creek	2004-01-24	1	24	2004	4.07	10.22	8.09	8.51	9.99	9.48	3.302
Caspar Creek	2004-01-25	1	25	2004	0.52	7.41	3.81	7.09	8.55	7.86	0
Caspar Creek	2004-01-26	1	26	2004	3.95	8.11	6.26	7.85	8.94	8.39	0.762
Caspar Creek	2004-01-27	1	27	2004	8.04	10.08	8.95	8.99	9.94	9.53	16.764
Caspar Creek	2004-01-28	1	28	2004	7.24	10.65	8.85	9.81	10.32	10.04	0.254
Caspar Creek	2004-01-29	1	29	2004	8.69	11.04	9.62	10.19	10.52	10.32	0.254
Caspar Creek	2004-01-30	1	30	2004	3.64	9.9	8.09	9.39	10.33	10.16	10.668
Caspar Creek	2004-01-31	1	31	2004	0.81	7.98	4.3	8.42	9.42	8.98	0
Caspar Creek	2004-02-01	2	1	2004	5.42	8.94	7.25	9.17	9.89	9.52	3.302
Caspar Creek	2004-02-02	2	2	2004	6.93	8.92	7.78	9.7	9.98	9.84	48.768
Caspar Creek	2004-02-03	2	3	2004	6.96	9.87	8.49	10.03	10.53	10.33	20.574
Caspar Creek	2004-02-04	2	4	2004	4.43	9.25	7.31	10.13	10.59	10.42	0
Caspar Creek	2004-02-05	2	5	2004	3.68	10.03	6.52	9.89	10.57	10.2	0.762
Caspar Creek	2004-02-06	2	6	2004	5.39	9.12	6.91	9.92	10.34	10.12	10.414
Caspar Creek	2004-02-07	2	7	2004	2.48	8.46	5.27	9.21	9.96	9.65	0.254
Caspar Creek	2004-02-08	2	8	2004	0.4	8.14	3.44	8.32	9.39	8.88	0
Caspar Creek	2004-02-09	2	9	2004	0.83	8.62	3.79	8.09	9.22	8.62	0
Caspar Creek	2004-02-10	2	10	2004	0.98	8.58	3.86	7.86	9.1	8.45	0.254
Caspar Creek	2004-02-11	2	11	2004	0.26	9.11	3.61	7.39	8.87	8.13	0
Caspar Creek	2004-02-12	2	12	2004	1.01	9.93	4.65	7.44	8.97	8.2	0
Caspar Creek	2004-02-13	2	13	2004	4.92	8.49	7.01	8.49	9.2	8.86	2.286
Caspar Creek	2004-02-14	2	14	2004	5.85	11.08	8.37	8.68	9.79	9.22	8.382
Caspar Creek	2004-02-15	2	15	2004	8.66	9.83	9.1	9.48	9.82	9.66	21.336
Caspar Creek	2004-02-16	2	16	2004	8.78	13.12	10.32	9.69	10.47	10.02	58.674
Caspar Creek	2004-02-17	2	17	2004	11.4	13.34	12.54	10.53	10.83	10.72	36.322
Caspar Creek	2004-02-18	2	18	2004	7.49	11.43	9.81	10.6	10.87	10.77	4.318
Caspar Creek	2004-02-19	2	19	2004	4.93	9.79	7.57	10.24	10.73	10.51	0
Caspar Creek	2004-02-20	2	20	2004	4.44	10.2	7.28	9.97	10.66	10.32	0
Caspar Creek	2004-02-21	2	21	2004	4.82	10.13	7.69	9.91	10.56	10.22	0
Caspar Creek	2004-02-22	2	22	2004	5.31	10.18	7.98	9.85	10.52	10.19	1.778
Caspar Creek	2004-02-23	2	23	2004	3.68	10.81	7.24	9.36	10.38	9.89	2.794
Caspar Creek	2004-02-24	2	24	2004	6.69	10.24	8.52	9.82	10.43	10.11	16.51
Caspar Creek	2004-02-25	2	25	2004	7.61	10.94	9.55	9.98	10.62	10.32	42.164
Caspar Creek	2004-02-26	2	26	2004	6.46	9.42	8.46	10.35	10.69	10.55	14.224
Caspar Creek	2004-02-27	2	27	2004	5.25	9.5	7.14	10.18	10.67	10.39	1.016
Caspar Creek	2004-02-28	2	28	2004	2.06	10.14	6.14	9.6	10.5	10.1	0
Caspar Creek	2004-02-29	2	29	2004	2.51	10.42	6.32	9.4	10.34	9.93	3.048
Caspar Creek	2004-03-01	3	1	2004	5.19	9.98	7.87	9.78	10.49	10.15	6.604
Caspar Creek	2004-03-02	3	2	2004	2.96	12.53	6.93	9.09	10.36	9.71	0
Caspar Creek	2004-03-03	3	3	2004	2.94	11.62	6.61	8.98	10.2	9.58	0
Caspar Creek	2004-03-04	3	4	2004	3.63	11.3	7.41	8.88	10.14	9.55	0
Caspar Creek	2004-03-05	3	5	2004	5.42	11.92	8.96	9.39	10.41	9.95	0
Caspar Creek	2004-03-06	3	6	2004	5.32	13.36	8.74	9.28	10.56	9.84	0
Caspar Creek	2004-03-07	3	7	2004	5.42	15.28	9.63	9.3	10.86	10	0
Caspar Creek	2004-03-08	3	8	2004	7.44	16.86	10.89	9.73	11.21	10.35	0
Caspar Creek	2004-03-09	3	9	2004	7.21	16.59	10.6	9.75	11.36	10.41	0
Caspar Creek	2004-03-10	3	10	2004	5.56	15.9	9.69	9.21	11.12	10.05	0
Caspar Creek	2004-03-11	3	11	2004	5.39	17.21	9.39	9.05	12.68	9.95	0
Caspar Creek	2004-03-12	3	12	2004	6.92	15.85	9.81	8.11	11.99	9.62	0
Caspar Creek	2004-03-13	3	13	2004	5.53	16.19	9.24	7.15	12.18	9.18	0
Caspar Creek	2004-03-14	3	14	2004	6.37	16.32	10.12	7.93	12.4	9.7	0
Caspar Creek	2004-03-15	3	15	2004	6.46	17.38	10.48	7.75	12.57	9.84	0
Caspar Creek	2004-03-16	3	16	2004	6.81	17.35	10.75	8.3	12.9	10.14	0
Caspar Creek	2004-03-17	3	17	2004	6.19	17.88	10.19	7.88	12.76	9.76	0
Caspar Creek	2004-03-18	3	18	2004	5.98	16.83	9.58	7.67	12.14	9.45	0
Caspar Creek	2004-03-19	3	19	2004	5.86	14.91	10.19	7.87	12.01	9.97	0
Caspar Creek	2004-03-20	3	20	2004	5.05	19.64	10.27	6.88	13.8	9.45	0
Caspar Creek	2004-03-21	3	21	2004	8.27	15.22	10.87	9.23	12.28	10.45	0
Caspar Creek	2004-03-22	3	22	2004	9.11	14	10.6	9.7	11.98	10.47	0
Caspar Creek	2004-03-23	3	23	2004	7.31	14.98	10.84	8.74	12.34	10.59	0.254
Caspar Creek	2004-03-24	3	24	2004	6.44	12.31	9.93	8.32	11.12	9.95	3.556
Caspar Creek	2004-03-25	3	25	2004	7.05	10.3	8.83	8.23	10.24	9.43	25.908
Caspar Creek	2004-03-26	3	26	2004	5.97	10.24	8.28	7.8	9.95	9.06	12.954
Caspar Creek	2004-03-27	3	27	2004	7.64	13.71	10.13	9.13	11.57	10.12	4.064
Caspar Creek	2004-03-28	3	28	2004	4.82	16.39	9.54	7.32	11.94	9.49	0
Caspar Creek	2004-03-29	3	29	2004	7	11.57	9.3	8.27	10.51	9.66	0
Caspar Creek	2004-03-30	3	30	2004	6.16	12.83	9.81	8.01	11.47	10.01	3.81
Caspar Creek	2004-03-31	3	31	2004	3.98	12.35	7.19	6.25	10.78	8.1	0
Caspar Creek	2004-04-01	4	1	2004	2.12	13.61	7.19	5.18	10.74	7.73	0
Caspar Creek	2004-04-02	4	2	2004	3.09	17.37	8.28	5.66	11.25	8.09	0
Caspar Creek	2004-04-03	4	3	2004	4.41	14.3	8.64	6.56	11.21	8.69	0
Caspar Creek	2004-04-04	4	4	2004	9.1	12.91	10.27	9.47	11.05	10.04	0
Caspar Creek	2004-04-05	4	5	2004	6.19	11.74	9.84	8.04	10.69	9.84	0
Caspar Creek	2004-04-06	4	6	2004	3.05	12.6	7.77	5.82	10.91	8.24	0
Caspar Creek	2004-04-07	4	7	2004	4.04	14.77	8.98	6.38	12.03	8.89	0
Caspar Creek	2004-04-08	4	8	2004	8.47	11.86	10.18	9.2	10.82	10.02	0
Caspar Creek	2004-04-09	4	9	2004	7.1	19.44	11.12	8.13	14.74	10.3	0
Caspar Creek	2004-04-10	4	10	2004	6.64	20.31	11.45	8.15	13.82	10.26	0
Caspar Creek	2004-04-11	4	11	2004	7.03	13.04	10.06	8.15	11.48	9.97	0
Caspar Creek	2004-04-12	4	12	2004	6.93	11.8	10.01	8.26	10.97	10.06	0
Caspar Creek	2004-04-13	4	13	2004	3.88	13.84	8.7	6.44	11.13	8.93	3.556
Caspar Creek	2004-04-14	4	14	2004	8.25	11.74	9.69	8.93	10.71	9.88	11.43
Caspar Creek	2004-04-15	4	15	2004	4.79	11.87	7.83	6.95	10.42	8.57	2.032
Caspar Creek	2004-04-16	4	16	2004	3.3	13	7.48	5.92	10.62	8.04	0.762
Caspar Creek	2004-04-17	4	17	2004	4.08	12.4	7.8	6.06	10.53	8.15	0
Caspar Creek	2004-04-18	4	18	2004	4.2	9.43	7.39	6.6	9.35	8.2	4.064
Caspar Creek	2004-04-19	4	19	2004	7.31	11.05	9.51	8.3	10.29	9.39	5.08
Caspar Creek	2004-04-20	4	20	2004	9.33	11.68	10.65	9.66	10.92	10.33	9.398
Caspar Creek	2004-04-21	4	21	2004	7.44	12.64	10.45	8.79	11.39	10.35	11.43
Caspar Creek	2004-04-22	4	22	2004	3.62	16.27	9.03	6.56	11.63	9.04	0
Caspar Creek	2004-04-23	4	23	2004	5.19	16.98	10.29	7.42	12.28	9.72	0
Caspar Creek	2004-04-24	4	24	2004	6.45	21.37	12.13	8.24	14.76	10.71	0
Caspar Creek	2004-04-25	4	25	2004	8.59	22.84	13.65	9.6	14.82	11.7	0
Caspar Creek	2004-04-26	4	26	2004	9.06	24.21	14.21	10.03	15.24	12.16	0
Caspar Creek	2004-04-27	4	27	2004	8.74	21.76	13.4	9.93	15.38	11.97	0
Caspar Creek	2004-04-28	4	28	2004	7.97	18.68	11.69	9.41	13.59	11.19	0
Caspar Creek	2004-04-29	4	29	2004	5.89	21.59	11.94	8.07	13.99	10.69	0
Caspar Creek	2004-04-30	4	30	2004	6.03	19.01	11.26	8.09	15.11	10.74	0
Caspar Creek	2004-05-01	5	1	2004	7.48	18.87	11.67	8.73	13.62	10.86	0
Caspar Creek	2004-05-02	5	2	2004	6.8	20.81	12.57	8.56	14.39	11.18	0
Caspar Creek	2004-05-03	5	3	2004	8.52	18.98	13.02	9.92	14.9	11.93	0
Caspar Creek	2004-05-04	5	4	2004	7.75	16.58	12.18	9.38	14.31	11.65	0
Caspar Creek	2004-05-05	5	5	2004	9.11	17.15	11.94	9.73	13.94	11.42	0
Caspar Creek	2004-05-06	5	6	2004	7.6	17.31	11.72	9.25	13.4	11.03	0
Caspar Creek	2004-05-07	5	7	2004	8.66	17.49	12.19	9.94	13.74	11.6	1.778
Caspar Creek	2004-05-08	5	8	2004	7	17.14	11.65	8.82	13.56	11.15	0
Caspar Creek	2004-05-09	5	9	2004	7.29	16.55	11.91	9.03	14.21	11.47	0
Caspar Creek	2004-05-10	5	10	2004	10.46	16.63	12.58	10.75	14.39	11.94	0
Caspar Creek	2004-05-11	5	11	2004	8.04	16.17	11.7	9.39	13.94	11.53	0
Caspar Creek	2004-05-12	5	12	2004	4.94	17.85	10.41	7.38	13.91	10.28	0
Caspar Creek	2004-05-13	5	13	2004	4.94	17.86	10.6	7.38	14.05	10.41	0
Caspar Creek	2004-05-14	5	14	2004	6.58	18.17	11.57	8.4	14.59	11.06	0
Caspar Creek	2004-05-15	5	15	2004	9.13	18.82	12.59	10.39	14.55	11.9	0
Caspar Creek	2004-05-16	5	16	2004	7.28	18.22	11.79	8.53	14.39	11.36	0
Caspar Creek	2004-05-17	5	17	2004	7.89	14.33	11.72	8.93	12.7	11.26	1.27
Caspar Creek	2004-05-18	5	18	2004	9.64	18.98	12.91	10.18	14.28	12.09	0
Caspar Creek	2004-05-19	5	19	2004	6.24	19.49	11.52	8.4	14.8	11.18	0
Caspar Creek	2004-05-20	5	20	2004	10.23	14.13	12.03	10.66	12.71	11.66	0
Caspar Creek	2004-05-21	5	21	2004	11.3	15.53	12.81	11.42	13.64	12.2	0
Caspar Creek	2004-05-22	5	22	2004	11.29	14.3	12.34	11.43	12.72	11.93	0
Caspar Creek	2004-05-23	5	23	2004	7.91	19.02	12.24	9.4	14.75	11.65	0
Caspar Creek	2004-05-24	5	24	2004	6.83	20.83	12.08	8.44	14.95	11.49	0
Caspar Creek	2004-05-25	5	25	2004	7.7	19.41	12.26	9.05	14.77	11.8	0
Caspar Creek	2004-05-26	5	26	2004	10.9	18.88	13.45	11.26	14.84	12.71	0
Caspar Creek	2004-05-27	5	27	2004	11.6	18.34	14.06	11.83	15.19	13.08	0
Caspar Creek	2004-05-28	5	28	2004	8.97	16.11	13.04	10.63	14.02	12.67	2.286
Caspar Creek	2004-05-29	5	29	2004	7.07	18.63	11.51	8.97	14.75	11.43	0
Caspar Creek	2004-05-30	5	30	2004	6.94	19.47	11.9	8.4	15.13	11.37	0
Caspar Creek	2004-05-31	5	31	2004	6.56	20.48	12.29	8.63	15.49	11.62	0
Caspar Creek	2004-06-01	6	1	2004	7.76	19.8	12.72	8.98	15.71	11.91	0
Caspar Creek	2004-06-02	6	2	2004	7.84	19.55	12.33	9.08	15.19	11.82	0
Caspar Creek	2004-06-03	6	3	2004	10	17.08	12.89	10.87	15.48	12.56	0
Caspar Creek	2004-06-04	6	4	2004	9.99	20.11	13.37	11.24	15.3	12.82	0
Caspar Creek	2004-06-05	6	5	2004	8.24	20.81	13.06	10.03	15.56	12.42	0
Caspar Creek	2004-06-06	6	6	2004	9.14	19.54	13.32	10.57	15.95	12.78	0
Caspar Creek	2004-06-07	6	7	2004	8.57	17.23	12.51	10.3	15.22	12.36	0
Caspar Creek	2004-06-08	6	8	2004	8.3	18.73	12.37	9.58	15.15	12.11	0
Caspar Creek	2004-06-09	6	9	2004	11.09	17.1	13.38	11.52	14.94	12.89	0
Caspar Creek	2004-06-10	6	10	2004	8.29	19.19	12.64	9.79	15.72	12.12	0
Caspar Creek	2004-06-11	6	11	2004	6.26	18.74	11.2	7.96	14.77	11.12	0
Caspar Creek	2004-06-12	6	12	2004	7.37	17.84	11.92	9.14	14.99	11.78	0
Caspar Creek	2004-06-13	6	13	2004	7.23	20.36	12.89	9.06	16	12.23	0
Caspar Creek	2004-06-14	6	14	2004	9	20.61	13.76	10.6	16.06	12.84	0
Caspar Creek	2004-06-15	6	15	2004	7.53	25.76	14.61	9.33	16.95	12.78	0
Caspar Creek	2004-06-16	6	16	2004	9.32	21.45	13.67	10.52	16.42	12.84	0
Caspar Creek	2004-06-17	6	17	2004	11.35	21.45	14.56	11.93	16.6	13.51	0
Caspar Creek	2004-06-18	6	18	2004	10.4	15.76	13.54	11.7	14.19	13.09	0
Caspar Creek	2004-06-19	6	19	2004	11.97	16.04	13.08	12.31	14.4	12.96	0
Caspar Creek	2004-06-20	6	20	2004	10.46	13.86	12.08	11.28	13.22	12.27	0
Caspar Creek	2004-06-21	6	21	2004	10.72	18.41	13.56	11.57	15.8	13.1	0
Caspar Creek	2004-06-22	6	22	2004	9.52	19.33	13.17	10.67	16.11	12.7	0
Caspar Creek	2004-06-23	6	23	2004	7.06	18.61	12.33	9.21	15.71	12.2	0
Caspar Creek	2004-06-24	6	24	2004	12.17	20.66	14.47	12.4	16.43	13.64	0
Caspar Creek	2004-06-25	6	25	2004	11.3	22.67	15.58	11.77	17.33	14.08	0
Caspar Creek	2004-06-26	6	26	2004	11.56	20.95	15.83	12.73	17.39	14.7	0
Caspar Creek	2004-06-27	6	27	2004	9.17	22.65	14.33	10.52	17.15	13.42	0
Caspar Creek	2004-06-28	6	28	2004	9.31	19.1	13.85	10.8	16.31	13.32	0
Caspar Creek	2004-06-29	6	29	2004	13.15	15.39	13.98	13.23	14.18	13.6	0
Caspar Creek	2004-06-30	6	30	2004	12.14	15.77	13.13	12.53	14.33	13.08	0.254
Caspar Creek	2004-07-01	7	1	2004	9.76	19	13.81	11.36	16.48	13.34	0
Caspar Creek	2004-07-02	7	2	2004	7.4	21.52	13.29	9.47	16.92	12.67	0
Caspar Creek	2004-07-03	7	3	2004	9.94	22.24	14.67	11.28	17.43	13.61	0
Caspar Creek	2004-07-04	7	4	2004	9.76	22.91	14.93	11.02	17.48	13.75	0
Caspar Creek	2004-07-05	7	5	2004	9.91	22.55	14.74	10.85	17.83	13.69	0
Caspar Creek	2004-07-06	7	6	2004	11.18	21.83	14.54	11.85	17.37	13.94	0
Caspar Creek	2004-07-07	7	7	2004	11.16	21	14.69	11.86	16.71	13.94	0
Caspar Creek	2004-07-08	7	8	2004	10.51	16.26	13.47	11.65	14.72	13.35	0
Caspar Creek	2004-07-09	7	9	2004	12.8	19.62	14.7	13	16.37	14.04	0
Caspar Creek	2004-07-10	7	10	2004	10.66	21.82	14.95	12.16	17.45	14.13	0
Caspar Creek	2004-07-11	7	11	2004	8.28	23.11	13.84	10.15	17.65	13.17	0
Caspar Creek	2004-07-12	7	12	2004	8.38	17.95	13.37	9.98	16.54	13.28	0
Caspar Creek	2004-07-13	7	13	2004	12.67	21.21	14.98	12.95	16.99	14.28	0
Caspar Creek	2004-07-14	7	14	2004	11.31	19.72	14.46	12.17	16.65	13.94	0
Caspar Creek	2004-07-15	7	15	2004	8.69	23.56	15.04	10.6	17.79	13.78	0
Caspar Creek	2004-07-16	7	16	2004	12.69	24.56	17.05	13.31	18.75	15.51	0
Caspar Creek	2004-07-17	7	17	2004	12.16	24.05	16.67	12.89	18.91	15.17	0
Caspar Creek	2004-07-18	7	18	2004	13.88	24.43	18.1	14.21	19.47	16.23	0
Caspar Creek	2004-07-19	7	19	2004	16.63	22.68	18.35	15.76	19.18	16.75	0.508
Caspar Creek	2004-07-20	7	20	2004	13.34	22.81	17.18	14.22	18.73	16.13	0
Caspar Creek	2004-07-21	7	21	2004	11.67	24.6	16.2	12.84	18.77	15.09	0
Caspar Creek	2004-07-22	7	22	2004	11.58	24.07	15.42	12.36	18.36	14.6	0
Caspar Creek	2004-07-23	7	23	2004	10.55	19.94	14.84	11.66	17.72	14.4	0
Caspar Creek	2004-07-24	7	24	2004	13.85	19.07	15.75	14.1	17.28	15.19	0
Caspar Creek	2004-07-25	7	25	2004	13.69	23.34	17.2	13.99	19.07	15.9	0
Caspar Creek	2004-07-26	7	26	2004	11.92	23.67	15.74	12.74	18.86	14.89	0
Caspar Creek	2004-07-27	7	27	2004	11	20.07	14.6	11.95	16.96	14.18	0
Caspar Creek	2004-07-28	7	28	2004	12.04	16.55	13.82	12.84	15.29	13.93	0
Caspar Creek	2004-07-29	7	29	2004	12.18	19.61	14.42	12.94	16.88	14.25	0
Caspar Creek	2004-07-30	7	30	2004	12.08	19.75	14.67	12.77	16.93	14.27	0
Caspar Creek	2004-07-31	7	31	2004	12.32	19.11	14.66	13.04	16.83	14.46	0
Caspar Creek	2004-08-01	8	1	2004	13.34	19.38	15.06	13.77	17.33	14.77	0
Caspar Creek	2004-08-02	8	2	2004	13.43	16.21	14.57	13.75	15.1	14.36	0
Caspar Creek	2004-08-03	8	3	2004	12.94	21.72	15.74	13.49	17.74	14.95	0
Caspar Creek	2004-08-04	8	4	2004	12.02	20.13	15.58	12.91	18.07	14.93	0.254
Caspar Creek	2004-08-05	8	5	2004	13.37	19.59	15.88	13.79	17.3	15.12	0
Caspar Creek	2004-08-06	8	6	2004	11.85	22.05	16.49	12.95	18.22	15.36	0
Caspar Creek	2004-08-07	8	7	2004	14.64	26.31	18.52	14.77	19.55	16.44	0
Caspar Creek	2004-08-08	8	8	2004	12.97	23.53	17.21	13.8	19.2	15.86	0
Caspar Creek	2004-08-09	8	9	2004	13.94	20.78	16.25	14.23	17.92	15.64	0
Caspar Creek	2004-08-10	8	10	2004	14.24	24.53	17.98	14.38	19.42	16.42	0
Caspar Creek	2004-08-11	8	11	2004	11.85	23.67	16.34	12.96	19.03	15.24	0
Caspar Creek	2004-08-12	8	12	2004	12.26	19.75	14.96	12.99	17.33	14.68	0
Caspar Creek	2004-08-13	8	13	2004	12.45	18.63	14.19	13.27	16.73	14.27	0
Caspar Creek	2004-08-14	8	14	2004	12.35	16.34	13.98	13.09	15.1	14.02	0
Caspar Creek	2004-08-15	8	15	2004	11.71	20.18	15.16	12.47	17.48	14.44	0
Caspar Creek	2004-08-16	8	16	2004	9.74	22.23	15.21	11.53	17.48	14.27	0
Caspar Creek	2004-08-17	8	17	2004	10.61	21.64	15.17	12.05	18.28	14.52	0
Caspar Creek	2004-08-18	8	18	2004	11.08	19.54	14.49	12.35	17.31	14.23	0
Caspar Creek	2004-08-19	8	19	2004	11.86	18.93	14.72	12.65	16.35	14.28	0
Caspar Creek	2004-08-20	8	20	2004	12.02	18.76	14.63	12.8	16.85	14.39	0
Caspar Creek	2004-08-21	8	21	2004	12.71	17.36	14.35	13.4	15.8	14.3	0
Caspar Creek	2004-08-22	8	22	2004	12.78	17	14.83	13.37	15.62	14.47	0
Caspar Creek	2004-08-23	8	23	2004	12.74	21.16	16.47	13.27	18.25	15.39	0.254
Caspar Creek	2004-08-24	8	24	2004	14.95	21.24	17.4	14.8	18.52	16.1	0
Caspar Creek	2004-08-25	8	25	2004	12.44	21.5	16.29	13.53	17.47	15.35	0
Caspar Creek	2004-08-26	8	26	2004	11.45	20.96	15.5	12.71	17.51	14.79	0
Caspar Creek	2004-08-27	8	27	2004	10.41	25.65	16.32	12.06	18.58	14.76	0
Caspar Creek	2004-08-28	8	28	2004	11.8	28.76	17.73	12.98	19.49	15.46	0
Caspar Creek	2004-08-29	8	29	2004	11.67	19.73	15.08	12.9	17.65	14.78	0
Caspar Creek	2004-08-30	8	30	2004	13.47	18.29	15.19	13.86	16.7	14.89	0
Caspar Creek	2004-08-31	8	31	2004	12.48	20.12	15.4	13.55	17.5	14.89	0
Caspar Creek	2004-09-01	9	1	2004	12.16	19.11	15.3	13.55	16.94	14.95	0
Caspar Creek	2004-09-02	9	2	2004	9.23	20.61	14.07	10.94	16.87	13.65	0
Caspar Creek	2004-09-03	9	3	2004	9.87	22.77	15.04	11.4	16.82	13.87	0
Caspar Creek	2004-09-04	9	4	2004	9.97	25.77	15.73	11.52	17.55	14.1	0
Caspar Creek	2004-09-05	9	5	2004	11.47	26.64	16.75	12.2	18.67	14.67	0
Caspar Creek	2004-09-06	9	6	2004	10.58	26.77	16.25	11.9	18.6	14.46	0
Caspar Creek	2004-09-07	9	7	2004	10.88	26.55	16.18	11.64	17.99	14.24	0
Caspar Creek	2004-09-08	9	8	2004	10.63	23.07	15.49	11.45	17.3	13.89	0
Caspar Creek	2004-09-09	9	9	2004	9.74	21.83	14.07	10.84	17.11	13.21	0
Caspar Creek	2004-09-10	9	10	2004	7.78	20.1	13.48	9.8	16.33	12.75	0
Caspar Creek	2004-09-11	9	11	2004	10.84	21.05	15.48	11.94	17.61	14.24	0
Caspar Creek	2004-09-12	9	12	2004	11.98	19.1	15.29	12.64	16.9	14.57	0
Caspar Creek	2004-09-13	9	13	2004	10.21	19.73	14.16	11.51	16.58	13.7	0
Caspar Creek	2004-09-14	9	14	2004	9.69	21.92	14.57	11.06	16.58	13.43	0
Caspar Creek	2004-09-15	9	15	2004	12.18	21.45	15.92	12.61	17.56	14.46	0
Caspar Creek	2004-09-16	9	16	2004	12.6	19.58	15.27	13.14	16.72	14.48	0
Caspar Creek	2004-09-17	9	17	2004	10.21	19.57	14.38	11.6	17.05	13.87	0
Caspar Creek	2004-09-18	9	18	2004	8.99	17.3	12.33	10.74	15.46	12.57	0
Caspar Creek	2004-09-19	9	19	2004	7.97	15.38	11.19	9.92	14.36	11.74	1.27
Caspar Creek	2004-09-20	9	20	2004	5.88	17.88	10.5	8.25	14.32	10.74	0.254
Caspar Creek	2004-09-21	9	21	2004	5.95	20.51	11.21	8.23	16.04	10.94	0
Caspar Creek	2004-09-22	9	22	2004	6.68	22.69	12.26	8.59	16.08	11.36	0
Caspar Creek	2004-09-23	9	23	2004	7.72	22.59	12.84	9.2	15.76	11.74	0
Caspar Creek	2004-09-24	9	24	2004	8.59	20.81	12.97	9.74	16.66	12.3	0
Caspar Creek	2004-09-25	9	25	2004	10.47	19.66	13.6	11.29	15.78	12.84	0
Caspar Creek	2004-09-26	9	26	2004	8.74	18.54	12.6	10.38	15.07	12.14	0
Caspar Creek	2004-09-27	9	27	2004	6.66	18.06	11.76	8.42	15.45	11.47	0
Caspar Creek	2004-09-28	9	28	2004	12.63	15.06	13.54	12.55	13.48	12.91	0
Caspar Creek	2004-09-29	9	29	2004	8.7	16.97	12.84	10.14	14.71	12.55	0
Caspar Creek	2004-09-30	9	30	2004	7.47	17.27	11.21	9.32	14.59	11.29	0
Caspar Creek	2004-10-01	10	1	2004	9.5	16.21	12.57	10.57	14.72	12.28	0
Caspar Creek	2004-10-02	10	2	2004	8.38	17.33	12.26	10.1	14.98	12.11	0
Caspar Creek	2004-10-03	10	3	2004	6.99	15.53	10.83	8.89	13.7	11.04	0
Caspar Creek	2004-10-04	10	4	2004	11.17	15.4	12.77	11.61	13.69	12.41	0.254
Caspar Creek	2004-10-05	10	5	2004	10.1	17.89	13.31	11.3	14.79	12.72	0
Caspar Creek	2004-10-06	10	6	2004	9.74	20.63	14.41	10.84	16.46	12.94	0
Caspar Creek	2004-10-07	10	7	2004	10.41	20.11	14.34	11.52	16.66	13.34	0
Caspar Creek	2004-10-08	10	8	2004	9.21	19.16	13.2	10.61	15.19	12.55	8.636
Caspar Creek	2004-10-09	10	9	2004	8.69	15.52	11.35	10.13	13.96	11.68	0
Caspar Creek	2004-10-10	10	10	2004	6.26	16.21	10.29	8.36	13.31	10.65	0
Caspar Creek	2004-10-11	10	11	2004	5.87	17.1	10.24	8.06	13.53	10.38	0
Caspar Creek	2004-10-12	10	12	2004	7.35	18.52	11.56	8.89	13.75	10.99	0
Caspar Creek	2004-10-13	10	13	2004	8.89	19.73	12.7	9.96	14.41	11.78	0
Caspar Creek	2004-10-14	10	14	2004	9.42	22.07	13.03	10.32	15.24	12	0
Caspar Creek	2004-10-15	10	15	2004	9.27	19.06	12.19	10.16	14.3	11.62	0
Caspar Creek	2004-10-16	10	16	2004	10.51	14.98	12.85	11.13	13.03	12.19	3.556
Caspar Creek	2004-10-17	10	17	2004	9.26	13.98	12.8	10.08	13.34	12.46	18.796
Caspar Creek	2004-10-18	10	18	2004	7.57	12.99	10.53	9.21	12.19	10.94	14.986
Caspar Creek	2004-10-19	10	19	2004	9.64	13.28	11.45	10.41	12.53	11.69	37.592
Caspar Creek	2004-10-20	10	20	2004	6.05	11.6	8.8	8.29	11.46	9.79	1.27
Caspar Creek	2004-10-21	10	21	2004	4.84	12.95	8.51	6.98	11.49	9.18	0
Caspar Creek	2004-10-22	10	22	2004	5.53	12.87	9.56	7.6	11.07	9.69	0
Caspar Creek	2004-10-23	10	23	2004	8.59	13.15	11.4	9.7	12.29	11.26	7.62
Caspar Creek	2004-10-24	10	24	2004	5.05	13.02	8.34	7.46	11.26	9.19	0
Caspar Creek	2004-10-25	10	25	2004	3.59	11.48	7.86	6.06	10.46	8.46	42.672
Caspar Creek	2004-10-26	10	26	2004	4.19	10.21	8.02	7.03	10.6	9.16	0.762
Caspar Creek	2004-10-27	10	27	2004	2.52	10.53	5.52	5.69	9.57	7.24	0
Caspar Creek	2004-10-28	10	28	2004	2.86	11.92	7	5.35	9.43	7.62	0
Caspar Creek	2004-10-29	10	29	2004	9.16	14.03	10.37	9.42	11.47	10.03	0
Caspar Creek	2004-10-30	10	30	2004	8.22	13.37	11.12	9.53	11.44	10.65	1.016
Caspar Creek	2004-10-31	10	31	2004	4.89	10.71	7.08	6.68	9.96	8.28	0
Caspar Creek	2004-11-01	11	1	2004	3.31	11.31	6.5	5.63	9.5	7.47	0
Caspar Creek	2004-11-02	11	2	2004	5.06	12.59	8.59	6.72	10.06	8.51	4.064
Caspar Creek	2004-11-03	11	3	2004	6.29	10.75	8.37	7.56	10	8.9	1.524
Caspar Creek	2004-11-04	11	4	2004	5.33	11.32	7.73	7.11	9.79	8.38	0
Caspar Creek	2004-11-05	11	5	2004	3.11	10.62	6.15	5.52	9.04	7.2	0
Caspar Creek	2004-11-06	11	6	2004	2.96	10.7	6.01	5.01	8.78	6.86	0
Caspar Creek	2004-11-07	11	7	2004	5.99	10.04	8.08	7.18	9.13	8.27	0
Caspar Creek	2004-11-08	11	8	2004	9.08	10.36	9.64	9.14	9.75	9.47	0.254
Caspar Creek	2004-11-09	11	9	2004	8.34	12.24	10.32	8.95	10.61	9.98	5.334
Caspar Creek	2004-11-10	11	10	2004	9.47	12.59	10.97	9.83	10.93	10.47	5.842
Caspar Creek	2004-11-11	11	11	2004	8.4	13.19	10.9	9.52	11.41	10.57	3.556
Caspar Creek	2004-11-12	11	12	2004	6.03	11.48	8.88	7.71	10.27	9.26	0.508
Caspar Creek	2004-11-13	11	13	2004	7.34	12.73	9.77	8.61	10.9	9.82	0.254
Caspar Creek	2004-11-14	11	14	2004	6.23	12.34	8.66	7.85	10.43	9.06	0
Caspar Creek	2004-11-15	11	15	2004	6.71	12.08	9.27	8.11	10.33	9.28	0
Caspar Creek	2004-11-16	11	16	2004	7.93	13.61	10.89	9.21	11.44	10.43	0
Caspar Creek	2004-11-17	11	17	2004	6.47	12.18	8.51	8.02	10.35	9.04	0
Caspar Creek	2004-11-18	11	18	2004	5.58	11.77	7.95	6.97	9.95	8.44	0
Caspar Creek	2004-11-19	11	19	2004	4.18	9.91	6.4	6.32	8.92	7.52	0
Caspar Creek	2004-11-20	11	20	2004	0.82	8.9	4.42	3.59	7.96	5.85	0
Caspar Creek	2004-11-21	11	21	2004	0.46	7.47	3.22	3.34	6.88	4.96	0
Caspar Creek	2004-11-22	11	22	2004	1.04	8.58	4.62	3.51	7.32	5.46	0
Caspar Creek	2004-11-23	11	23	2004	4.32	10.48	6.91	5.67	8.4	7.06	0
Caspar Creek	2004-11-24	11	24	2004	4.27	10.69	7.28	5.85	8.68	7.36	0
Caspar Creek	2004-11-25	11	25	2004	8.43	10.85	9.65	8.51	9.51	8.98	2.794
Caspar Creek	2004-11-26	11	26	2004	6.91	10.14	9.17	7.83	9.45	9.07	4.826
Caspar Creek	2004-11-27	11	27	2004	3.86	9.8	7.37	5.96	9.28	8.12	9.906
Caspar Creek	2004-11-28	11	28	2004	-0.14	5.76	2.63	2.78	6.43	4.66	0
Caspar Creek	2004-11-29	11	29	2004	-0.37	6.84	2.62	2.39	6.18	4.2	0
Caspar Creek	2004-11-30	11	30	2004	2.5	8.64	5.41	4.37	7.39	6.01	0
Caspar Creek	2004-12-01	12	1	2004	0.64	6.92	3.39	3.2	6.39	4.8	0
Caspar Creek	2004-12-02	12	2	2004	-0.27	5.38	1.86	2.33	5.48	3.7	0
Caspar Creek	2004-12-03	12	3	2004	-0.66	5	1.69	1.95	4.96	3.34	0
Caspar Creek	2004-12-04	12	4	2004	1.01	7.47	4.56	2.93	6.3	5.03	0
Caspar Creek	2004-12-05	12	5	2004	2.32	8.27	5.4	4.03	6.75	5.83	0
Caspar Creek	2004-12-06	12	6	2004	1.5	11.6	6.52	3.75	9.58	6.38	53.086
Caspar Creek	2004-12-07	12	7	2004	7.43	10.34	8.8	8.13	9.06	8.67	39.624
Caspar Creek	2004-12-08	12	8	2004	9.36	12.79	11.87	9.09	10.76	10.35	58.674
Caspar Creek	2004-12-09	12	9	2004	10.43	13.33	11.84	10.63	11.39	10.94	0
Caspar Creek	2004-12-10	12	10	2004	8.19	11.61	9.71	9.45	10.59	10.11	0.254
Caspar Creek	2004-12-11	12	11	2004	6.82	11.3	8.89	8.43	10.27	9.41	0
Caspar Creek	2004-12-12	12	12	2004	7.59	12.28	9.76	8.77	10.63	9.8	0
Caspar Creek	2004-12-13	12	13	2004	10.53	12.63	11.38	10.28	10.94	10.58	2.286
Caspar Creek	2004-12-14	12	14	2004	6.51	12	10.52	8.42	11.31	10.4	1.524
Caspar Creek	2004-12-15	12	15	2004	4	8.86	6.09	6.08	8.8	7.54	0
Caspar Creek	2004-12-16	12	16	2004	3.6	8.22	5.89	5.69	8.21	7.1	0
Caspar Creek	2004-12-17	12	17	2004	3.23	8.63	5.65	5.65	8.21	6.88	0
Caspar Creek	2004-12-18	12	18	2004	4.06	8.29	5.68	5.73	7.88	6.79	0
Caspar Creek	2004-12-19	12	19	2004	3.06	8.85	5.65	5.12	7.96	6.58	0
Caspar Creek	2004-12-20	12	20	2004	3.29	8.66	5.51	5.3	7.85	6.6	0
Caspar Creek	2004-12-21	12	21	2004	1.58	7.48	4.33	3.96	7.08	5.55	0
Caspar Creek	2004-12-22	12	22	2004	2.85	7.53	5.05	4.93	7.15	6.14	0
Caspar Creek	2004-12-23	12	23	2004	2.19	7.14	4.06	4.36	6.75	5.43	0
Caspar Creek	2004-12-24	12	24	2004	1.77	7.07	3.8	4.08	6.51	5.13	0
Caspar Creek	2004-12-25	12	25	2004	0.81	6.53	3.89	3.06	6.61	4.93	0.254
Caspar Creek	2004-12-26	12	26	2004	6.51	8.01	7.24	6.65	7.94	7.35	37.338
Caspar Creek	2004-12-27	12	27	2004	5.97	7.47	6.81	7.95	9.77	8.94	36.322
Caspar Creek	2004-12-28	12	28	2004	5.5	9	7.29	9.78	10.13	9.93	7.112
Caspar Creek	2004-12-29	12	29	2004	6.41	8.89	7.33	8.66	9.63	9.19	13.208
Caspar Creek	2004-12-30	12	30	2004	5.55	8.26	6.72	8.68	10.02	9.42	14.986
Caspar Creek	2004-12-31	12	31	2004	2.77	7.58	5.37	9.19	9.83	9.56	19.558
Caspar Creek	2005-01-01	1	1	2005	4	6.8	5.27	9.56	9.94	9.73	11.684
Caspar Creek	2005-01-02	1	2	2005	3.46	6.72	5.31	9.49	9.9	9.71	5.08
Caspar Creek	2005-01-03	1	3	2005	2.58	7.28	5.31	7.47	9.63	8.9	2.032
Caspar Creek	2005-01-04	1	4	2005	1.41	7.76	4.46	5.77	8.44	7.19	0.254
Caspar Creek	2005-01-05	1	5	2005	5.44	8.53	6.75	7.48	9.05	8.13	2.794
Caspar Creek	2005-01-06	1	6	2005	5.01	7.83	5.87	7.04	8.49	7.51	0.762
Caspar Creek	2005-01-07	1	7	2005	4.28	7.61	5.9	6.62	8.35	7.49	18.796
Caspar Creek	2005-01-08	1	8	2005	4.16	6.89	5.38	6.64	8.36	7.51	14.224
Caspar Creek	2005-01-09	1	9	2005	3.32	8.61	5.61	7.89	9.45	8.57	2.032
Caspar Creek	2005-01-10	1	10	2005	2.91	8.5	5.54	6.88	9.34	8.12	23.876
Caspar Creek	2005-01-11	1	11	2005	3.14	8.06	5.64	9.39	9.96	9.64	6.858
Caspar Creek	2005-01-12	1	12	2005	0.17	5.71	2.26	8.68	9.51	9.16	0
Caspar Creek	2005-01-13	1	13	2005	0.33	6.77	3.32	6.73	8.54	7.82	0
Caspar Creek	2005-01-14	1	14	2005	1.25	7.73	4.55	5.32	8.4	6.94	0.254
Caspar Creek	2005-01-15	1	15	2005	2.93	8.45	5.85	6	8.58	7.44	0.508
Caspar Creek	2005-01-16	1	16	2005	7.25	10.62	8.5	8.43	9.58	8.92	0.508
Caspar Creek	2005-01-17	1	17	2005	6.54	11.11	8.58	8.08	9.85	9	0
Caspar Creek	2005-01-18	1	18	2005	6.89	11.25	8.77	8.31	10.05	9.18	0
Caspar Creek	2005-01-19	1	19	2005	6.58	10.83	8.29	8.12	9.65	8.87	0
Caspar Creek	2005-01-20	1	20	2005	5.36	10.06	7.53	7.21	9.26	8.32	0
Caspar Creek	2005-01-21	1	21	2005	4.82	10.6	6.98	6.63	9.27	7.9	0
Caspar Creek	2005-01-22	1	22	2005	5.84	11.23	7.9	7.41	9.77	8.4	0
Caspar Creek	2005-01-23	1	23	2005	4.37	9.79	6.49	6.18	8.72	7.46	0
Caspar Creek	2005-01-24	1	24	2005	4.57	10.31	7.16	6.43	8.9	7.68	0
Caspar Creek	2005-01-25	1	25	2005	7.26	12.11	9.98	8.15	10.19	9.32	9.652
Caspar Creek	2005-01-26	1	26	2005	6.53	11.2	9.79	8.35	10.48	9.77	22.098
Caspar Creek	2005-01-27	1	27	2005	4.65	10.13	7.61	7.03	9.7	8.55	17.018
Caspar Creek	2005-01-28	1	28	2005	5.08	10.14	8.23	8.05	10.08	9.63	15.494
Caspar Creek	2005-01-29	1	29	2005	2.66	7.47	4.83	8.85	9.79	9.46	0.254
Caspar Creek	2005-01-30	1	30	2005	1.22	8.1	4.21	7.26	8.83	8.05	0
Caspar Creek	2005-01-31	1	31	2005	2.73	9.54	5.62	6.02	9.01	7.56	0
Caspar Creek	2005-02-01	2	1	2005	3.55	9.96	5.95	6.36	9.13	7.55	0
Caspar Creek	2005-02-02	2	2	2005	3.13	9.97	5.54	5.86	8.92	7.1	0
Caspar Creek	2005-02-03	2	3	2005	2.09	9.36	4.86	5.18	8.38	6.58	0
Caspar Creek	2005-02-04	2	4	2005	3.44	10.57	6.84	5.96	8.97	7.57	0
Caspar Creek	2005-02-05	2	5	2005	4.3	10.04	6.74	6.06	8.83	7.54	0
Caspar Creek	2005-02-06	2	6	2005	2.64	9.55	6.06	5.17	8.39	7.02	0.762
Caspar Creek	2005-02-07	2	7	2005	2.48	8.4	6.12	5.29	8.24	7.31	2.032
Caspar Creek	2005-02-08	2	8	2005	2.02	9.8	5.56	4.91	8.29	6.61	0
Caspar Creek	2005-02-09	2	9	2005	4.24	10.9	6.54	6.24	9.05	7.26	0
Caspar Creek	2005-02-10	2	10	2005	3.16	10.94	5.96	5.22	8.83	6.78	0
Caspar Creek	2005-02-11	2	11	2005	2.86	10.66	5.98	4.95	8.66	6.67	0
Caspar Creek	2005-02-12	2	12	2005	3.86	9.87	6.95	5.83	8.41	7.27	8.89
Caspar Creek	2005-02-13	2	13	2005	8.61	10.65	9.39	8.43	9.49	8.94	29.972
Caspar Creek	2005-02-14	2	14	2005	8.13	10.98	9.29	9.1	9.95	9.45	0.254
Caspar Creek	2005-02-15	2	15	2005	7.91	11.94	9.72	8.93	10.49	9.66	1.524
Caspar Creek	2005-02-16	2	16	2005	8.23	12.39	9.95	9.24	10.66	9.86	0.508
Caspar Creek	2005-02-17	2	17	2005	7.47	12.53	9.81	8.74	10.56	9.77	1.016
Caspar Creek	2005-02-18	2	18	2005	9.35	11.59	10.16	9.85	10.62	10.12	10.668
Caspar Creek	2005-02-19	2	19	2005	9.07	11.82	10.24	9.82	10.59	10.21	41.402
Caspar Creek	2005-02-20	2	20	2005	8.95	10.71	9.82	10.37	10.6	10.48	11.43
Caspar Creek	2005-02-21	2	21	2005	8.6	12.94	10.29	10.5	10.94	10.69	0.508
Caspar Creek	2005-02-22	2	22	2005	5.74	12.21	8.68	10.02	10.86	10.38	0
Caspar Creek	2005-02-23	2	23	2005	8.74	10.52	9.56	10.1	10.58	10.32	0
Caspar Creek	2005-02-24	2	24	2005	9.09	10.39	9.62	9.97	10.53	10.21	0.254
Caspar Creek	2005-02-25	2	25	2005	6.61	10.75	9.17	8.6	10.56	9.85	0.254
Caspar Creek	2005-02-26	2	26	2005	4.15	11.37	7.96	6.6	10.13	8.73	0.254
Caspar Creek	2005-02-27	2	27	2005	8.43	11.33	9.65	9.54	10.7	10.01	23.114
Caspar Creek	2005-02-28	2	28	2005	5.68	11.43	9.16	8.45	11.07	9.93	4.318
Caspar Creek	2005-03-01	3	1	2005	3.89	10.3	6.96	7.08	9.79	8.69	10.414
Caspar Creek	2005-03-02	3	2	2005	5.17	11.42	7.69	8.13	10.73	9.21	0.254
Caspar Creek	2005-03-03	3	3	2005	4.58	11.47	7.96	7.82	10.3	9.18	5.588
Caspar Creek	2005-03-04	3	4	2005	7.09	12.2	9.7	8.88	11.2	10.15	1.524
Caspar Creek	2005-03-05	3	5	2005	4.63	13.66	8.5	7	11.15	9.13	0
Caspar Creek	2005-03-06	3	6	2005	4.78	15.28	8.98	7.44	11.92	9.36	0
Caspar Creek	2005-03-07	3	7	2005	7.48	15.49	10.55	8.8	12.11	10.22	0
Caspar Creek	2005-03-08	3	8	2005	6.04	15.63	9.94	7.75	12	9.88	0
Caspar Creek	2005-03-09	3	9	2005	6.25	14.95	9.65	7.98	11.59	9.7	0
Caspar Creek	2005-03-10	3	10	2005	7.36	16.07	10.55	8.5	12.53	10.16	0
Caspar Creek	2005-03-11	3	11	2005	7.55	17.41	11.22	8.94	12.91	10.61	0
Caspar Creek	2005-03-12	3	12	2005	6.69	14.39	10.32	7.98	12.11	10.18	0
Caspar Creek	2005-03-13	3	13	2005	10.07	12.11	10.96	10.47	11.22	10.81	0.254
Caspar Creek	2005-03-14	3	14	2005	3.04	14.58	8.43	6	11.22	8.81	0
Caspar Creek	2005-03-15	3	15	2005	2.87	15.39	7.83	5.84	11.26	8.18	0
Caspar Creek	2005-03-16	3	16	2005	4.38	13.53	8.47	6.5	10.59	8.59	0
Caspar Creek	2005-03-17	3	17	2005	6.85	13.99	9.87	8.19	10.86	9.58	0
Caspar Creek	2005-03-18	3	18	2005	9.59	13.24	11.12	9.88	11.25	10.56	4.572
Caspar Creek	2005-03-19	3	19	2005	10.23	11.85	11.18	10.66	11.15	10.93	43.434
Caspar Creek	2005-03-20	3	20	2005	8.06	11.05	9.8	9.85	10.85	10.48	39.878
Caspar Creek	2005-03-21	3	21	2005	8.23	11.16	9.77	10.68	11	10.85	13.716
Caspar Creek	2005-03-22	3	22	2005	9.34	10.81	10.03	10.84	11.04	10.94	34.798
Caspar Creek	2005-03-23	3	23	2005	6.65	10.02	8.97	10.7	10.96	10.87	13.716
Caspar Creek	2005-03-24	3	24	2005	4.14	10.94	7.04	10.35	11.01	10.63	0
Caspar Creek	2005-03-25	3	25	2005	2.34	11.71	6.5	9.74	10.78	10.25	0.254
Caspar Creek	2005-03-26	3	26	2005	4.66	13.15	8.4	9.34	11.02	10.07	0
Caspar Creek	2005-03-27	3	27	2005	7.57	11.5	9.42	9.27	10.77	10.12	43.434
Caspar Creek	2005-03-28	3	28	2005	7.73	11.33	8.87	10.6	10.95	10.74	15.24
Caspar Creek	2005-03-29	3	29	2005	5.37	11.84	9.15	10.51	11.07	10.81	18.034
Caspar Creek	2005-03-30	3	30	2005	2.45	12.53	6.8	10.04	11	10.48	0
Caspar Creek	2005-03-31	3	31	2005	3.22	15.98	8.28	9.81	11.29	10.45	0
Caspar Creek	2005-04-01	4	1	2005	6.22	13.27	9.56	9.66	11.34	10.42	0
Caspar Creek	2005-04-02	4	2	2005	8.08	11.23	9.9	9.46	10.81	10.33	0
Caspar Creek	2005-04-03	4	3	2005	6.54	9.72	8.48	9.35	10.36	9.78	34.036
Caspar Creek	2005-04-04	4	4	2005	2.78	11.41	6.7	8.54	10.65	9.49	0.508
Caspar Creek	2005-04-05	4	5	2005	4.82	14.01	8.17	8.85	11.19	9.76	0
Caspar Creek	2005-04-06	4	6	2005	3.62	13.98	8.33	7.03	11.21	9.27	7.62
Caspar Creek	2005-04-07	4	7	2005	5.86	11.19	8.98	9.51	10.66	10.22	19.304
Caspar Creek	2005-04-08	4	8	2005	5.83	9.97	8.27	9.52	10.74	10.29	31.496
Caspar Creek	2005-04-09	4	9	2005	6.71	13.1	9.62	10.55	11.17	10.79	0.508
Caspar Creek	2005-04-10	4	10	2005	5.01	12.84	8.52	10.24	11.24	10.66	0
Caspar Creek	2005-04-11	4	11	2005	5.49	11.92	8.89	9.25	11.09	10.48	0.508
Caspar Creek	2005-04-12	4	12	2005	4.07	10.98	7.04	7.77	10.52	9.11	0.762
Caspar Creek	2005-04-13	4	13	2005	2.08	10.45	5.7	5.79	9.81	7.81	1.778
Caspar Creek	2005-04-14	4	14	2005	1.14	12.09	6.14	5.32	10.1	7.62	0
Caspar Creek	2005-04-15	4	15	2005	2.84	15.06	8.78	6.21	11.71	8.76	0
Caspar Creek	2005-04-16	4	16	2005	10.07	14.88	11.96	10.17	12.8	11.02	0.508
Caspar Creek	2005-04-17	4	17	2005	6.18	13.38	9.93	8.06	11.95	10.12	0
Caspar Creek	2005-04-18	4	18	2005	4.04	13.4	8.23	6.69	11.66	8.8	0
Caspar Creek	2005-04-19	4	19	2005	3.57	14.86	8.72	6.21	11.07	8.74	0
Caspar Creek	2005-04-20	4	20	2005	4.01	13.7	8.75	6.47	11.34	8.93	0
Caspar Creek	2005-04-21	4	21	2005	7.34	17.24	11.1	8.67	12.51	10.24	0
Caspar Creek	2005-04-22	4	22	2005	5.64	18.39	11.2	7.76	12.6	10.27	3.556
Caspar Creek	2005-04-23	4	23	2005	9.52	12.46	11	10.02	11.45	10.82	0.762
Caspar Creek	2005-04-24	4	24	2005	9.36	12.45	10.89	10.02	11.42	10.71	1.27
Caspar Creek	2005-04-25	4	25	2005	6.83	14.78	10.58	8.61	12.32	10.43	0
Caspar Creek	2005-04-26	4	26	2005	5.14	16.25	10.02	7.46	12.3	9.74	0
Caspar Creek	2005-04-27	4	27	2005	6.22	15.25	10.33	7.95	11.72	10.01	0
Caspar Creek	2005-04-28	4	28	2005	6.24	15.86	10.35	8.2	12.88	10.22	0
Caspar Creek	2005-04-29	4	29	2005	7.62	14.27	10.8	9	11.79	10.41	0
Caspar Creek	2005-04-30	4	30	2005	6.81	13.07	10.05	8.5	11.23	10.01	0
Caspar Creek	2005-05-01	5	1	2005	5.81	17.19	10.54	7.79	12.92	10.11	0
Caspar Creek	2005-05-02	5	2	2005	7.08	17.12	11.56	8.52	13.76	10.78	0
Caspar Creek	2005-05-03	5	3	2005	8.73	16.31	12.33	9.47	12.88	11.29	0.254
Caspar Creek	2005-05-04	5	4	2005	12.02	15.07	12.91	11.55	12.62	11.9	15.494
Caspar Creek	2005-05-05	5	5	2005	11.52	14.9	12.87	11.41	12.93	12.06	1.016
Caspar Creek	2005-05-06	5	6	2005	10.09	14.59	12.44	10.68	12.75	11.83	0
Caspar Creek	2005-05-07	5	7	2005	9.7	15.32	12.03	10.47	12.74	11.57	8.382
Caspar Creek	2005-05-08	5	8	2005	10.59	16.01	12.46	10.98	13.14	11.88	27.686
Caspar Creek	2005-05-09	5	9	2005	7.08	12.11	9.95	9.08	11.33	10.57	12.954
Caspar Creek	2005-05-10	5	10	2005	5.08	15.21	9.41	7.82	12.44	9.9	0
Caspar Creek	2005-05-11	5	11	2005	5.27	15.25	10.34	7.88	12.42	10.31	0
Caspar Creek	2005-05-12	5	12	2005	9.96	16.48	12.47	10.45	13.28	11.71	0
Caspar Creek	2005-05-13	5	13	2005	10.57	17.91	13.37	10.89	14.05	12.17	0
Caspar Creek	2005-05-14	5	14	2005	9.28	18.91	13.83	10.25	14.22	12.26	1.016
Caspar Creek	2005-05-15	5	15	2005	13.19	15.27	14.22	12.44	13.09	12.73	4.318
Caspar Creek	2005-05-16	5	16	2005	9.15	15.22	12.55	10.21	13.23	12.09	1.27
Caspar Creek	2005-05-17	5	17	2005	8.51	12.22	10.61	10	11.75	11.04	16.51
Caspar Creek	2005-05-18	5	18	2005	11.34	15.08	13.31	11.4	11.81	11.65	56.134
Caspar Creek	2005-05-19	5	19	2005	10.95	18.1	13.8	11.54	12.34	11.77	6.096
Caspar Creek	2005-05-20	5	20	2005	9.03	18.11	12.49	11.28	12.49	11.69	0
Caspar Creek	2005-05-21	5	21	2005	8.71	19.15	12.44	11.09	13.24	11.79	0
Caspar Creek	2005-05-22	5	22	2005	8.98	18.18	13.09	10.65	13.88	12.09	0
Caspar Creek	2005-05-23	5	23	2005	7.36	17.9	11.5	9.2	13.74	11.2	0
Caspar Creek	2005-05-24	5	24	2005	7.39	23.09	13.07	9.39	14.51	11.68	0
Caspar Creek	2005-05-25	5	25	2005	9.64	24.26	14.87	10.82	15.21	12.64	0
Caspar Creek	2005-05-26	5	26	2005	10.16	20.24	13.7	10.63	14.76	12.51	0
Caspar Creek	2005-05-27	5	27	2005	11.66	15.87	12.98	11.75	13.69	12.45	0
Caspar Creek	2005-05-28	5	28	2005	11.22	16.15	12.95	11.49	13.74	12.31	0
Caspar Creek	2005-05-29	5	29	2005	8.18	17.02	12.62	9.71	14.04	11.96	0
Caspar Creek	2005-05-30	5	30	2005	9.01	19.87	13.3	10.48	14.95	12.39	0
Caspar Creek	2005-05-31	5	31	2005	10.16	20.51	13.37	10.94	14.77	12.46	0
Caspar Creek	2005-06-01	6	1	2005	8.58	20.4	12.54	10.12	14.46	11.97	0
Caspar Creek	2005-06-02	6	2	2005	7.97	19.04	12.18	9.8	14.26	11.77	0
Caspar Creek	2005-06-03	6	3	2005	7.6	19.35	11.62	9.35	14.03	11.4	0
Caspar Creek	2005-06-04	6	4	2005	7.01	16.96	10.98	8.61	13.84	11.04	0
Caspar Creek	2005-06-05	6	5	2005	6.92	18.09	11.13	8.96	13.49	11.01	0
Caspar Creek	2005-06-06	6	6	2005	7.1	14.68	10.75	9.06	13.05	10.87	0
Caspar Creek	2005-06-07	6	7	2005	5.35	14.77	10.1	7.79	12.35	10.28	2.032
Caspar Creek	2005-06-08	6	8	2005	10.39	14.16	12.44	10.87	12.29	11.54	74.676
Caspar Creek	2005-06-09	6	9	2005	12.5	14.46	13.37	11.78	12.01	11.88	1.524
Caspar Creek	2005-06-10	6	10	2005	11.55	19.77	13.79	11.72	13.33	12.22	0
Caspar Creek	2005-06-11	6	11	2005	9.04	18.65	12.49	10.89	13.72	12.01	0
Caspar Creek	2005-06-12	6	12	2005	8	20.41	12.2	10.17	13.85	11.7	0
Caspar Creek	2005-06-13	6	13	2005	8	18.74	12.57	9.75	14.62	11.83	0
Caspar Creek	2005-06-14	6	14	2005	7.59	17.87	11.55	9.28	13.75	11.28	0
Caspar Creek	2005-06-15	6	15	2005	6.53	16.78	11.34	8.72	13.55	11.09	0
Caspar Creek	2005-06-16	6	16	2005	10.47	14.06	11.77	11.05	12.56	11.64	19.05
Caspar Creek	2005-06-17	6	17	2005	11.6	13.38	12.36	11.71	12.57	12.07	9.652
Caspar Creek	2005-06-18	6	18	2005	12.02	14.08	12.84	11.98	12.88	12.33	6.604
Caspar Creek	2005-06-19	6	19	2005	10.71	18.21	13.19	11.38	13.82	12.37	0
Caspar Creek	2005-06-20	6	20	2005	9.46	20.78	13.4	10.85	14.54	12.48	0
Caspar Creek	2005-06-21	6	21	2005	12.38	19.79	14.54	12.21	14.87	13.08	0
[truncated: 5,042 more rows]

## Sheet: Coweeta
Site	Date	MONTH	DAY	YEAR	TMIN	TMAX	TAVG	RHMIN	RHMAX	RHAVG	VPMIN	VPMAX	VPAVG	WIND_SP	W_DIR	PPFD	TOTALSOLAR	PPT mm		avg of max/min temp
Coweeta	2000-01-01	1	1	2000	8	11.3	9.75417	81	87	84.5833	8.94	11.1	10.2146	2.30833	182.875			0		9.65
Coweeta	2000-01-02	1	2	2000	9.9	16.4	11.9125	61	87	79.375	10.32	12.55	10.9925	2.79167	163.375			0		13.15
Coweeta	2000-01-03	1	3	2000	10.7	13.3	12.2083	84	87	85.3333	10.89	12.99	12.1317	3.67917	154.5			2.286		12
Coweeta	2000-01-04	1	4	2000	-2.5	12.5	7.67917	53	88	79.2083	4.47	12.36	8.64333	3.55417	205.083			13.716		5
Coweeta	2000-01-05	1	5	2000	-7.9	3.3	-2.27917	39	88	65.7917	2.5	4.51	3.31375	2.1875	180.667			0		-2.3
Coweeta	2000-01-06	1	6	2000	-4.9	6	0.304167	27	67	53	1.96	4.28	3.28	1.54583	195.375			0		0.55
Coweeta	2000-01-07	1	7	2000	-1.1	8.2	2.94167	18	74	42.1667	1.78	5.72	3.11875	1.525	246.042			0		3.55
Coweeta	2000-01-08	1	8	2000	0.4	8.1	3.4125	26	74	43.9583	1.74	5.35	3.41917	1.84167	170.625			1.778		4.25
Coweeta	2000-01-09	1	9	2000	2.8	11.6	7.85417	72	99	96.6667	5.35	13.31	10.4313	2.6	227.833			34.798		7.2
Coweeta	2000-01-10	1	10	2000	3.8	12	8.0625	44	98	70.875	4.01	13.61	7.985	2.15833	86.5417			37.338		7.9
Coweeta	2000-01-11	1	11	2000	3.7	13.9	7.77083	29	58	41.375	2.97	6.29	4.3225	1.69167	175.958			0		8.8
Coweeta	2000-01-12	1	12	2000	5.3	15.8	10.4625	29	69	46.1667	2.86	7.97	6.0175	2.00833	176.25			0		10.55
Coweeta	2000-01-13	1	13	2000	-5.4	14.4	7.50417	18	94	53.9167	1.78	12.79	6.08625	2.90417	183.708			2.032		4.5
Coweeta	2000-01-14	1	14	2000	-8.1	0.4	-3.65833	22	72	43.375	1.07	2.69	1.91667	1.83333	185.25			0		-3.85
Coweeta	2000-01-15	1	15	2000	-3.6	8.4	2.00833	18	23	21.1667	1.06	2.12	1.51875	1.27917	159.125			0		2.4
Coweeta	2000-01-16	1	16	2000	3	6.3	5.025	20	99	75.625	1.59	9.4	6.75542	1.7875	191.167			3.302		4.65
Coweeta	2000-01-17	1	17	2000	0.1	9.4	4.65833	57	95	81.5417	5.53	8.36	6.91833	1.97083	194.208			1.778		4.75
Coweeta	2000-01-18	1	18	2000	0.1	9.2	3.64583	47	100	81.5	3.28	11.5	6.55333	2.18333	241.667			17.272		4.65
Coweeta	2000-01-19	1	19	2000	-1.3	5.7	1.37917	32	100	55.875	2.75	6.36	3.68583	2.66667	188.542			10.922		2.2
Coweeta	2000-01-20	1	20	2000	-9.8	2.3	-2.95417	59	100	80.375	1.78	7.2	4.22375	2.93333	260.833			1.524		-3.75
Coweeta	2000-01-21	1	21	2000	-11.4	-1.5	-6.96667	27	64	44.375	1.3	1.97	1.57167	1.975	147.667			0		-6.45
Coweeta	2000-01-22	1	22	2000	-8.4	-1.3	-5.00417	35	98	67.7083	1.43	4.61	2.84708	1.30833	183.667			28.702		-4.85
Coweeta	2000-01-23	1	23	2000	-3.9	4	0.541667	97	100	99.6667	4.45	8.9	6.72958	0.541667	196.625			10.668		0.05
Coweeta	2000-01-24	1	24	2000	-4.5	0.9	-1.00833	86	100	94.75	3.82	6.98	5.54875	1.92083	258.875			0		-1.8
Coweeta	2000-01-25	1	25	2000	-10.9	-0.8	-5.5	42	87	58.875	1.75	3.84	2.35917	2.72083	261.958			0		-5.85
Coweeta	2000-01-26	1	26	2000	-13.8	-7.4	-10.8042	62	80	70.625	1.62	2.23	1.89375	2.575	146.083			0		-10.6
Coweeta	2000-01-27	1	27	2000	-14.6	-1	-6.68333	31	79	48	1.18	2.63	1.73625	1.1375	198.083			0		-7.8
Coweeta	2000-01-28	1	28	2000	-5.9	0.8	-2.69583	23	87	34.2083	1.17	3.51	1.70917	2.0375	164.042			1.016		-2.55
Coweeta	2000-01-29	1	29	2000	-5.4	0.5	-2.39167	54	100	89.3333	2.42	6.27	4.67167	2.42917	167.875			11.176		-2.45
Coweeta	2000-01-30	1	30	2000	-5.4	2.4	-0.9125	96	100	99.2917	3.95	7.27	5.75167	1.09167	192.708			9.144		-1.5
Coweeta	2000-01-31	1	31	2000	-9.1	-1.9	-5.8875	72	96	87.1667	2.91	4.06	3.42208	1.49167	141.208			0		-5.5
Coweeta	2000-02-01	2	1	2000	-7.4	2.5	-3.77917	64	84	73.7917	2.41	4.86	3.445	2.39167	292.5			0		-2.45
Coweeta	2000-02-02	2	2	2000	-9.4	4.5	-1.725	28	73	45.1667	1.7	3.16	2.34625	1.19583	163.75			0		-2.45
Coweeta	2000-02-03	2	3	2000	-0.9	8	3.025	19	75	32.4167	1.35	5.12	2.40958	1.7625	142.208			0		3.55
Coweeta	2000-02-04	2	4	2000	-7.3	2.2	-1.75833	50	88	74.2083	3.02	5.43	3.99083	2.3	176.25			0		-2.55
Coweeta	2000-02-05	2	5	2000	-7.5	1.6	-3.425	31	85	63.7083	1.6	3.81	2.94125	1.81667	186.542			0		-2.95
Coweeta	2000-02-06	2	6	2000	-5.9	7.7	1.5875	21	55	32.7083	1.35	3	2.1875	1.825	190.042			0		0.9
Coweeta	2000-02-07	2	7	2000	-2	7.8	2.91667	30	58	43.6667	1.86	4.48	3.36375	1.55417	183.375			0		2.9
Coweeta	2000-02-08	2	8	2000	1.5	8.2	3.625	49	67	59.7917	4.31	5.68	4.71125	1.89167	233.875			0		4.85
Coweeta	2000-02-09	2	9	2000	0.2	10.1	4.85417	47	70	57.4583	4.22	6.09	4.92792	1.10833	214.583			0		5.15
Coweeta	2000-02-10	2	10	2000	2.8	15.2	8.4125	26	56	43.25	2.57	5.76	4.76167	1.91667	173.25			0		9
Coweeta	2000-02-11	2	11	2000	7.2	14.9	10.4667	54	93	70.3333	5.53	11.32	8.89458	1.6	86.8333			0		11.05
Coweeta	2000-02-12	2	12	2000	5.4	10.8	8.38333	80	99	96.25	8.83	12.08	10.6046	1.67083	174.917			23.114		8.1
Coweeta	2000-02-13	2	13	2000	4.9	10	7.78333	97	99	98.2917	8.56	12	10.3938	3.45417	187.75			29.972		7.45
Coweeta	2000-02-14	2	14	2000	-0.5	11.3	6.56667	72	99	90.9167	5.29	12.33	8.97333	1.725	166.125			10.16		5.4
Coweeta	2000-02-15	2	15	2000	-1.7	13.5	5.86667	26	91	53.1667	3.35	6.4	4.62917	1.91667	157.292			0		5.9
Coweeta	2000-02-16	2	16	2000	5.5	19.4	11.2708	44	67	51.1667	4.22	11.4	7.03125	1.77917	210.917			0		12.45
Coweeta	2000-02-17	2	17	2000	2.6	14.2	8.04167	24	87	48.1667	3.22	6.39	5.07208	2.87917	171.292			0.762		8.4
Coweeta	2000-02-18	2	18	2000	2.2	12.9	7.30417	87	99	97.7083	6.38	14.21	10.1971	3.91667	184.75			1.778		7.55
Coweeta	2000-02-19	2	19	2000	-2	15.9	9.01667	42	95	77.875	4.03	15.44	9.42667	1.8375	144.708			10.668		6.95
Coweeta	2000-02-20	2	20	2000	-2	8.9	1.725	31	67	48.2917	2.18	4.99	3.325	1.44583	204.917			0		3.45
Coweeta	2000-02-21	2	21	2000	-3.6	10.2	3.15	24	50	41.2083	1.82	4.59	3.14833	1.425	196.667			0		3.3
Coweeta	2000-02-22	2	22	2000	2.1	10.6	5.65833	40	53	45.8333	3.27	5.43	4.2075	0.633333	203.667			0		6.35
Coweeta	2000-02-23	2	23	2000	3.1	14	7.22917	34	50	44	3.31	6.63	4.5225	2.55833	202.542			0		8.55
Coweeta	2000-02-24	2	24	2000	5.4	14.8	10.0833	46	94	81.5417	4.13	12.19	10.1654	2.8875	180.375			0		10.1
Coweeta	2000-02-25	2	25	2000	9.7	18.9	13.175	45	92	73	8.78	13.66	10.8083	2.07083	168.792			0		14.3
Coweeta	2000-02-26	2	26	2000	9.8	17.3	12.625	57	88	75.625	9.98	12.97	10.9742	3.21667	159.667			0		13.55
Coweeta	2000-02-27	2	27	2000	3.1	11.2	8.35417	88	98	94.75	6.86	11.97	10.5	2.63333	186.042			16.256		7.15
Coweeta	2000-02-28	2	28	2000	-0.2	12.4	6.37083	27	90	55.8333	3.02	6.9	4.925	1.525	179.25			0		6.1
Coweeta	2000-02-29	2	29	2000	4.2	16.1	9.3375	29	47	40	3.75	5.96	4.64833	2.65	176.708			0		10.15
Coweeta	2000-03-01	3	1	2000	6	17.1	10.9625	44	83	65.7083	4.65	11.74	8.66375	1.75833	184.458			0		11.55
Coweeta	2000-03-02	3	2	2000	2.5	15.8	8.52917	16	79	35.2083	1.97	8.38	3.65083	1.99583	195			0		9.15
Coweeta	2000-03-03	3	3	2000	4.4	17.7	9.57083	17	93	37.9167	1.83	10.02	4.29292	1.67917	188.792			0.762		11.05
Coweeta	2000-03-04	3	4	2000	3.6	11.3	7.65	69	97	84.3333	5.49	11.32	8.92208	2.11667	218.583			0.762		7.45
Coweeta	2000-03-05	3	5	2000	2	16.8	9	22	73	47.7083	3.72	6.92	5.08	1.29583	231.875			0		9.4
Coweeta	2000-03-06	3	6	2000	7.2	19.1	12.2375	29	50	40.375	4.86	7.32	5.68208	1.62083	193.75			0		13.15
Coweeta	2000-03-07	3	7	2000	9.4	21.8	14.8875	22	42	34.5	4.76	7.68	5.7575	1.60833	180.792			0		15.6
Coweeta	2000-03-08	3	8	2000	10.7	23.8	16.1125	21	50	39.875	5.58	9.4	7.20167	2.19167	159.833			0		17.25
Coweeta	2000-03-09	3	9	2000	11.2	15.9	13.4417	46	95	76.0417	7.18	15.56	11.7804	1.35417	76.4583			0		13.55
Coweeta	2000-03-10	3	10	2000	10.2	18.7	13.725	59	95	77.9583	9.54	14.43	12.1475	1.32083	149.667			0		14.45
Coweeta	2000-03-11	3	11	2000	0.1	13.5	9.13333	91	98	95.625	5.94	14.97	11.2304	3.0125	158.917			64.262		6.8
Coweeta	2000-03-12	3	12	2000	-5.5	3.5	-1.55833	49	98	75.9167	2.84	5.95	4.105	2.39167	177.75			0		-1
Coweeta	2000-03-13	3	13	2000	-5.6	9	1.7125	36	71	51	2.21	4.69	3.53542	1.75	179.625			0		1.7
Coweeta	2000-03-14	3	14	2000	-0.1	12.9	6.4625	24	56	43.375	3.33	5.69	4.12417	2	159.583			0		6.4
Coweeta	2000-03-15	3	15	2000	5.3	15.5	9.42083	44	54	49.2917	4.41	8.25	5.8925	3.1	180.625			0		10.4
Coweeta	2000-03-16	3	16	2000	8.6	13.1	10.9292	45	98	89.9583	5.47	14.32	11.8562	2.52083	163.625			40.386		10.85
Coweeta	2000-03-17	3	17	2000	1.7	12.5	8.01667	38	96	69.6667	3.4	13.64	7.91833	1.61667	129.5			0.762		7.1
Coweeta	2000-03-18	3	18	2000	-2.5	8.3	3.45417	44	96	63.5833	2.81	8.83	5.0075	3.06667	179.792			0		2.9
Coweeta	2000-03-19	3	19	2000	0.2	6.5	3.7625	96	99	98.2917	6.1	9.46	7.91167	5.15833	175.667			24.384		3.35
Coweeta	2000-03-20	3	20	2000	3.9	11.4	7.35	76	100	90.5	7.04	11.81	9.31417	2.3625	177.833			33.782		7.65
Coweeta	2000-03-21	3	21	2000	2.3	15.7	8.9375	50	94	77.0833	6.73	11.3	8.64	0.8375	161.167			0		9
Coweeta	2000-03-22	3	22	2000	4.7	19.2	11.6083	26	90	57.625	5.56	10.36	7.30542	0.9875	157.083			0		11.95
Coweeta	2000-03-23	3	23	2000	6.2	18.5	11.8958	39	81	62.9167	7.6	9.68	8.53625	1.95	165.667			0		12.35
Coweeta	2000-03-24	3	24	2000	7.3	20	13.1458	40	80	58.9167	6.78	9.93	8.66125	2.2625	179.375			0		13.65
Coweeta	2000-03-25	3	25	2000	9.8	20.6	14.3875	42	80	62	8.41	12.56	9.94833	0.908333	163.667			0		15.2
Coweeta	2000-03-26	3	26	2000	8.4	19.9	13.5833	15	71	35.75	2.58	9.85	5.18	1.675	184			0		14.15
Coweeta	2000-03-27	3	27	2000	2	13.5	9.15833	22	96	74.125	2.95	11.79	8.64	1.85833	172.833			7.366		7.75
Coweeta	2000-03-28	3	28	2000	1.5	15.2	7.40417	26	66	45.9583	2.9	7.77	4.74417	2.23333	154.333			0		8.35
Coweeta	2000-03-29	3	29	2000	-1.3	11.6	4.42083	30	97	65.5417	3.08	9.06	5.5725	1.3375	205.25			1.524		5.15
Coweeta	2000-03-30	3	30	2000	6.2	16.3	11.5667	71	96	84.2083	8.6	14.62	11.5171	0.825	155.625			1.016		11.25
Coweeta	2000-03-31	3	31	2000	8.1	17.7	11.5917	51	95	74.2083	7.84	11.91	9.94583	1.55833	187.208			0		12.9
Coweeta	2000-04-01	4	1	2000	8.1	18.3	12.85	48	87	65.625	6.74	12.39	9.61458	2.87083	173.875			0		13.2
Coweeta	2000-04-02	4	2	2000	9.3	14.9	11.6125	61	97	94.125	8.41	15.9	12.9283	2.55833	155.75			53.34		12.1
Coweeta	2000-04-03	4	3	2000	8.8	15.9	12.8042	91	96	95.125	10.84	16.7	14.1008	2.475	190.375			93.218		12.35
Coweeta	2000-04-04	4	4	2000	-2.8	9	3.1	67	97	87.7083	3.45	11.02	7.06542	2.15	160.958			5.08		3.1
Coweeta	2000-04-05	4	5	2000	-3.5	12.2	4.5	24	71	44.7917	2.94	4.62	3.51833	1.62083	162.375			0		4.35
Coweeta	2000-04-06	4	6	2000	5.5	22	14.0417	34	54	46.5417	4.35	9.94	7.54083	1.39167	172.292			0		13.75
Coweeta	2000-04-07	4	7	2000	9.1	22.9	15.1333	21	79	55.1667	5.42	11.86	9.12333	2.30417	145.5			0		16
Coweeta	2000-04-08	4	8	2000	-4.2	12.6	4.41667	69	95	86.1667	3.66	12.81	7.78333	3.02083	237.75			3.048		4.2
Coweeta	2000-04-09	4	9	2000	-4.9	11.4	3.25833	19	82	40.0833	2.11	3.71	2.6825	2.12083	148.833			0		3.25
Coweeta	2000-04-10	4	10	2000	3.5	18.4	11.2125	16	35	25.375	2.37	4.59	3.3125	2.29167	180.375			0		10.95
Coweeta	2000-04-11	4	11	2000	8.6	17	12.3625	31	66	44.9583	4.17	9.07	6.5525	2.19583	178.792			0		12.8
Coweeta	2000-04-12	4	12	2000	9.2	17.3	13.2083	50	96	73.5417	8	14.23	11	0.7125	133.542			0		13.25
Coweeta	2000-04-13	4	13	2000	6.5	13.3	8.075	82	97	95.9167	9.38	12.87	10.3438	1.24167	146.25			10.668		9.9
Coweeta	2000-04-14	4	14	2000	8.1	13.9	10.2667	85	97	94.125	10.39	13.64	11.7637	1.64583	149.792			2.54		11
Coweeta	2000-04-15	4	15	2000	8.5	16.1	12.025	85	96	93	10.67	16.28	13.1433	0.7875	182.583			8.382		12.3
Coweeta	2000-04-16	4	16	2000	9.8	20.9	15.0875	40	94	73.9167	9.01	17.37	12.4283	1.21667	172.792			0		15.35
Coweeta	2000-04-17	4	17	2000	5.7	21.5	13.4708	36	90	69.2917	7.82	15.43	10.465	1.68333	144.833			0		13.6
Coweeta	2000-04-18	4	18	2000	5.8	15.1	9.5	61	94	82.4167	8.3	11.16	9.68083	2.7875	192.583			0		10.45
Coweeta	2000-04-19	4	19	2000	6.7	23.8	15.4458	18	93	56.9167	5.1	12.25	9.0325	1.8125	165.167			0		15.25
Coweeta	2000-04-20	4	20	2000	12	22.3	17.1833	42	69	53.375	9.13	11.86	10.3321	3.16667	198.75			0		17.15
Coweeta	2000-04-21	4	21	2000	0.6	16.1	6.60417	65	96	89.875	6	14.28	8.90208	1.8625	151.042			4.318		8.35
Coweeta	2000-04-22	4	22	2000	0.5	12.8	5.95	57	96	78.4167	6.02	8.85	7.22208	2.64167	193.375			0		6.65
Coweeta	2000-04-23	4	23	2000	4.2	18.2	10.7833	35	76	53.1667	4.73	8.53	6.6275	0.9125	198.958			0		11.2
Coweeta	2000-04-24	4	24	2000	6.7	10.5	8.375	48	97	89.25	5.91	11.37	9.76042	2.78333	186.333			20.574		8.6
Coweeta	2000-04-25	4	25	2000	5.2	12.8	8.5875	81	96	90.5417	8.23	13.16	10.1137	1.36667	198.667			3.81		9
Coweeta	2000-04-26	4	26	2000	4.9	14.7	8.46667	43	94	65.9167	3.99	11.81	7.23375	0.8625	180.125			0		9.8
Coweeta	2000-04-27	4	27	2000	3.7	17.6	10.2708	21	91	41.8333	3.51	8.91	5.07417	1.43333	163.542			2.794		10.65
Coweeta	2000-04-28	4	28	2000	4.3	13.6	8.05833	59	97	81.5	7.35	11.33	8.65167	1.05417	158.917			16.764		8.95
Coweeta	2000-04-29	4	29	2000	5.9	17.3	10.0583	28	80	61.875	4.92	10.42	7.43875	1.0875	204.292			0		11.6
Coweeta	2000-04-30	4	30	2000	7	20.6	13.7667	26	67	43	4.99	8.15	6.47125	0.845833	206.75			0		13.8
Coweeta	2000-05-01	5	1	2000	10.1	21.9	16.3375	28	54	39.25	5.57	9.2	7.21708	2.18333	155.375			0		16
Coweeta	2000-05-02	5	2	2000	12.6	24.7	17.6083	42	75	60.1667	8.56	14.42	11.9908	1.17083	111.792			0		18.65
Coweeta	2000-05-03	5	3	2000	13.6	22.5	17.2292	58	94	77.6667	12.56	16.85	15.1337	1.54583	177.542			9.398		18.05
Coweeta	2000-05-04	5	4	2000	12.3	16.5	13.6125	77	95	90.9583	12.71	15.49	14.1358	2.04583	183.792			9.906		14.4
Coweeta	2000-05-05	5	5	2000	11.3	22.5	16.125	58	89	73.2917	10.3	17.13	13.3354	1.72083	170.583			0		16.9
Coweeta	2000-05-06	5	6	2000	14	24.8	18.3792	48	72	59.875	10.2	16.96	12.6604	1.425	174.917			0		19.4
Coweeta	2000-05-07	5	7	2000	13.5	23.9	18.2875	44	75	60.875	10.77	16.03	12.7063	1.30833	181.042			0		18.7
Coweeta	2000-05-08	5	8	2000	14.4	23.7	18.6042	51	84	70.0417	13.66	17.46	14.8775	1.2875	155.125			0		19.05
Coweeta	2000-05-09	5	9	2000	14.2	25.1	18.6917	46	85	66.4167	12.32	18.04	14.1225	1.42917	171.917			0		19.65
Coweeta	2000-05-10	5	10	2000	11.1	22.8	16.4792	47	94	73.3333	9.13	20.66	13.7025	0.870833	174.083			1.016		16.95
Coweeta	2000-05-11	5	11	2000	10.3	27.4	18.825	15	85	46.0833	2.42	19.01	9.85292	1.02917	147.417			0		18.85
Coweeta	2000-05-12	5	12	2000	16.8	28.9	21.9083	37	90	63.4583	10.84	22.23	16.0821	1.27917	176.792			0		22.85
Coweeta	2000-05-13	5	13	2000	13.4	29.6	20.8417	42	88	71.2083	12.29	22.06	17.1696	1.1625	163.792			0		21.5
Coweeta	2000-05-14	5	14	2000	9.3	22.8	14.8042	40	86	59.125	6.6	12.43	9.75083	0.916667	169.5			0		16.05
Coweeta	2000-05-15	5	15	2000	6.4	20.3	12.3375	32	67	52.6667	5.24	10.04	7.47875	0.625	200.208			0		13.35
Coweeta	2000-05-16	5	16	2000	9.3	20.2	14.6167	38	61	47.625	5.48	9.91	7.97417	1.62083	183.417			0		14.75
Coweeta	2000-05-17	5	17	2000	12.3	19.1	15.8917	60	87	75.125	9.76	17	13.6358	1.08333	157.292			0		15.7
Coweeta	2000-05-18	5	18	2000	14.7	25.5	19.3333	45	87	70.4583	12.59	18.48	15.4617	1.6625	147			0		20.1
Coweeta	2000-05-19	5	19	2000	16.3	27.6	20.4583	37	86	65.125	12.15	18.73	15.1067	0.7375	180.167			0		21.95
Coweeta	2000-05-20	5	20	2000	14.4	23.7	18.0458	69	94	87.5417	15.09	22.33	18.1425	0.670833	172.708			2.794		19.05
Coweeta	2000-05-21	5	21	2000	13.7	23.2	16.1375	62	94	88.6667	14.66	20.87	16.1279	0.954167	229.458			33.274		18.45
Coweeta	2000-05-22	5	22	2000	11.4	21.8	15.6875	54	94	76.2917	11.39	17.56	13.4042	0.841667	235.292			0		16.6
Coweeta	2000-05-23	5	23	2000	12.6	21.6	15.7833	80	93	88.625	12.95	21.79	15.9975	1.04167	204.708			4.064		17.1
Coweeta	2000-05-24	5	24	2000	16.7	25	19.1	74	93	87.1667	17.56	26.57	19.265	1.20833	128.25			2.286		20.85
Coweeta	2000-05-25	5	25	2000	13.9	26.3	19.0917	55	93	82.9583	14.69	22.17	18.1658	1.02083	224.542			3.81		20.1
Coweeta	2000-05-26	5	26	2000	12.7	21.6	16.9292	80	92	88.3333	12.8	21.05	17.1425	0.975	174.708			0		17.15
Coweeta	2000-05-27	5	27	2000	15	27.6	21.0083	57	93	79.5833	15.8	25.98	19.6042	1.15833	136.625			11.684		21.3
Coweeta	2000-05-28	5	28	2000	12.8	19.3	15.9667	81	93	90.375	13.57	19.84	16.4383	0.958333	259.292			3.048		16.05
Coweeta	2000-05-29	5	29	2000	9.8	19.2	13.375	69	92	85.8333	11.09	16.71	13.1504	0.895833	220.583			0		14.5
Coweeta	2000-05-30	5	30	2000	10.1	21.5	13.9917	64	94	86.125	11.63	18.49	13.7258	0.820833	155.583			0		15.8
Coweeta	2000-05-31	5	31	2000	10	25	16.9542	53	90	76.5417	10.85	19.71	14.7742	0.8375	175.208			0		17.5
Coweeta	2000-06-01	6	1	2000	15.2	27.2	20.2333	50	86	73.5417	14.71	23.88	17.3646	0.670833	176.583			0		21.2
Coweeta	2000-06-02	6	2	2000	16.3	27.2	20.45	59	89	74.7917	13.81	24.58	17.96	0.633333	191.042			0		21.75
Coweeta	2000-06-03	6	3	2000	16	26.9	19.825	62	86	77	13.46	23.83	17.845	0.808333	174.667			0		21.45
Coweeta	2000-06-04	6	4	2000	15.3	20.4	17.1	76	92	88.0833	14.04	21.25	17.2	0.633333	180			1.778		17.85
Coweeta	2000-06-05	6	5	2000	14	18.2	15.8292	89	93	91.5417	14.8	19.29	16.4675	0.604167	171.667			27.686		16.1
Coweeta	2000-06-06	6	6	2000	7.6	17.7	11.8167	69	93	83.875	8.89	15.73	11.6679	1.47083	238.875			0		12.65
Coweeta	2000-06-07	6	7	2000	6.5	21.7	14.0792	40	88	59.0833	6.82	14.98	9.31167	0.895833	176.875			0		14.1
Coweeta	2000-06-08	6	8	2000	11.7	22.1	15.9	48	87	67.2083	7.55	16.59	12.1996	0.983333	178.083			0		16.9
Coweeta	2000-06-09	6	9	2000	13.4	25.8	19.0833	40	75	57.5	10.02	19.23	12.7212	0.6875	173.042			0		19.6
Coweeta	2000-06-10	6	10	2000	15.9	27.3	20.3833	44	69	55.1667	10.55	19.26	13.2725	0.583333	182.667			0		21.6
Coweeta	2000-06-11	6	11	2000	16.2	28	20.9	42	69	57.4583	11.5	20.98	14.2988	0.4375	174.167			0		22.1
Coweeta	2000-06-12	6	12	2000	17.7	27.1	20.875	52	71	62.7917	12.82	22.32	15.5921	0.466667	205.667			0		22.4
Coweeta	2000-06-13	6	13	2000	17.9	26.9	20.9333	58	93	68.125	12.92	22.87	16.925	0.795833	186.958			9.398		22.4
Coweeta	2000-06-14	6	14	2000	16.2	27.5	21.2208	55	92	75.4167	15.51	27.15	18.92	1.1375	174.542			4.064		21.85
Coweeta	2000-06-15	6	15	2000	15.1	26.6	19.8833	68	92	82.125	15.76	26.59	19.0867	1.22083	166.708			4.826		20.85
Coweeta	2000-06-16	6	16	2000	16.3	19.9	17.6125	75	92	88.4167	15.63	20.75	17.8075	1.5	169.167			15.24		18.1
Coweeta	2000-06-17	6	17	2000	17.1	23.6	18.9458	84	91	89.5	17.57	25.29	19.6046	0.791667	198.75			3.556		20.35
Coweeta	2000-06-18	6	18	2000	17.1	26.5	20.5	69	91	83.625	17.41	26.4	20.1588	0.654167	169.042			0.762		21.8
Coweeta	2000-06-19	6	19	2000	15.6	26	19.2875	82	92	88.5	16.23	27.99	19.8779	0.608333	185.5			12.192		20.8
Coweeta	2000-06-20	6	20	2000	17.1	24.9	19.7958	80	91	88.2083	17.58	25.58	20.3837	0.6375	176.417			5.08		21
Coweeta	2000-06-21	6	21	2000	17.8	28	20.7792	69	91	85.2083	18.47	29.32	20.9383	0.854167	192.542			1.27		22.9
Coweeta	2000-06-22	6	22	2000	15.6	25.1	19.025	82	91	86.8333	14.64	28.2	19.2558	0.695833	261.375			8.89		20.35
Coweeta	2000-06-23	6	23	2000	15.3	26.5	20.2417	52	83	66.7917	12.76	21.85	15.8017	0.879167	203.458			0		20.9
Coweeta	2000-06-24	6	24	2000	17.6	27.5	21.9208	48	71	60.875	13.12	24.83	16.0712	1.05	186.417			0		22.55
Coweeta	2000-06-25	6	25	2000	17.6	27.6	20.4375	61	91	79.1667	14.54	24.98	19.0325	0.729167	178.875			3.302		22.6
Coweeta	2000-06-26	6	26	2000	17.6	27.9	20.7833	58	90	78.7917	16.68	24.98	19.2454	0.808333	188.958			0		22.75
Coweeta	2000-06-27	6	27	2000	15.2	23.2	19.0583	82	91	87.8333	15.61	23.88	19.3996	0.745833	173.125			6.096		19.2
Coweeta	2000-06-28	6	28	2000	17.9	23.9	19.425	81	91	89.1667	18.46	24.48	20.105	0.7375	182.583			7.366		20.9
Coweeta	2000-06-29	6	29	2000	14.9	20.4	17.425	87	91	90.0417	14.97	21.59	17.9867	0.670833	208.208			16.51		17.65
Coweeta	2000-06-30	6	30	2000	14.1	23.4	17.8958	59	90	79	14.4	21.15	16.1321	0.625	206.625			0		18.75
Coweeta	2000-07-01	7	1	2000	15.2	24	18.6708	54	86	73.7917	13.74	22.55	15.8946	0.641667	197.875			0		19.6
Coweeta	2000-07-02	7	2	2000	14.9	25.6	19.6417	58	92	78.8333	15.3	23.98	17.9758	0.879167	193.042			0		20.25
Coweeta	2000-07-03	7	3	2000	17.7	27.6	21.4792	49	90	79.0417	14.99	26.43	20.1708	0.795833	148.417			0		22.65
Coweeta	2000-07-04	7	4	2000	18.2	26.5	21.5375	70	89	83.9167	18.38	26.75	21.5842	0.7125	233.542			1.524		22.35
Coweeta	2000-07-05	7	5	2000	18.1	26.8	21.8	72	88	83	18.21	27.19	21.75	0.925	192.125			0		22.45
Coweeta	2000-07-06	7	6	2000	19.4	27.1	22.0625	75	91	84.7083	19.28	28.38	22.5367	0.891667	204.583			1.778		23.25
Coweeta	2000-07-07	7	7	2000	19	28.6	22.875	58	88	74.875	18.4	25.31	20.7571	0.858333	218.542			0		23.8
Coweeta	2000-07-08	7	8	2000	17.2	24.7	20.7625	71	90	82.9167	17.21	23.44	20.2908	1.07083	184.208			0		20.95
Coweeta	2000-07-09	7	9	2000	17.5	28.7	22.4417	60	91	81.0833	17.98	27.88	21.9413	0.829167	159.875			0		23.1
Coweeta	2000-07-10	7	10	2000	19.4	29.6	23.5042	56	88	74.4583	17.69	29.94	21.5475	0.733333	190.083			0		24.5
Coweeta	2000-07-11	7	11	2000	17.6	28.9	23.1417	70	92	82.25	18.14	30.47	23.3625	0.7875	200.875			10.16		23.25
Coweeta	2000-07-12	7	12	2000	16.5	28.2	20.5417	82	91	87.25	16.99	31.59	21.2521	0.716667	261.708			3.81		22.35
Coweeta	2000-07-13	7	13	2000	18.2	24.8	20.7667	83	89	87.2083	18.53	27.3	21.4375	0.55	203.917			2.286		21.5
Coweeta	2000-07-14	7	14	2000	16.6	26	20.7375	63	91	80.8333	15.2	27.71	19.8137	0.6375	223.333			0		21.3
Coweeta	2000-07-15	7	15	2000	15.2	26.7	19.65	55	91	75.625	14.29	22.09	17.1758	1.00833	218.583			2.286		20.95
Coweeta	2000-07-16	7	16	2000	15.7	25.7	19.9625	56	85	71.4167	14.23	21.12	16.5837	0.866667	239.625			0		20.7
Coweeta	2000-07-17	7	17	2000	15.7	27.4	20.6625	52	84	71.7917	14.7	20.39	17.2954	0.691667	190.792			0		21.55
Coweeta	2000-07-18	7	18	2000	16.8	27.7	21.8542	46	86	73.1667	15.46	24.23	19.1163	0.525	182.583			0		22.25
Coweeta	2000-07-19	7	19	2000	18.1	25.9	20.9167	82	90	87.2917	18.24	28.4	21.6908	0.679167	207.292			8.128		22
Coweeta	2000-07-20	7	20	2000	16.3	29.5	21.9917	30	90	66.4167	8.11	26.44	17.1342	0.7625	190			0		22.9
Coweeta	2000-07-21	7	21	2000	16.2	27.1	21.225	61	88	75	14.53	24.81	19.0192	0.579167	183.625			0		21.65
Coweeta	2000-07-22	7	22	2000	18.2	26.4	20.9208	67	84	76.5833	15.71	24.69	19.0533	0.520833	214.25			0		22.3
Coweeta	2000-07-23	7	23	2000	17.5	22.1	18.9625	80	92	89.0417	17.63	22.97	19.5392	0.695833	167.208			0		19.8
Coweeta	2000-07-24	7	24	2000	15.8	26	17.6792	82	97	93.75	16.98	27.63	18.9758	0.791667	195.792			7.62		20.9
Coweeta	2000-07-25	7	25	2000	15.5	24	17.3667	85	96	92.8333	16.6	25.85	18.4529	0.9125	160.875			0		19.75
Coweeta	2000-07-26	7	26	2000	14.9	25.4	18.1167	72	97	91.0833	16.13	25.52	18.9475	0.658333	165.083			4.064		20.15
Coweeta	2000-07-27	7	27	2000	15.7	25.9	19.3292	77	95	87.8333	15.84	28.38	19.8054	0.645833	195.083			0		20.8
Coweeta	2000-07-28	7	28	2000	15.1	27.2	20.0292	72	95	83.0417	15.85	27.82	19.5454	0.641667	201.833			17.526		21.15
Coweeta	2000-07-29	7	29	2000	16.4	25.5	20.625	74	91	84.6667	15.55	27.01	20.6612	0.995833	170.333			0		20.95
Coweeta	2000-07-30	7	30	2000	17.1	25.3	19.7292	77	97	91.4583	18.68	25.28	20.9992	1.24167	181.833			21.59		21.2
Coweeta	2000-07-31	7	31	2000	17.6	22.4	19.2583	90	96	94.1667	18.91	25.18	21.0183	0.995833	173.125			6.604		20
Coweeta	2000-08-01	8	1	2000	18.5	25.3	20.1083	88	96	92.9167	20.04	28.56	21.875	0.829167	179.042			20.828		21.9
Coweeta	2000-08-02	8	2	2000	18.1	22.8	20.0167	92	96	94.5	19.91	26.17	22.1112	0.7125	188.167			23.622		20.45
Coweeta	2000-08-03	8	3	2000	19.6	28.9	21.75	89	95	93.0417	20.94	36.05	24.2629	0.5	191.333			3.302		24.25
Coweeta	2000-08-04	8	4	2000	19	28.2	21.525	85	94	91.7083	19.94	32.79	23.6404	0.5	179.417			4.572		23.6
Coweeta	2000-08-05	8	5	2000	18.1	27.8	21.5083	69	93	83.0417	18	32.04	21.3358	0.55	257.75			0		22.95
Coweeta	2000-08-06	8	6	2000	19.6	27.3	22.175	72	91	84.75	19.84	29.21	22.6596	0.670833	184.042			0		23.45
Coweeta	2000-08-07	8	7	2000	19.9	29	23.2708	64	91	81.9167	19.24	30.87	23.4325	0.658333	185.875			0		24.45
Coweeta	2000-08-08	8	8	2000	19.6	27.9	23.075	74	91	84.9583	20.58	30.41	24.0754	0.591667	193.542			0		23.75
Coweeta	2000-08-09	8	9	2000	20.3	29.1	23.7292	67	91	82.4167	21.04	30.87	24.1633	0.670833	207.292			0		24.7
Coweeta	2000-08-10	8	10	2000	16.5	30	22.5625	61	95	82.9583	16.73	30.77	22.7883	0.854167	206.792			3.048		23.25
Coweeta	2000-08-11	8	11	2000	16.4	25.5	20.2167	75	96	84.75	15.31	26.87	20.2175	0.85	261.542			4.064		20.95
Coweeta	2000-08-12	8	12	2000	14.3	25.4	18.6583	56	88	73.2917	13.47	20.12	15.6463	0.7	239.458			0		19.85
Coweeta	2000-08-13	8	13	2000	13.8	23.9	17.9167	60	83	73.8333	12.44	19.22	15.1558	0.625	220.625			0		18.85
Coweeta	2000-08-14	8	14	2000	14.5	24.7	18.925	64	84	75.25	13.56	21.02	16.5117	0.5625	216.375			0		19.6
Coweeta	2000-08-15	8	15	2000	16	28	21.0708	51	84	70.6667	14.3	22.72	17.5096	0.570833	187.125			0		22
Coweeta	2000-08-16	8	16	2000	18.6	29.9	23.425	59	83	71.125	15.21	26.9	20.5758	0.708333	240.208			0		24.25
Coweeta	2000-08-17	8	17	2000	20.2	29.2	24.1958	70	86	77.2917	17.79	28.99	23.4217	0.620833	217.208			0		24.7
Coweeta	2000-08-18	8	18	2000	18.9	31.8	23.825	53	93	78.5833	19.3	29.99	22.9413	0.725	221.333			3.302		25.35
Coweeta	2000-08-19	8	19	2000	17.9	24.2	20.2625	79	93	86.9583	18.75	24.1	20.6375	0.879167	205.333			0		21.05
Coweeta	2000-08-20	8	20	2000	16	20.4	17.7833	88	96	93.6667	17.42	21.67	19.0504	1.09583	186.292			6.604		18.2
Coweeta	2000-08-21	8	21	2000	13.6	16.5	15.3542	91	96	95.5417	14.59	17.86	16.6533	0.779167	179.083			0		15.05
Coweeta	2000-08-22	8	22	2000	14.2	20.8	17.0458	82	94	88.875	14.57	21.31	17.3279	0.916667	171.333			0		17.5
Coweeta	2000-08-23	8	23	2000	14.8	24.6	19.3708	81	92	88.0833	15.37	25.27	19.9575	0.525	194.375			0		19.7
Coweeta	2000-08-24	8	24	2000	18.5	27	21.3	74	92	85.7917	19.09	28.29	21.7983	0.775	221.042			0		22.75
Coweeta	2000-08-25	8	25	2000	15.9	27.1	20.4125	63	92	80.5417	15.6	26.15	19.3133	0.533333	252.792			0		21.5
Coweeta	2000-08-26	8	26	2000	16.6	26.7	20.7417	65	90	77.75	16.27	24.57	19.0192	0.520833	205.333			0		21.65
Coweeta	2000-08-27	8	27	2000	15.8	22.3	18.6667	68	95	84.7917	15.49	24.32	18.2175	0.7125	208.042			4.318		19.05
Coweeta	2000-08-28	8	28	2000	16.5	24.8	19.9583	76	93	86.25	17.24	26.12	20.2121	0.658333	218.792			0		20.65
Coweeta	2000-08-29	8	29	2000	15.6	25.8	19.925	65	92	85	16.2	23.97	19.7717	0.720833	152.208			0		20.7
Coweeta	2000-08-30	8	30	2000	16	25.7	20.2458	65	93	82.5833	16.82	23.51	19.4954	0.604167	234.792			1.27		20.85
Coweeta	2000-08-31	8	31	2000	17.5	20.4	18.475	90	94	92.2917	18.38	21.87	19.6062	1.06667	222.75			3.048		18.95
Coweeta	2000-09-01	9	1	2000	17.6	22.1	19.0083	87	94	92.4167	18.76	23.5	20.325	0.945833	167.083			8.636		19.85
Coweeta	2000-09-02	9	2	2000	17.4	22.6	19.6625	91	94	93	18.64	25.11	21.29	0.529167	185.917			12.954		20
Coweeta	2000-09-03	9	3	2000	18.7	26	20.8667	86	93	90.625	19.86	30.05	22.3621	0.458333	187.458			0		22.35
Coweeta	2000-09-04	9	4	2000	17.2	25.8	20.1583	77	93	86.4583	17.89	26.16	20.4479	0.529167	236.333			0		21.5
Coweeta	2000-09-05	9	5	2000	15.1	23.2	18.4417	80	93	88.5417	15.97	22.92	18.8133	0.7375	190			0		19.15
Coweeta	2000-09-06	9	6	2000	12.7	16.5	14.4708	86	95	92.1667	13.39	16.35	15.1717	1.125	159.667			7.112		14.6
Coweeta	2000-09-07	9	7	2000	13.4	17.6	15.6542	91	95	93.75	14.54	18.88	16.6667	1.45417	167.375			2.286		15.5
Coweeta	2000-09-08	9	8	2000	16.1	22	18.1417	88	93	91.4583	17.01	23.31	19.0825	0.870833	176.208			3.81		19.05
Coweeta	2000-09-09	9	9	2000	16.1	23.7	18.9083	82	93	89.6667	16.8	25.89	19.6733	0.825	155.792			0		19.9
Coweeta	2000-09-10	9	10	2000	16	24.6	18.9458	74	88	83.5833	15.97	24.14	18.3463	1.15833	167.958			0		20.3
Coweeta	2000-09-11	9	11	2000	16.1	24.3	19.1167	75	88	83.3333	15.63	23.18	18.4917	1.025	182			0		20.2
Coweeta	2000-09-12	9	12	2000	17.3	24.2	19.65	70	92	85.3333	17.51	23.84	19.4862	1.01667	189.25			0		20.75
Coweeta	2000-09-13	9	13	2000	17	24.4	20.4833	78	89	85.3333	17.26	25.04	20.6288	0.741667	193.5			0		20.7
Coweeta	2000-09-14	9	14	2000	17.5	27	20.6083	63	92	80.75	16.6	27.18	19.5837	0.920833	200.125			0		22.25
Coweeta	2000-09-15	9	15	2000	10.3	22.7	16.5625	44	89	68.9583	8.9	19.79	13.105	1.22917	266.333			0		16.5
Coweeta	2000-09-16	9	16	2000	7.1	18.1	11.7542	52	87	69.9583	7.76	13.01	9.61625	1.00833	208.625			0		12.6
Coweeta	2000-09-17	9	17	2000	7.6	18.2	12.6917	55	86	71	7.71	12.8	10.4758	0.941667	177.25			0		12.9
Coweeta	2000-09-18	9	18	2000	11.1	20.4	15.35	49	91	78.5833	6.67	18.7	14.0504	0.6625	229.042			0		15.75
Coweeta	2000-09-19	9	19	2000	13.2	24.5	17.925	44	89	69.875	7.46	18.75	14.385	1.22083	176			0		18.85
Coweeta	2000-09-20	9	20	2000	14.4	22.3	18.4042	80	93	88.5833	14.77	21.87	18.8283	1.49167	173.833			6.35		18.35
Coweeta	2000-09-21	9	21	2000	16.2	23.9	18.9542	83	94	90.3333	17.18	26.48	19.8725	0.85	176.167			39.878		20.05
Coweeta	2000-09-22	9	22	2000	16.8	18.8	17.6708	89	93	91.9583	17.76	20.02	18.5658	0.9875	200.083			7.366		17.8
Coweeta	2000-09-23	9	23	2000	16.5	22.8	18.625	86	93	90.9583	17.42	24.75	19.5221	0.75	205.542			1.016		19.65
Coweeta	2000-09-24	9	24	2000	15.9	24	19.6875	86	92	89.7083	16.61	25.92	20.6942	0.933333	200.75			4.064		19.95
Coweeta	2000-09-25	9	25	2000	10.1	23.9	18.0708	89	93	91.5833	11.38	26.92	19.2654	1.175	270.917			27.432		17
Coweeta	2000-09-26	9	26	2000	5.9	14.9	9.65	72	93	85.9583	8.23	13.01	10.3121	1.29583	278.625			0		10.4
Coweeta	2000-09-27	9	27	2000	4.9	17.6	11.3042	58	88	77.7083	5.16	14.7	10.6017	0.8375	193.375			0		11.25
Coweeta	2000-09-28	9	28	2000	9.7	19.6	13.1	46	90	71.875	8.24	15.18	10.7454	0.8875	235.042			0		14.65
Coweeta	2000-09-29	9	29	2000	9.3	17.8	12.6792	62	90	75.7083	9.33	13.5	11.0712	1.225	184.125			0		13.55
Coweeta	2000-09-30	9	30	2000	9.9	17.5	13	79	93	88.0833	11.18	16.02	13.2129	1.1875	169.375			0		13.7
Coweeta	2000-10-01	10	1	2000	10.8	20.3	14.5042	57	94	83.7917	10.79	17.75	13.7183	0.883333	178.292			0		15.55
Coweeta	2000-10-02	10	2	2000	10.8	20.4	15.175	76	94	86.0417	12.15	19.06	14.8704	0.875	195.792			0		15.6
Coweeta	2000-10-03	10	3	2000	12.7	24	17.7625	64	93	80.2083	13.61	19.76	16.2542	1.02917	164.292			0		18.35
Coweeta	2000-10-04	10	4	2000	13.8	23.7	17.925	57	89	78.6667	12.5	21.34	16.1129	0.9	198.667			0		18.75
Coweeta	2000-10-05	10	5	2000	13.1	22.7	17.275	65	89	80.75	12.98	20.94	15.9738	0.9	209.708			0		17.9
Coweeta	2000-10-06	10	6	2000	10.7	19.4	16.0375	80	91	85.1667	11.61	18.62	15.5817	1	181.958			0		15.05
Coweeta	2000-10-07	10	7	2000	2.5	15.8	9.7625	53	94	73.0417	6.21	12.28	8.84083	0.854167	186.25			0		9.15
Coweeta	2000-10-08	10	8	2000	-1	6.5	1.45833	58	95	75	3.65	7.05	5.08542	1.16667	216.458			0		2.75
Coweeta	2000-10-09	10	9	2000	-1.9	6.8	1.5375	46	78	64.9583	3.95	4.91	4.36625	1.52917	284			0		2.45
Coweeta	2000-10-10	10	10	2000	-0.1	13.2	5.91667	24	72	45.8333	2.37	6.03	4.06833	0.945833	199.583			0		6.55
Coweeta	2000-10-11	10	11	2000	5.8	16.9	10.9	19	38	24.2083	1.77	6.6	3.32042	0.9	215.375			0		11.35
Coweeta	2000-10-12	10	12	2000	8.3	18.5	13.2833	17	32	25.3333	2.46	6.07	3.94542	0.933333	208.208			0		13.4
Coweeta	2000-10-13	10	13	2000	10.6	19.8	14.7542	21	41	30.125	2.83	8.51	5.20417	0.9125	194.375			0		15.2
Coweeta	2000-10-14	10	14	2000	10.9	20.1	14.9833	27	43	34.0833	3.58	9.34	5.91958	0.854167	211.042			0		15.5
Coweeta	2000-10-15	10	15	2000	9.7	19.7	14.4292	25	46	37.75	3.17	9.17	6.30292	0.845833	205.708			0		14.7
Coweeta	2000-10-16	10	16	2000	12.1	21.6	16.2125	33	62	41.6667	5.59	10.29	7.6775	1.0375	205.958			0		16.85
Coweeta	2000-10-17	10	17	2000	13.4	19.5	16.3292	56	70	63.2917	9.93	13.91	11.7429	0.9375	200.333			0		16.45
Coweeta	2000-10-18	10	18	2000	10.9	20.7	15.3875	60	81	70.375	10.12	15.57	12.3	0.979167	249.5			0		15.8
Coweeta	2000-10-19	10	19	2000	10.7	19.5	13.9208	34	79	61.875	7.28	12.34	9.60792	1.22917	213.708			0		15.1
Coweeta	2000-10-20	10	20	2000	11.6	14.8	13.0708	63	92	86.0417	9.03	15.09	12.9704	1.29583	189.208			0		13.2
Coweeta	2000-10-21	10	21	2000	10.9	19.1	14.6125	66	93	82.5833	12.01	17.01	13.6829	0.970833	196.75			0		15
Coweeta	2000-10-22	10	22	2000	12.6	21.7	16.2625	48	88	74.875	11.52	16.72	13.6846	0.958333	189.25			0		17.15
Coweeta	2000-10-23	10	23	2000	12.6	20.8	16.1083	62	89	76.4583	12.06	15.43	13.8875	1.03333	177.333			0		16.7
Coweeta	2000-10-24	10	24	2000	10.9	20.9	15.85	61	93	76.5417	11.85	16.65	13.6358	1.04583	192.375			0		15.9
Coweeta	2000-10-25	10	25	2000	13.4	19.5	15.5458	67	88	76.9583	11.99	16.46	13.565	1	199.25			0		16.45
Coweeta	2000-10-26	10	26	2000	11.8	18	14.3958	72	93	84.5	12.5	15.7	13.8021	0.879167	175.417			0		14.9
Coweeta	2000-10-27	10	27	2000	11	20.1	15.3083	59	93	75.9583	11.6	16.07	13.0783	1.59583	272.333			0		15.55
Coweeta	2000-10-28	10	28	2000	12.8	21.7	15.9208	42	80	62.875	8.64	14.69	11.26	1.7625	270.917			0		17.25
Coweeta	2000-10-29	10	29	2000	10.4	18.4	13.5917	52	74	61.4167	7.43	12.29	9.59042	1.04167	205.792			0		14.4
Coweeta	2000-10-30	10	30	2000	8.1	19.3	13.7417	16	64	34.7083	2.48	8	5.22042	1.07083	226.917			0		13.7
Coweeta	2000-10-31	10	31	2000	12.4	21.7	15.8	17	55	34.0417	2.65	9.18	6.13625	1.275	209.542			0		17.05
Coweeta	2000-11-01	11	1	2000														0
Coweeta	2000-11-02	11	2	2000														0
Coweeta	2000-11-03	11	3	2000														0
Coweeta	2000-11-04	11	4	2000														3.556
Coweeta	2000-11-05	11	5	2000														0
Coweeta	2000-11-06	11	6	2000														0.762
Coweeta	2000-11-07	11	7	2000														13.716
Coweeta	2000-11-08	11	8	2000														9.906
Coweeta	2000-11-09	11	9	2000														179.832
Coweeta	2000-11-10	11	10	2000														0
Coweeta	2000-11-11	11	11	2000														0
Coweeta	2000-11-12	11	12	2000														0
Coweeta	2000-11-13	11	13	2000														0
Coweeta	2000-11-14	11	14	2000														0
Coweeta	2000-11-15	11	15	2000														0
Coweeta	2000-11-16	11	16	2000														18.288
Coweeta	2000-11-17	11	17	2000														2.54
Coweeta	2000-11-18	11	18	2000														0
Coweeta	2000-11-19	11	19	2000														10.668
Coweeta	2000-11-20	11	20	2000														0
Coweeta	2000-11-21	11	21	2000														0
Coweeta	2000-11-22	11	22	2000														0
Coweeta	2000-11-23	11	23	2000														0
Coweeta	2000-11-24	11	24	2000														14.478
Coweeta	2000-11-25	11	25	2000														41.91
Coweeta	2000-11-26	11	26	2000														0
Coweeta	2000-11-27	11	27	2000														0
Coweeta	2000-11-28	11	28	2000														0
Coweeta	2000-11-29	11	29	2000														0
Coweeta	2000-11-30	11	30	2000														0
Coweeta	2000-12-01	12	1	2000	-0.4	7	2.97917	45	64	53.4167	3.22	4.92	4.05417	1.64583	181.542			0		3.3
Coweeta	2000-12-02	12	2	2000	-2	3.5	1.225	28	94	72.8333	2.07	6.2	4.79625	1.775	195.25			2.286		0.75
Coweeta	2000-12-03	12	3	2000	-4.1	-0.7	-2.4625	91	93	92.5417	4.17	5.35	4.72292	1.38333	144.167			8.89		-2.4
Coweeta	2000-12-04	12	4	2000	-5.5	3.2	-1.06667	28	93	68.625	1.27	5.3	3.90167	0.933333	192.833			0		-1.15
Coweeta	2000-12-05	12	5	2000	-4.6	4.2	-1.10833	50	89	69.9167	2.75	5.52	3.92458	1.49167	252.417			0		-0.2
Coweeta	2000-12-06	12	6	2000	-5.3	0.7	-2.45417	39	83	66.0417	2.09	4.63	3.38917	0.995833	139.042			0		-2.3
Coweeta	2000-12-07	12	7	2000	-3.9	5.8	0.741667	25	87	62.1667	1.9	5.27	3.83583	1.375	180.25			0		0.95
Coweeta	2000-12-08	12	8	2000	1.5	10.1	4.49167	25	73	40.4583	1.93	5.2	3.365	1.37083	192.958			0		5.8
Coweeta	2000-12-09	12	9	2000	1.6	7.7	3.7875	47	74	59.5833	3.54	5.54	4.76292	2.29583	204.083			0		4.65
Coweeta	2000-12-10	12	10	2000	1.4	6.8	4.4125	71	93	89.625	4.88	8.91	7.55208	1.3625	177.042			0		4.1
Coweeta	2000-12-11	12	11	2000	4.7	10.5	6.45833	74	93	85.5	7.15	10.64	8.26667	1.5375	211.167			1.524		7.6
Coweeta	2000-12-12	12	12	2000	-2.3	9.3	1.9375	43	91	66.1667	2.46	10.64	5.04625	1.67083	163			3.302		3.5
Coweeta	2000-12-13	12	13	2000	-1.5	6.2	1.52083	44	92	67.2917	2.51	8.65	4.81	4.09167	174.667			14.478		2.35
Coweeta	2000-12-14	12	14	2000	4.8	14.6	9.12083	37	91	71.75	3.91	13.23	8.51958	2.25833	205.667			14.224		9.7
Coweeta	2000-12-15	12	15	2000	2.1	11.9	6.76667	22	92	61.875	2.32	8.53	6.05292	2.84167	182.5			0.254		7
Coweeta	2000-12-16	12	16	2000	2.5	9.4	7.1125	90	92	90.7083	6.74	10.73	9.205	4.07917	159.708			56.134		5.95
Coweeta	2000-12-17	12	17	2000	-10.6	7.4	-4.95833	85	92	88.9167	2.39	9.45	4.03083	1.89583	133.125			2.032		-1.6
Coweeta	2000-12-18	12	18	2000	-11	4.9	-1.275	27	89	50.1667	1.36	3.8	2.65125	1.46667	165.417			0		-3.05
Coweeta	2000-12-19	12	19	2000	-14.2	-0.8	-7.15833	66	92	86.6667	1.68	4.72	3.25833	1.72917	171.875			6.858		-7.5
Coweeta	2000-12-20	12	20	2000	-15.3	-3.1	-8.3125	51	82	64.6667	1.52	2.54	2.09667	1.4875	150.625			0		-9.2
Coweeta	2000-12-21	12	21	2000	-8.1	-2.7	-5.49583	50	93	78.3333	1.93	4.5	3.25083	1.2375	272.875			0		-5.4
Coweeta	2000-12-22	12	22	2000	-10.5	-4.5	-8.1	35	91	55.5833	1.12	3.17	1.83458	1.7875	229.167			0		-7.5
Coweeta	2000-12-23	12	23	2000	-9.3	0.5	-4.04167	23	37	28.8333	0.91	2.21	1.3275	1.19583	209.042			0		-4.4
Coweeta	2000-12-24	12	24	2000	-3.8	4	0.158333	24	65	46	1.22	4.38	2.885	1.37083	155.375			0		0.1
Coweeta	2000-12-25	12	25	2000	-5	2.1	-1.4125	22	61	35.125	1.02	2.87	1.89833	1.17917	178.208			0		-1.45
Coweeta	2000-12-26	12	26	2000	-4.6	2.1	-0.954167	47	85	60.5833	2.39	5.94	3.53917	0.795833	206.375			0		-1.25
Coweeta	2000-12-27	12	27	2000	0	2.4	1.34167	80	93	89.4167	5.46	6.67	6.02333	0.779167	194.875			3.048		1.2
Coweeta	2000-12-28	12	28	2000	-1	2.8	1.01667	22	91	60.7083	1.4	6.39	3.93458	1.02917	192.708			0		0.9
Coweeta	2000-12-29	12	29	2000	-7.3	2.3	-1.99583	22	77	48.4167	1.21	3.59	2.50625	1.43333	129.708			0		-2.5
Coweeta	2000-12-30	12	30	2000	-14.4	-7.2	-11.25	66	88	79	1.71	2.86	2.06292	2.29583	312.333			1.016		-10.8
Coweeta	2000-12-31	12	31	2000	-14.2	-4.9	-9.025	60	87	72.9583	1.76	2.73	2.2525	1.62917	180.125			0		-9.55
Coweeta	2001-01-01	1	1	2001	-10.4	-3.7	-7.3875	71	82	78.3333	2.23	3.54	2.76625	1.35833	235.333			0		-7.05
Coweeta	2001-01-02	1	2	2001	-11.4	-4.5	-8.77917	51	83	70.7917	1.88	2.54	2.19	1.79583	258.125			0		-7.95
Coweeta	2001-01-03	1	3	2001	-11.3	-1.5	-5.84167	35	81	48.2917	1.27	2.71	1.92625	1.12917	226.667			0		-6.4
Coweeta	2001-01-04	1	4	2001	-9.1	2.1	-3.2375	38	82	56.625	1.4	3.76	2.78542	1.35	235.25			0		-3.5
Coweeta	2001-01-05	1	5	2001	-3	6.1	0.391667	46	72	56.7083	3.02	4.84	3.56458	1.71667	249.667			0		1.55
Coweeta	2001-01-06	1	6	2001	-5.5	5.8	1.00833	25	78	51.0417	1.92	4.18	3.26208	1.525	244.25			0		0.15
Coweeta	2001-01-07	1	7	2001	1.9	8.1	5.22917	38	92	50.0417	2.7	7.75	4.39875	1.37917	237.417			1.778		5
Coweeta	2001-01-08	1	8	2001	-5.8	4.4	0.341667	87	92	90.125	3.55	7.69	5.76375	1.35833	216.458			11.938		-0.7
Coweeta	2001-01-09	1	9	2001	-8.2	-3.5	-6.275	31	88	66.75	1.46	3.58	2.52667	2.42917	149.458			0		-5.85
Coweeta	2001-01-10	1	10	2001	-4.6	9.4	3.35417	29	52	37.3333	1.44	4.36	2.94125	1.09583	186.792			0		2.4
Coweeta	2001-01-11	1	11	2001	-0.9	6.3	3.975	23	93	43.4167	1.94	6.44	3.34667	1.375	185.083			5.334		2.7
Coweeta	2001-01-12	1	12	2001	0	4.8	2.3625	89	93	90.8333	5.66	7.71	6.585	1.20833	297.375			15.24		2.4
Coweeta	2001-01-13	1	13	2001	1.5	10.2	4.87917	45	91	72.6667	4.63	7.76	6.1475	2.10417	191.5			0		5.85
Coweeta	2001-01-14	1	14	2001	1.9	6.4	4.08333	87	92	90.1667	6.13	8.51	7.39083	2.10417	196.708			1.27		4.15
Coweeta	2001-01-15	1	15	2001	2.5	13.4	7.25833	34	91	65.0417	3.46	9.89	6.58583	1.46667	202.875			0		7.95
Coweeta	2001-01-16	1	16	2001	-0.1	5.4	3.17917	42	86	55.0833	3.27	5.48	4.18875	1.28333	185.833			0		2.65
Coweeta	2001-01-17	1	17	2001	2.9	7.6	5.20833	24	91	62.5833	2.02	8.26	5.61875	0.879167	189.5			7.366		5.25
Coweeta	2001-01-18	1	18	2001	4	10.2	7.24167	89	91	89.625	7.39	11.05	9.16708	2.64167	176.5			38.354		7.1
Coweeta	2001-01-19	1	19	2001	8.1	12.6	10.1167	89	98	92.5417	9.71	13.41	11.4754	2.73333	168.083			72.644		10.35
Coweeta	2001-01-20	1	20	2001	-9.1	8.1	-1.64583	87	96	91.5833	2.72	10.22	5.37083	2.00833	293.833			0		-0.5
Coweeta	2001-01-21	1	21	2001	-9.5	3	-2.1625	40	89	56.5833	1.62	3.9	2.89917	1.47083	209.625			0		-3.25
Coweeta	2001-01-22	1	22	2001	-3.1	5.8	0.4625	21	52	36.375	1.56	3.18	2.24458	1.22083	183.917			0		1.35
Coweeta	2001-01-23	1	23	2001	-2.6	8	2.50417	27	47	36.5	1.59	4.07	2.67333	0.941667	183.875			0		2.7
Coweeta	2001-01-24	1	24	2001	-2.3	7.4	1.24583	34	73	50.3333	2.14	4.4	3.35375	1.4375	239.208			0		2.55
Coweeta	2001-01-25	1	25	2001	-9.1	-0.1	-3.65417	23	66	44.2917	1.29	3.24	2.02667	2.25	258.458			0		-4.6
Coweeta	2001-01-26	1	26	2001	-3.4	6.8	0.829167	21	86	38.0833	1.21	6.01	2.43667	1.96667	155.917			0.762		1.7
Coweeta	2001-01-27	1	27	2001	-1.9	8.3	2.96667	20	89	51.625	1.33	6.51	3.93042	1.76667	212.792			0		3.2
Coweeta	2001-01-28	1	28	2001	-1.5	10.2	5.79167	18	32	20.3333	1.28	2.61	1.89833	0.991667	197.083			0		4.35
Coweeta	2001-01-29	1	29	2001	6.1	12.7	8.5375	18	91	45.875	1.85	9.68	5.03333	3.63333	177.667			27.686		9.4
Coweeta	2001-01-30	1	30	2001	2.4	10.3	6.75	49	90	72.0833	5.41	9.43	7.04958	3.12083	156.75			11.684		6.35
Coweeta	2001-01-31	1	31	2001	1.6	12.2	6.52083	32	77	53.4583	3.56	6.88	5.08167	1.95417	118.292			0		6.9
Coweeta	2001-02-01	2	1	2001	-2.8	6.2	1.34167	49	90	70.25	3.14	5.51	4.64583	1.14167	191.208			0		1.7
Coweeta	2001-02-02	2	2	2001	-5.7	5.3	-0.675	36	75	51.5417	1.81	4.49	3.03292	1.59167	157.25			0		-0.2
Coweeta	2001-02-03	2	3	2001	-6.3	6.4	0.245833	22	49	29.7083	1.04	2.41	1.84583	1.29167	171.208			0		0.05
Coweeta	2001-02-04	2	4	2001	-1.8	7.8	2.63333	21	48	35.1667	1.44	3.29	2.59042	2.625	184.708			0		3
Coweeta	2001-02-05	2	5	2001	-4.2	4.6	-0.141667	47	89	72.875	3.19	5.35	4.37292	1.31667	153.292			0		0.2
Coweeta	2001-02-06	2	6	2001	-4.3	11.1	4.53333	18	89	31	1.51	4.03	2.47625	1.49167	175.042			0		3.4
Coweeta	2001-02-07	2	7	2001	3.2	14.8	8.44583	33	47	40.3333	3.45	5.62	4.45583	1.87083	176.5			0		9
Coweeta	2001-02-08	2	8	2001	6.5	14.7	10.0542	31	75	45.875	4.06	8.65	5.59417	3.00833	181.167			0		10.6
Coweeta	2001-02-09	2	9	2001	8	14.3	10.6167	67	91	81.2083	8.58	11.75	10.345	3.675	169.25			12.192		11.15
Coweeta	2001-02-10	2	10	2001	1.8	10.9	6.74167	22	91	68	1.54	11.78	6.82875	1.27917	212.917			6.35		6.35
Coweeta	2001-02-11	2	11	2001	-0.8	8.1	3.62083	19	90	56	1.5	5.71	4.31083	2.57917	176.083			3.302		3.65
Coweeta	2001-02-12	2	12	2001	-0.5	7.6	3.14167	89	92	90.5833	5.3	9.29	6.99417	1.72083	222.625			8.128		3.55
Coweeta	2001-02-13	2	13	2001	5.6	11.6	9.16667	87	90	88.5833	8.1	12.2	10.3063	1.17083	204.917			6.858		8.6
Coweeta	2001-02-14	2	14	2001	7.8	14.1	11.7125	88	93	91.4167	9.56	14.92	12.6862	1.64583	221.917			12.192		10.95
Coweeta	2001-02-15	2	15	2001	13.1	15.9	14.6167	85	93	90.3333	13.29	16.67	15.0383	1.69167	122.625			8.89		14.5
Coweeta	2001-02-16	2	16	2001	8.7	19	14.7	74	88	84.75	9.88	17.52	14.2008	2.43333	223			33.02		13.85
Coweeta	2001-02-17	2	17	2001	-5.3	12.1	1.975	30	88	61.4583	2.3	12.28	4.53875	2.325	193.833			2.286		3.4
Coweeta	2001-02-18	2	18	2001	-6.3	4.4	-0.925	34	82	56.3333	1.64	3.74	3.16625	1.50417	179.25			0		-0.95
Coweeta	2001-02-19	2	19	2001	-2.2	8.2	3.17917	43	68	53.125	3.21	4.88	4.05083	2.325	186.708			0		3
Coweeta	2001-02-20	2	20	2001	3.7	11.1	7.45	53	85	75.2083	4.63	9.6	7.85792	1.17917	212			0		7.4
Coweeta	2001-02-21	2	21	2001	7.2	9.9	8.12083	80	90	86.1667	8.63	10.75	9.3125	1.3	165.958			2.794		8.55
Coweeta	2001-02-22	2	22	2001	2.8	8.1	5	83	91	88.5417	6.62	9.23	7.74167	2.65833	203.208			23.368		5.45
Coweeta	2001-02-23	2	23	2001	1.1	12.4	6.67083	26	89	52.2083	2.62	6.61	4.84125	2	214.042			0		6.75
Coweeta	2001-02-24	2	24	2001	4.1	8.4	5.92917	28	90	62.25	2.59	9.75	5.92542	4.49583	185.042			7.112		6.25
Coweeta	2001-02-25	2	25	2001	8.4	15.8	11.3667	58	89	81.8333	7.18	15.34	11.1483	2.79167	145.625			50.8		12.1
Coweeta	2001-02-26	2	26	2001	6	15.9	10.2042	17	68	34.3333	2.1	7.73	4.03542	1.6375	206.5			0		10.95
Coweeta	2001-02-27	2	27	2001	6.5	11.7	8.71667	21	45	28.625	2.32	5.09	3.18833	2.12083	180.458			0		9.1
Coweeta	2001-02-28	2	28	2001	1.8	10.6	6.71667	43	86	68.2917	4.45	8.08	6.635	1.04583	146.542			0		6.2
Coweeta	2001-03-01	3	1	2001	0.6	14.2	6.92917	39	86	59.2083	4.54	6.87	5.72375	1.34583	196.083			0		7.4
Coweeta	2001-03-02	3	2	2001	7.2	13.1	10.2833	35	90	71.3333	4.58	12.51	8.9475	1.45	151.042			0		10.15
Coweeta	2001-03-03	3	3	2001	6.2	11	9.40417	62	90	85.3333	7.56	11.46	10.0575	1.2625	165.333			19.558		8.6
Coweeta	2001-03-04	3	4	2001	0.4	10.9	8.02917	87	91	88.75	5.53	11.77	9.74125	2.90833	167.292			12.192		5.65
Coweeta	2001-03-05	3	5	2001	-6.2	3.8	-0.925	49	89	71.75	2.66	5.53	4.1075	2.99583	305.458			0		-1.2
Coweeta	2001-03-06	3	6	2001	-8.8	-0.5	-4.71667	47	85	63.2083	2.26	3.02	2.66542	3.12083	275.583			0		-4.65
Coweeta	2001-03-07	3	7	2001	-6.2	6.2	-0.841667	27	56	44.4167	1.95	3.42	2.50958	2.04167	172.5			0		0
Coweeta	2001-03-08	3	8	2001	-3.3	11.5	3.60833	22	63	43.875	1.29	5.34	3.54208	1.4875	137.833			0		4.1
Coweeta	2001-03-09	3	9	2001	-3.6	8.6	2.37917	19	69	38.0833	1.55	5.37	2.69958	1.80417	135.75			0		2.5
Coweeta	2001-03-10	3	10	2001	-4.1	10.4	2.99167	22	43	33.5	1.54	3.52	2.54708	1.65417	167.833			0		3.15
Coweeta	2001-03-11	3	11	2001	1	13.5	7.0125	20	44	36.375	2.54	4.65	3.61167	1.85833	153.708			0		7.25
Coweeta	2001-03-12	3	12	2001	5.7	10.3	8.725	42	90	77.7917	3.95	11	8.86083	3.54583	177.292			39.37		8
Coweeta	2001-03-13	3	13	2001	5.3	14.5	9.33333	36	88	63.1667	4.16	11.27	7.42667	1.99583	138.5			1.016		9.9
Coweeta	2001-03-14	3	14	2001	4.7	15.2	9.75833	29	54	39.5	3.91	6.33	4.69833	1.78333	151.708			0		9.95
Coweeta	2001-03-15	3	15	2001	2.1	9.9	5.725	35	90	85.3333	4.24	9.59	7.80208	2.5125	177.542			38.354		6
Coweeta	2001-03-16	3	16	2001	2.4	12.9	8.125	63	88	79.875	5.96	10.61	8.66125	3.00417	144.083			0		7.65
Coweeta	2001-03-17	3	17	2001	-1.1	11.9	4.025	36	89	68.4167	4.16	6.9	5.39333	1.68333	153.708			0		5.4
Coweeta	2001-03-18	3	18	2001	-3.4	10	2.775	31	88	58.5833	2.96	5.06	4.07042	1.9625	116.958			0		3.3
Coweeta	2001-03-19	3	19	2001	-1.3	9.4	3.19167	22	55	35.25	2.18	3.83	2.64958	2.92083	137.417			0		4.05
Coweeta	2001-03-20	3	20	2001	-1.1	3.3	0.683333	50	91	87.0833	3.82	6.13	5.57125	2.4125	173.917			39.624		1.1
Coweeta	2001-03-21	3	21	2001	0.2	5.2	1.9	75	91	86	5.18	7.53	6.02167	2.00417	265.833			2.032		2.7
Coweeta	2001-03-22	3	22	2001	1.6	10.9	5.80833	34	84	60.8333	3.99	6.79	5.40792	2.56667	222.75			0		6.25
Coweeta	2001-03-23	3	23	2001	1.4	14.1	7.24167	21	68	42.0833	2.67	5.68	4.02083	1.7375	162.208			0		7.75
Coweeta	2001-03-24	3	24	2001	4.2	13	8.025	39	86	56.5833	3.68	9.08	6.03542	1.40417	215.375			0		8.6
Coweeta	2001-03-25	3	25	2001	-2.7	10.2	3.1125	25	85	50.0417	1.81	6.97	3.68583	1.39167	196.5			0		3.75
Coweeta	2001-03-26	3	26	2001	-7	5	-2.00417	21	51	35.7083	1.37	2.13	1.80333	2.05417	120.792			0		-1
Coweeta	2001-03-27	3	27	2001	-7.5	6.6	-1.09583	19	58	36	1.28	2.97	1.9125	1.46667	203.083			0		-0.45
Coweeta	2001-03-28	3	28	2001	-2.9	8.1	2.4	25	82	35.5417	1.51	5.29	2.57625	2.89583	171.292			1.016		2.6
Coweeta	2001-03-29	3	29	2001	0	7.7	5.125	82	91	88.2083	5.27	9.21	7.86083	1.25	226.417			52.832		3.85
Coweeta	2001-03-30	3	30	2001	4.1	13.2	7.98333	85	88	87.1667	7.16	12.81	9.39375	1.22917	162.958			4.572		8.65
Coweeta	2001-03-31	3	31	2001	4.7	11.4	7.67917	72	86	82.25	7.17	11.18	8.66458	1.24167	180			0		8.05
Coweeta	2001-04-01	4	1	2001	-0.3	6.9	3.275	38	88	61.875	2.61	7.42	4.89625	2.34583	115.583			1.778		3.3
Coweeta	2001-04-02	4	2	2001	-0.9	12	6.325	37	55	46.2083	2.61	6.27	4.53125	1.80833	148.208			0		5.55
Coweeta	2001-04-03	4	3	2001	4.7	11.9	9.58333	45	89	75.7083	4.84	12.05	9.17792	1.49583	209.292			5.08		8.3
Coweeta	2001-04-04	4	4	2001	9.4	14.6	11.5917	82	86	84.9583	10.15	14.16	11.6283	1.89167	174.375			0		12
Coweeta	2001-04-05	4	5	2001	7.5	12.3	9.33333	83	88	86.4583	9.02	12.18	10.1558	1.64167	197.25			0		9.9
Coweeta	2001-04-06	4	6	2001	9.7	18.4	13.6625	78	87	83.8333	10.46	16.61	13.1988	1.15833	177.708			0		14.05
Coweeta	2001-04-07	4	7	2001	13.4	22.7	17.625	41	85	65.375	9.69	17.46	12.7825	1.6125	127.292			0		18.05
Coweeta	2001-04-08	4	8	2001	14.3	25.4	18.5833	33	82	58.9167	8.68	16.31	12.2458	1.75	141.458			0		19.85
Coweeta	2001-04-09	4	9	2001	13.9	25	18.8167	42	84	64.625	11.19	16.28	13.69	1.8875	173.167			0		19.45
Coweeta	2001-04-10	4	10	2001	14.5	26	20.1542	33	84	56.7917	9.88	17.56	12.7971	2.1625	169.167			0		20.25
Coweeta	2001-04-11	4	11	2001	16.6	25.2	20.0542	47	80	58.1667	10.78	17.37	13.6454	2.40417	174.625			0		20.9
Coweeta	2001-04-12	4	12	2001	15.2	23.3	17.8917	39	87	66.25	8.87	16.34	13.2875	2.63333	137.958			2.794		19.25
Coweeta	2001-04-13	4	13	2001	11.8	20.1	15.4417	57	88	80.25	8.32	18.73	14.2221	1.375	202.333			18.796		15.95
Coweeta	2001-04-14	4	14	2001	10.5	20.1	14.8583	21	75	45.7083	4.3	11.37	7.34208	1.45833	184.792			0		15.3
Coweeta	2001-04-15	4	15	2001	9.6	16.5	13.1833	24	89	68.5417	3.86	15.08	10.3396	1.61667	194.583			10.668		13.05
Coweeta	2001-04-16	4	16	2001	5.3	15.1	9.17917	24	78	50.1667	3.34	8.88	5.66583	2.47083	246			0		10.2
Coweeta	2001-04-17	4	17	2001	-2.7	5.4	0.4125	45	86	58.0833	2.68	5.52	3.69083	2.80417	277.333			0		1.35
Coweeta	2001-04-18	4	18	2001	-3.8	9.2	2.25833	20	78	45.6667	1.99	4.03	2.99792	2.17083	142.792			0		2.7
Coweeta	2001-04-19	4	19	2001	-0.4	14.2	7.05	17	38	27.9167	2.12	3.46	2.74417	1.84583	176.208			0		6.9
Coweeta	2001-04-20	4	20	2001	6.5	17.4	11.6917	19	44	30.3333	3	6.27	4.18917	2.76667	194.708			0		11.95
Coweeta	2001-04-21	4	21	2001	10.6	20.9	15.4292	36	69	50.625	6.2	10.63	8.70542	2.76667	157.833			0		15.75
Coweeta	2001-04-22	4	22	2001	12.1	23.8	16.7875	41	80	63.0417	10.55	13.37	11.7433	2.34167	163.708			0		17.95
Coweeta	2001-04-23	4	23	2001	12	23.5	17.2375	41	83	64.9167	10.18	15.04	12.3367	2.30833	162.375			0		17.75
Coweeta	2001-04-24	4	24	2001	7	19.4	14.2667	65	88	77.4583	7.73	15.48	12.6804	1.35833	110.833			1.27		13.2
Coweeta	2001-04-25	4	25	2001	4.7	14.4	9.22083	41	88	62.625	4.59	9.49	7.15292	1.4375	211.917			0.508		9.55
Coweeta	2001-04-26	4	26	2001	5	17.4	10.45	23	62	42.125	3.57	7.35	5.21667	1.39583	193.583			0		11.2
Coweeta	2001-04-27	4	27	2001	7.3	21.9	14.4792	16	53	31.875	3.56	7.37	4.93125	1.35417	185.083			0		14.6
Coweeta	2001-04-28	4	28	2001	12.9	23.9	17.675	21	55	36.625	5.1	10.31	7.2	1.6625	180.167			0		18.4
Coweeta	2001-04-29	4	29	2001	11.1	19.3	14.5875	36	53	45	5.17	9.61	7.48042	1.99583	175.417			0		15.2
Coweeta	2001-04-30	4	30	2001	10.3	20.8	13.6	53	89	71.5833	6.74	13.97	11.1662	1.48333	199			18.542		15.55
Coweeta	2001-05-01	5	1	2001	11	20.6	15.0167	41	87	77	9.54	16.24	13.0312	1.11667	175.292			0		15.8
Coweeta	2001-05-02	5	2	2001	12.5	21.9	16.1458	44	84	64.6667	9.41	15.46	11.6667	1.79583	184.875			0		17.2
Coweeta	2001-05-03	5	3	2001	12	22.6	16.7167	40	76	54.2083	7.8	12.78	10.135	1.85417	162.875			0		17.3
Coweeta	2001-05-04	5	4	2001	12.8	24.3	17.8833	33	51	44.6667	7.23	12.19	9.19708	1.6125	163.125			0		18.55
Coweeta	2001-05-05	5	5	2001	14.1	26.6	18.85	28	80	54	8.38	15.2	11.5083	1.34167	201.375			3.048		20.35
Coweeta	2001-05-06	5	6	2001	12.4	23.9	18.1917	50	88	66.75	11.75	16.49	13.7854	2.06667	167.25			4.064		18.15
Coweeta	2001-05-07	5	7	2001	9.4	13.1	11.075	69	88	84.75	8.86	12.85	11.2	1.79583	159.208			0.508		11.25
Coweeta	2001-05-08	5	8	2001	9.9	13.8	11.4833	67	88	79.875	8.51	12.86	10.8604	1.33333	169.625			0		11.85
Coweeta	2001-05-09	5	9	2001	9.8	16.3	12.6292	80	87	85.1667	10.53	14.96	12.4742	0.7125	186.708			6.604		13.05
Coweeta	2001-05-10	5	10	2001	11.3	19.7	15.275	60	86	79	11.35	18.03	13.695	0.933333	181.75			0		15.5
Coweeta	2001-05-11	5	11	2001	12	22	16.1792	62	87	80.0833	12.07	18.26	14.7175	1.13333	185.625			9.398		17
Coweeta	2001-05-12	5	12	2001	11.8	19.8	15.3375	71	87	80.4583	11.46	17.93	14.0608	1.26667	226.458			0		15.8
Coweeta	2001-05-13	5	13	2001	9.1	20	13.3625	19	85	50.6667	3.72	11.87	7.36875	1.3875	223.625			0		14.55
Coweeta	2001-05-14	5	14	2001	9.3	21.4	14.6458	26	48	39.125	3.61	8.78	6.50417	1.10417	202.625			0		15.35
Coweeta	2001-05-15	5	15	2001	11.9	24.4	17.75	37	79	55.0417	7.01	14.34	10.9821	1.26667	202.458			0		18.15
Coweeta	2001-05-16	5	16	2001	15.7	25.6	19.6458	41	74	55.1667	10.26	14.79	12.4171	1.30833	150.292			0		20.65
Coweeta	2001-05-17	5	17	2001	16.4	25.5	20.5458	45	66	56.3333	11.45	16.7	13.5938	1.14583	157.75			0		20.95
Coweeta	2001-05-18	5	18	2001	16.4	26.5	20.65	36	68	51.75	10.11	16.88	12.4162	1.31667	115.625			0		21.45
Coweeta	2001-05-19	5	19	2001	15.2	27	19.0667	44	86	68.375	11.76	20.63	14.8767	1.45	147.708			1.524		21.1
Coweeta	2001-05-20	5	20	2001	14.7	18.7	16.1958	83	87	84.875	14.2	18.01	15.6192	1.325	166			2.286		16.7
Coweeta	2001-05-21	5	21	2001	16.1	21.6	18.0583	76	85	82.7917	14.76	20.44	17.1596	2.32083	177.042			1.27		18.85
Coweeta	2001-05-22	5	22	2001	7.9	19.1	14.0875	77	87	84.2917	8.24	18.12	13.8108	1.6	191.458			8.89		13.5
Coweeta	2001-05-23	5	23	2001	6.7	18.9	12.2875	38	82	57.5	5.92	10.76	8.05542	1.35	184.458			0		12.8
Coweeta	2001-05-24	5	24	2001	9.8	18.2	12.8875	50	87	75.625	6.45	16.42	11.3525	2.0125	177.333			13.208		14
Coweeta	2001-05-25	5	25	2001	9.4	16.6	12.2583	62	87	78.2917	8.91	15.46	11.2171	1.70833	162.292			19.304		13
Coweeta	2001-05-26	5	26	2001	7.9	18.9	12.8042	41	83	61.8333	7.03	13.51	8.97458	1.16667	176.125			0		13.4
Coweeta	2001-05-27	5	27	2001	10.6	20.8	15.075	43	79	59.0833	8.14	13.64	9.95917	1.35833	178.208			0		15.7
Coweeta	2001-05-28	5	28	2001	11.9	16.9	13.7833	59	87	82.2917	8.94	16.05	12.9896	0.929167	217.125			19.558		14.4
Coweeta	2001-05-29	5	29	2001	12.6	21.1	15.3833	63	86	75.5833	10.79	16.97	13.2046	0.991667	203.083			1.27		16.85
Coweeta	2001-05-30	5	30	2001	12.3	22.9	16.9417	43	74	62.3333	7.86	17.24	12.1521	0.816667	185.5			0		17.6
Coweeta	2001-05-31	5	31	2001	13.4	19.5	15.8542	48	87	73.4167	8.45	17.69	13.315	1.24167	168.5			15.24		16.45
Coweeta	2001-06-01	6	1	2001	12.4	16.8	14.8417	83	86	84	12.04	15.92	14.2058	1.12917	147.083			36.068		14.6
Coweeta	2001-06-02	6	2	2001	8.7	21.4	14.8417	46	84	70.9167	8.2	15.28	11.87	1.15417	153.917			0		15.05
Coweeta	2001-06-03	6	3	2001	13.9	24.4	17.0333	47	85	74.8333	12.58	17.03	14.3663	1.10417	161.417			1.016		19.15
Coweeta	2001-06-04	6	4	2001	14.4	25.9	19.1417	59	82	73.625	12.08	22.4	16.3746	1.1	180.833			0		20.15
Coweeta	2001-06-05	6	5	2001	15.8	24.7	19.4792	61	80	71.0417	12.5	21.84	16.155	0.904167	189.25			0		20.25
Coweeta	2001-06-06	6	6	2001	17	25.3	19.4042	63	85	76.75	13.26	22.65	17.3625	0.85	194.083			1.778		21.15
Coweeta	2001-06-07	6	7	2001	15.7	18.7	17.0292	70	85	82.375	14.75	16.79	15.9608	0.841667	179.792			5.08		17.2
Coweeta	2001-06-08	6	8	2001	15.9	22.5	17.9417	77	84	81.9167	14.84	22.1	16.8967	0.766667	224.583			14.986		19.2
Coweeta	2001-06-09	6	9	2001	14.8	21.4	17.4042	75	85	81.9583	14.21	20	16.3067	0.716667	201.042			0		18.1
Coweeta	2001-06-10	6	10	2001	14.9	23.8	18.1583	66	84	79.5417	13.92	20.73	16.595	0.933333	199.625			0		19.35
Coweeta	2001-06-11	6	11	2001	15.4	23	19.025	70	81	75.9583	12.77	20.79	16.8229	0.779167	178			0		19.2
Coweeta	2001-06-12	6	12	2001	15.8	24.7	19.8125	63	86	77.2917	15.34	21.4	17.8175	0.854167	205.75			0		20.25
Coweeta	2001-06-13	6	13	2001	18.3	28	21.8833	54	80	68.5	14.01	23.23	17.9492	1.04167	213.083			0		23.15
Coweeta	2001-06-14	6	14	2001	17.6	25.9	20.85	62	85	74.9583	13.95	24.71	18.6137	0.808333	221.167			1.27		21.75
Coweeta	2001-06-15	6	15	2001	15.6	27.3	20.4917	58	86	76.4167	14.99	25.68	18.3487	0.970833	179.333			6.35		21.45
Coweeta	2001-06-16	6	16	2001	14.4	23.8	18.5083	69	85	76.875	13.19	21.46	16.4	1.5375	233.792			0		19.1
Coweeta	2001-06-17	6	17	2001	15	26.6	20.2958	41	74	56.0417	11.71	16.45	13.1625	1.17917	221.542			0		20.8
Coweeta	2001-06-18	6	18	2001	15.5	26.3	20.0875	46	72	61.1667	11.84	18.94	14.3771	1.30833	191.5			0		20.9
Coweeta	2001-06-19	6	19	2001	15.2	25.6	19.6292	60	81	73.0833	13.89	20.86	16.6954	1.1875	171.792			0		20.4
Coweeta	2001-06-20	6	20	2001	15.9	26.3	19.6958	50	86	74.1667	14.46	21.41	16.8438	0.904167	201.542			9.906		21.1
Coweeta	2001-06-21	6	21	2001	16.2	25.2	19.9375	68	84	79.3333	15.5	23.68	18.5175	0.925	180			0		20.7
Coweeta	2001-06-22	6	22	2001	12.5	22	17.0792	81	86	83.9583	12.25	21.43	16.4671	0.745833	194.75			20.066		17.25
Coweeta	2001-06-23	6	23	2001	11.9	21	16.0125	55	85	72.9583	11.29	17.03	13.2221	0.916667	161.458			0		16.45
Coweeta	2001-06-24	6	24	2001	11.6	23.5	16.5917	44	82	72.375	10.57	17.99	13.5771	0.833333	196.583			0		17.55
Coweeta	2001-06-25	6	25	2001	12.4	17.4	14.6083	74	86	80.9583	12.13	15.54	13.4804	0.7625	197			2.54		14.9
Coweeta	2001-06-26	6	26	2001	12.4	18	15.2917	82	86	83.5	12.09	16.94	14.5483	0.795833	176			97.282		15.2
Coweeta	2001-06-27	6	27	2001	14.9	23.9	18.4625	74	84	81.5	14.2	22.24	17.345	1.23333	174.917			16.764		19.4
Coweeta	2001-06-28	6	28	2001	15.9	25.6	19.0833	69	84	79.625	15.15	25.64	17.6592	1.1625	173.042			0		20.75
Coweeta	2001-06-29	6	29	2001	16.1	25.8	20.1083	65	84	78.4583	15.36	24.02	18.4554	1.15417	182.958			30.988		20.95
Coweeta	2001-06-30	6	30	2001	16	23.4	18.4125	77	84	82.1667	15.16	23.02	17.4533	1.02917	183.458			30.226		19.7
Coweeta	2001-07-01	7	1	2001	15.4	24.4	19.6042	76	83	81.0417	14.48	24.04	18.6313	0.729167	178.125			0		19.9
Coweeta	2001-07-02	7	2	2001	16.9	26.6	20.95	69	83	78.6667	15.45	25.12	19.585	0.808333	187.333			0.254		21.75
Coweeta	2001-07-03	7	3	2001	17.8	26.7	20.2333	77	84	82.375	16.92	26.87	19.6008	0.795833	168.75			13.97		22.25
Coweeta	2001-07-04	7	4	2001	16.2	26.8	20.0417	68	84	80.4167	15.44	25.57	18.9642	0.95	171.75			16.764		21.5
Coweeta	2001-07-05	7	5	2001	15.3	26.1	19.8083	67	84	79.6667	14.49	25.62	18.5688	0.920833	167.625			0		20.7
Coweeta	2001-07-06	7	6	2001	15.9	25.4	20.075	59	83	72.2083	13.08	22.27	16.9979	0.929167	178.25			0		20.65
Coweeta	2001-07-07	7	7	2001	16.5	24.3	19.7792	56	82	75.8333	11.99	22.09	17.6042	0.683333	187.375			0		20.4
Coweeta	2001-07-08	7	8	2001	16.6	27.8	21.9708	37	83	73.75	7.7	26.83	19.9129	1.12917	210.583			0.508		22.2
Coweeta	2001-07-09	7	9	2001	18.6	26.5	21.7333	71	84	80	17.56	26.48	20.9283	0.991667	231.667			0.762		22.55
Coweeta	2001-07-10	7	10	2001	17.5	26.8	21.8375	75	85	79.4167	16.86	26.68	20.8929	0.7375	228.792			0		22.15
Coweeta	2001-07-11	7	11	2001	18.9	28.7	22.9375	57	83	72.9167	17.48	25.59	20.3625	0.866667	187.042			0		23.8
Coweeta	2001-07-12	7	12	2001	18.9	26.2	21.6292	63	79	74.125	16.83	24.15	19.1363	0.85	180.583			0		22.55
Coweeta	2001-07-13	7	13	2001	15.4	24.9	19.7917	65	81	76.4583	13.12	22.97	17.7838	0.8125	214.542			0		20.15
Coweeta	2001-07-14	7	14	2001	13.8	23.2	17.7583	60	80	70.5417	11.92	18.84	14.4012	0.804167	218.875			0		18.5
Coweeta	2001-07-15	7	15	2001	15	24.1	18.8667	53	79	69.4583	11.83	17.95	15.1742	0.975	184.292			0		19.55
Coweeta	2001-07-16	7	16	2001	16.9	22.7	19.25	75	82	78.875	15.28	21.26	17.6158	0.8375	175.083			0		19.8
Coweeta	2001-07-17	7	17	2001	16.6	26.3	20.2125	67	83	78.7083	15.58	23.59	18.7112	0.820833	190.292			0		21.45
Coweeta	2001-07-18	7	18	2001	17.3	26.3	20.5792	60	85	77.5417	16.58	23.57	18.79	0.858333	161.917			0		21.8
Coweeta	2001-07-19	7	19	2001	17.7	24.3	20.6542	77	85	82	16.58	23.76	20.0671	0.695833	188.958			0		21
Coweeta	2001-07-20	7	20	2001	17.8	24.4	19.5208	79	85	83.75	17.11	24.52	19.0008	0.9375	184.083			1.27		21.1
Coweeta	2001-07-21	7	21	2001	15.7	23.6	18.6	75	84	81.5417	14.86	22.46	17.5054	0.9625	158.833			0		19.65
Coweeta	2001-07-22	7	22	2001	14.8	25.7	19.3417	69	84	79.4167	13.89	23.72	17.9308	0.845833	171.625			0		20.25
Coweeta	2001-07-23	7	23	2001	16.7	27.6	21.2458	65	82	75.5	15.11	24.74	19.1942	0.9875	148.042			1.778		22.15
Coweeta	2001-07-24	7	24	2001	18.8	24.9	20.3292	79	85	82.625	18.28	25.24	19.7546	0.8625	172.917			10.922		21.85
Coweeta	2001-07-25	7	25	2001	19	24.6	20.5542	81	83	82.25	18.11	25.09	19.9421	0.766667	183.917			24.638		21.8
Coweeta	2001-07-26	7	26	2001	18.3	25.7	21.1167	72	83	79.0833	17.2	25.37	19.8317	0.8375	155.375			5.842		22
Coweeta	2001-07-27	7	27	2001	17.3	28.5	21.625	69	84	80.375	16.41	28.1	20.9225	0.883333	153.708			0.508		22.9
Coweeta	2001-07-28	7	28	2001	16.5	24.7	19.1083	77	84	82.625	15.63	24.14	18.3517	1.02917	142.708			0		20.6
Coweeta	2001-07-29	7	29	2001	17.9	23.9	20.0625	81	83	82.25	17.02	24.01	19.3446	0.991667	263.917			17.78		20.9
Coweeta	2001-07-30	7	30	2001	19.4	30.3	22.5625	61	83	75.625	17.86	31.23	20.7225	0.979167	202.708			0.762		24.85
Coweeta	2001-07-31	7	31	2001	17.4	28.5	19.9125	75	84	81.75	16.5	29.94	19.1242	1.07083	172			2.286		22.95
Coweeta	2001-08-01	8	1	2001	17.8	25.9	20.15	68	84	80.4583	16.99	24.29	18.9996	0.845833	172.958			1.524		21.85
Coweeta	2001-08-02	8	2	2001	16.5	23.8	19.1917	74	84	82.2083	15.77	22.57	18.2867	0.8	147.375			13.208		20.15
Coweeta	2001-08-03	8	3	2001	14.6	25.6	19.5375	67	85	79.625	12.78	23.9	18.2638	0.783333	176.958			1.524		20.1
Coweeta	2001-08-04	8	4	2001	18.2	26.5	20.6625	80	84	82.5	17.41	27.84	20.2125	0.675	161.375			6.35		22.35
Coweeta	2001-08-05	8	5	2001	18.8	27.5	20.8458	74	84	81.6667	18.17	27.31	20.1571	1.09167	173.167			0.762		23.15
Coweeta	2001-08-06	8	6	2001	19.3	28.2	21.375	74	84	80.7917	18.53	28.71	20.5754	1.3625	167.542			0		23.75
Coweeta	2001-08-07	8	7	2001	17.5	28.2	22.0042	68	84	79.7083	16.5	26.78	21.1404	0.770833	198.542			5.842		22.85
Coweeta	2001-08-08	8	8	2001	19.3	29.6	22.5833	69	83	79.7917	18.56	31.1	21.9867	0.758333	200.958			0		24.45
Coweeta	2001-08-09	8	9	2001	18.5	27.6	22.1	73	84	80.5417	17.89	28.3	21.5246	0.716667	185.333			0		23.05
Coweeta	2001-08-10	8	10	2001	17.4	27.7	20.8917	75	85	81.5417	16.67	27.79	20.2879	0.720833	185.583			3.302		22.55
Coweeta	2001-08-11	8	11	2001	17.8	28.4	21.7375	71	85	81.0833	17.17	27.67	21.2004	1.0375	185.583			2.54		23.1
Coweeta	2001-08-12	8	12	2001	18.5	26.7	20.7417	76	84	82.7917	17.82	26.77	20.2658	1.0125	179.75			31.75		22.6
Coweeta	2001-08-13	8	13	2001	18.8	31.5	22.05	78	83	81.7917	18.07	36.22	21.8233	0.608333	204.625			18.542		25.15
Coweeta	2001-08-14	8	14	2001	17.3	27	21.2125	50	83	74.5833	12.79	26.17	18.8163	0.733333	181.667			0		22.15
Coweeta	2001-08-15	8	15	2001	17.2	24.1	19.4333	75	83	80.2083	15.98	22.71	18.1117	1.20833	177.75			0		20.65
Coweeta	2001-08-16	8	16	2001	17	27	20.2375	64	84	79.4583	16.14	23.61	18.8546	1.57083	171.417			0		22
Coweeta	2001-08-17	8	17	2001	18.3	27.4	21.4417	68	83	79.375	17.23	26.04	20.3542	0.9625	165.708			0.762		22.85
Coweeta	2001-08-18	8	18	2001	16.8	26.3	20.6333	66	84	76.5833	16.01	25.41	18.6621	0.779167	181.083			0		21.55
Coweeta	2001-08-19	8	19	2001	17.4	26.4	20.5125	64	83	76.9167	16.36	23.89	18.56	0.95	153.667			0		21.9
Coweeta	2001-08-20	8	20	2001	14.5	24	18.2833	67	84	78.4167	13.72	22.09	16.5212	0.85	221.167			0		19.25
Coweeta	2001-08-21	8	21	2001	13.1	24.7	17.6292	55	82	70.2917	11.33	20.28	14.2608	0.816667	197.542			0		18.9
Coweeta	2001-08-22	8	22	2001	14.5	26.1	19.4208	63	81	73.375	12.89	21.96	16.6629	0.8125	182			0		20.3
Coweeta	2001-08-23	8	23	2001	15.8	28.2	20.8792	65	85	77.375	15.16	25.53	19.1938	0.75	199.792			0		22
Coweeta	2001-08-24	8	24	2001	18.7	26.9	20.65	70	83	79.2083	17.65	25.28	19.295	0.883333	264.917			0		22.8
Coweeta	2001-08-25	8	25	2001	17.5	25	19.4542	75	84	82.375	16.77	23.81	18.6567	0.895833	176.833			2.032		21.25
Coweeta	2001-08-26	8	26	2001	16.6	27.1	20.5042	74	84	81.1667	15.88	27.36	19.7171	0.791667	173.667			0.508		21.85
Coweeta	2001-08-27	8	27	2001	17.4	26.9	20.4958	59	84	78.9583	16.35	25.99	19.1008	0.820833	204.25			0		22.15
Coweeta	2001-08-28	8	28	2001	16.3	24.3	19.25	75	85	81.5417	15.23	23.78	18.2867	0.633333	202.667			3.556		20.3
Coweeta	2001-08-29	8	29	2001	16.6	26.1	19.9875	70	83	79	15.28	25.45	18.5621	0.741667	220			1.27		21.35
Coweeta	2001-08-30	8	30	2001	15.9	20.3	17.8958	79	84	83	15.2	19.57	17.0162	0.708333	182.875			1.016		18.1
Coweeta	2001-08-31	8	31	2001	15.8	20.1	17.3583	83	84	83.5833	15.04	19.5	16.5646	0.741667	204.458			7.366		17.95
Coweeta	2001-09-01	9	1	2001	16.6	21.7	18.4	82	84	82.5833	15.81	21.14	17.5021	0.629167	186.083			13.97		19.15
Coweeta	2001-09-02	9	2	2001	17.1	22.7	19.4125	81	82	81.8333	16.02	22.26	18.4737	0.720833	192.583			5.08		19.9
Coweeta	2001-09-03	9	3	2001	18.1	21.9	19.5708	81	82	81.75	16.97	21.31	18.6221	0.8875	170.083			11.176		20
Coweeta	2001-09-04	9	4	2001	20.1	27.9	22.3083	79	82	81.0833	19.21	29.82	21.8842	0.566667	145			21.336		24
Coweeta	2001-09-05	9	5	2001	20.3	26.4	22.365	68	82	79.1	19.2	27.58	21.4615	0.775	194.7			0		23.35
Coweeta	2001-09-06	9	6	2001	17.7	25.8	20.4105	71	83	80.0526	16.5	25.99	19.2316	1.42105	175.105			0		21.75
Coweeta	2001-09-07	9	7	2001	15.1	26	18.9917	67	84	79.7917	14.39	23.57	17.5562	1.27083	167.917			0		20.55
Coweeta	2001-09-08	9	8	2001	16.4	25.3	19.0625	69	84	80.5833	15.4	22.79	17.8283	1.34167	175.917			0		20.85
Coweeta	2001-09-09	9	9	2001	16.4	25.2	19.2542	65	83	80.0833	15.48	21.75	17.8729	1.06667	161.708			0		20.8
Coweeta	2001-09-10	9	10	2001	16.5	25.7	19.65	72	84	81.125	15.59	24.12	18.6258	0.575	181.667			0.508		21.1
Coweeta	2001-09-11	9	11	2001	15.2	26.6	19.0542	68	85	79.9583	14.54	24.24	17.7158	0.870833	195.75			0		20.9
Coweeta	2001-09-12	9	12	2001	15.3	22.5	17.3875	75	85	81.375	14.05	20.65	16.1817	1.02917	175.208			0		18.9
Coweeta	2001-09-13	9	13	2001	13.1	23.9	17.55	65	82	77.6667	12.35	20.39	15.6308	0.8	169.208			0		18.5
Coweeta	2001-09-14	9	14	2001	13.4	23.4	17.4417	63	85	77.6667	12.77	20.15	15.4933	0.916667	234.167			0		18.4
Coweeta	2001-09-15	9	15	2001	9.1	20.7	14.0583	52	86	73.2083	7.68	16.84	11.8192	0.816667	191.917			0		14.9
Coweeta	2001-09-16	9	16	2001	9	19	13.5208	52	83	70.5417	6.16	15.04	11.1096	0.7375	193.875			0		14
Coweeta	2001-09-17	9	17	2001	10.3	20.1	14.4375	68	85	77.5	10.44	16.66	12.7775	0.8375	184.583			0		15.2
Coweeta	2001-09-18	9	18	2001	10.6	21.4	15.225	54	81	70.9167	10.08	15.71	12.2533	0.920833	183.125			0		16
Coweeta	2001-09-19	9	19	2001	13.6	16.8	15.2417	72	86	81.875	11.56	16.11	14.1904	1.20833	186.458			38.608		15.2
Coweeta	2001-09-20	9	20	2001	13.6	22.2	16.9417	78	84	82.5417	13.09	21.87	16.0204	0.941667	191.667			44.196		17.9
Coweeta	2001-09-21	9	21	2001	12.9	21.4	16.6542	58	85	76.1667	10.76	18.89	14.4712	0.725	192.083			0		17.15
Coweeta	2001-09-22	9	22	2001	13.9	22.2	17.4167	62	83	76.9583	11.48	19.97	15.4308	0.6	197.917			0		18.05
Coweeta	2001-09-23	9	23	2001	15.4	24.6	18.6208	69	85	79.25	14.65	22.64	17.0575	1.00417	155.167			39.624		20
Coweeta	2001-09-24	9	24	2001	7.4	16	13.4625	83	85	83.5417	8.63	15.42	13.0008	0.85	181.5			49.784		11.7
Coweeta	2001-09-25	9	25	2001	3.7	14.1	7.59583	62	85	78.3333	6.77	10.93	8.17333	0.975	194.333			0		8.9
Coweeta	2001-09-26	9	26	2001	3.2	15.1	8.79583	51	85	72.3333	5.76	11.96	8.23333	0.775	199.125			0		9.15
Coweeta	2001-09-27	9	27	2001	7.3	18.7	12.15	49	79	62.0417	5.51	13.58	8.96833	0.745833	211.167			0		13
Coweeta	2001-09-28	9	28	2001	8.9	18.5	12.5542	50	80	69.75	8.35	13.54	10.1267	0.866667	185.917			0		13.7
Coweeta	2001-09-29	9	29	2001	6.2	17.5	10.45	47	84	71.7917	7.66	10.49	8.93958	0.845833	255.125			0		11.85
Coweeta	2001-09-30	9	30	2001	6.3	16.9	10.3208	47	84	71.0833	7.76	12.31	8.81208	1.05	236.417			0		11.6
Coweeta	2001-10-01	10	1	2001	6.1	19.1	12.0458	39	79	55	6.04	9.12	7.52458	1.17917	296.292			0		12.6
Coweeta	2001-10-02	10	2	2001	9.6	20.5	14.4458	53	77	64.5417	8.35	13.65	10.6483	0.808333	216.083			0		15.05
Coweeta	2001-10-03	10	3	2001	10.7	20.5	14.95	47	70	56.6667	6.93	14	9.76125	0.779167	199.208			0		15.6
Coweeta	2001-10-04	10	4	2001	10.5	20.2	14.4708	58	74	65.9583	9	14.34	10.9029	0.8875	184.292			0		15.35
Coweeta	2001-10-05	10	5	2001	12	19.5	14.3583	63	86	76.4167	10.15	14.84	12.4783	1.75833	167.25			2.54		15.75
Coweeta	2001-10-06	10	6	2001	3.3	15.6	10.75	68	86	83.75	5.39	14.87	11.1329	0.858333	215.583			15.24		9.45
Coweeta	2001-10-07	10	7	2001	2.2	12.2	6.67917	44	82	59.75	4.59	7.75	5.74667	1.00417	206.958			0		7.2
Coweeta	2001-10-08	10	8	2001	4.2	14	7.49167	44	76	60	4.39	8.3	6.25208	1.09167	177.167			0		9.1
Coweeta	2001-10-09	10	9	2001	2.8	14.3	7.825	35	74	58.625	4.84	7.59	6.11417	1.20833	192.083			0		8.55
Coweeta	2001-10-10	10	10	2001	6.9	14.4	10.3875	56	86	78.5417	5.69	11.85	10.0125	1.35417	174.125			0		10.65
Coweeta	2001-10-11	10	11	2001	10.7	13.2	12.0625	84	86	85.0833	10.92	12.91	11.9542	1.6625	163.083			4.318		11.95
Coweeta	2001-10-12	10	12	2001	12.6	15.5	14.3875	82	85	83.2917	12.3	14.52	13.6438	1.78333	161.5			33.274		14.05
Coweeta	2001-10-13	10	13	2001	14.4	16.5	15.5083	82	83	82.5	13.56	15.52	14.53	3.07917	164.083			9.906		15.45
Coweeta	2001-10-14	10	14	2001	8.6	20.2	14.1958	72	84	80.2083	8.57	19.72	13.2904	2.15	216.542			54.102		14.4
Coweeta	2001-10-15	10	15	2001	8.1	17.4	11.725	39	80	62.6667	6.71	10.42	8.45292	1.3375	199.5			0		12.75
Coweeta	2001-10-16	10	16	2001	0.5	14.3	8.07083	43	72	60.4583	4.44	11.25	6.66708	1.78333	136.792			0		7.4
Coweeta	2001-10-17	10	17	2001	-1.1	9.5	3.24583	36	80	59.3333	2.67	5.5	4.44792	1.29583	190.875			0		4.2
Coweeta	2001-10-18	10	18	2001	2	14.1	6.7	18	69	45.6667	2.19	6.52	4.375	1.19583	175.583			0		8.05
Coweeta	2001-10-19	10	19	2001	3	15.7	8.98333	45	76	58.75	4.04	9	6.84375	0.995833	180.958			0		9.35
Coweeta	2001-10-20	10	20	2001	7.6	17.7	12.6958	41	85	69.1667	7.01	12.48	10.0887	0.941667	198.708			0		12.65
Coweeta	2001-10-21	10	21	2001	11	19.6	14.7167	47	79	67.375	10.25	13.19	11.17	1.06667	173.25			0		15.3
Coweeta	2001-10-22	10	22	2001	11.2	20.4	15.5167	38	78	61	8.05	13.15	10.5262	1.24167	197.292			0		15.8
Coweeta	2001-10-23	10	23	2001	13.7	21.5	16.4917	48	81	67.2083	10.81	15.12	12.4329	1.37917	157.417			0		17.6
Coweeta	2001-10-24	10	24	2001	13.2	22.8	16.9292	53	80	73.625	11.8	16.7	14.1571	1.92083	210.167			0		18
Coweeta	2001-10-25	10	25	2001	4.5	17.8	10.4542	21	85	48.0833	2.87	15.93	6.34667	1.82083	271.792			7.112		11.15
Coweeta	2001-10-26	10	26	2001	-0.4	10.6	4.5625	19	48	31.7917	1.83	4.22	2.63458	2.48333	280.042			0		5.1
Coweeta	2001-10-27	10	27	2001	-4.6	3	-1.68333	40	72	52.3333	2.32	3.6	2.80417	2.43333	163.75			0		-0.8
Coweeta	2001-10-28	10	28	2001	-5	8.6	2.04167	22	68	43.0833	2.18	4.27	2.87583	1.04583	185.542			0		1.8
Coweeta	2001-10-29	10	29	2001	2.6	13.8	8.2625	22	37	29.0417	2.37	4.33	3.1525	0.891667	198.792			0		8.2
Coweeta	2001-10-30	10	30	2001	7.6	17.2	11.9833	20	28	24.25	2.63	4.49	3.41	1.30833	178.917			0		12.4
Coweeta	2001-10-31	10	31	2001	8.5	15.1	11.0375	23	48	30.5	3.2	6.08	3.95417	2.50833	168.708			0		11.8
Coweeta	2001-11-01	11	1	2001	9.9	14.1	11.7292	48	82	73.25	6.04	11.67	10.1383	2.01667	170.625			0		12
Coweeta	2001-11-02	11	2	2001	11.6	16.9	13.6708	61	84	74.1667	10.47	13.6	11.5308	1.55	181.875			0		14.25
Coweeta	2001-11-03	11	3	2001	10.8	19.4	14.3583	56	78	67.4583	8.49	13.11	10.9938	0.870833	191.208			0		15.1
Coweeta	2001-11-04	11	4	2001	9.1	18	12.1792	18	65	36.9167	3.15	8.5	5.03375	1.30417	246.542			0		13.55
Coweeta	2001-11-05	11	5	2001	6.7	15.8	10.4	17	53	32.8333	1.89	6.57	4.17333	1.87083	203.708			0		11.25
Coweeta	2001-11-06	11	6	2001	4.8	15	9.73333	16	22	18.5417	1.74	2.87	2.25167	0.929167	203.833			0		9.9
Coweeta	2001-11-07	11	7	2001	7.9	18.3	12.8583	16	19	17.2917	1.97	3.35	2.57917	0.891667	170.583			0		13.1
Coweeta	2001-11-08	11	8	2001	8.6	17.5	12.275	16	36	20.5417	2.17	4.12	2.89833	1.1375	209.042			0		13.05
Coweeta	2001-11-09	11	9	2001	6.8	17.7	12.1833	15	75	40.9167	2.86	8.36	5.42792	1.88333	177.125			0		12.25
Coweeta	2001-11-10	11	10	2001	8	16.8	12.1167	17	50	34.0417	2.2	6.9	4.75125	1.34167	184.792			0		12.4
Coweeta	2001-11-11	11	11	2001	5.2	16.1	10.2292	22	75	40.7083	2.86	8.41	4.80875	1.47917	189.25			0		10.65
Coweeta	2001-11-12	11	12	2001	4	13.8	7.91667	37	62	45.0833	3.8	5.95	4.7875	2.01667	164.75			0		8.9
Coweeta	2001-11-13	11	13	2001	2.3	12.2	6.2375	22	62	37.7083	1.98	5.09	3.50292	1.9375	188.875			0		7.25
Coweeta	2001-11-14	11	14	2001	3.3	13.3	7.84167	29	73	46.9583	3.67	5.97	4.94417	1.14167	182.917			0		8.3
Coweeta	2001-11-15	11	15	2001	5.1	15.2	10.2708	21	52	35.875	3.16	6.08	4.34708	0.795833	226.917			0		10.15
Coweeta	2001-11-16	11	16	2001	8.6	18.3	12.6583	15	43	23.3333	2.74	5.62	3.32167	1.18333	241.042			0		13.45
Coweeta	2001-11-17	11	17	2001	8.2	17.3	12.3833	34	70	47.8333	5.23	8.29	6.77292	1.30417	217.333			0		12.75
Coweeta	2001-11-18	11	18	2001	7.7	16.1	11.2083	44	78	59.0833	6	8.62	7.74042	1.6125	167.542			0		11.9
Coweeta	2001-11-19	11	19	2001	7.3	14.8	10.5333	43	72	58.25	5.9	9.01	7.33833	1.05417	135.583			0		11.05
Coweeta	2001-11-20	11	20	2001	0.9	11.4	6.8125	20	84	48.2083	2	8.93	5.01667	1.2875	166.417			0		6.15
Coweeta	2001-11-21	11	21	2001	0.6	9.8	5.24583	34	62	42	2.6	4.3	3.69667	1.12917	179.833			0		5.2
Coweeta	2001-11-22	11	22	2001	2.8	10.9	6.24167	35	79	50.25	2.82	7.7	4.84292	1.62917	184.5			0		6.85
Coweeta	2001-11-23	11	23	2001	6.2	10.7	8.52083	76	86	82.7917	7.34	10.85	9.24125	2.74583	177.167			47.752		8.45
Coweeta	2001-11-24	11	24	2001	9.4	14.1	11.2	81	84	82.4167	9.82	13.38	11.0008	3.09167	157.458			25.146		11.75
Coweeta	2001-11-25	11	25	2001	9.6	16	12.9625	23	85	70.9583	2.9	14.86	10.8221	2.85833	206.333			10.414		12.8
Coweeta	2001-11-26	11	26	2001	8.4	16.3	12.875	22	79	59.1667	2.58	12.87	9.10917	1.39583	164.667			0		12.35
Coweeta	2001-11-27	11	27	2001	13.2	18	14.8917	64	80	75.5417	11.09	14.21	12.7508	3.00417	175.333			0		15.6
Coweeta	2001-11-28	11	28	2001	12.3	17.3	14.0917	71	80	77.125	11.34	14.05	12.3804	2.69583	167			0		14.8
Coweeta	2001-11-29	11	29	2001	12.1	14.5	13.1542	78	81	79.7917	11.01	13.06	12.065	4.14583	153.25			1.016		13.3
Coweeta	2001-11-30	11	30	2001	8.3	17.1	12.1375	43	82	69.4167	5.2	11.99	9.76375	2.73333	194.333			31.242		12.7
Coweeta	2001-12-01	12	1	2001	7.4	17	12.3542	26	73	47.625	3.04	8.17	6.72667	1.025	174.125			0		12.2
Coweeta	2001-12-02	12	2	2001	8.1	15.8	11.3	44	65	54.4583	6.33	8.09	7.24917	1.12083	188.333			0		11.95
Coweeta	2001-12-03	12	3	2001	5.9	14.4	9.84167	34	59	44.2917	4.36	6.84	5.37917	1.06667	188.292			0		10.15
Coweeta	2001-12-04	12	4	2001	9.1	18	12.725	17	44	29.5417	2.43	6.15	4.25875	1.20833	194.083			0		13.55
Coweeta	2001-12-05	12	5	2001	10	16.2	12.1458	18	79	47.6667	2.3	10.91	6.785	2.42083	173.25			0		13.1
Coweeta	2001-12-06	12	6	2001	9.3	16.2	12.2458	54	81	72.75	9.41	12.73	10.2988	1.30833	166.833			0		12.75
Coweeta	2001-12-07	12	7	2001	10.6	16	12.5333	71	79	76.4583	10.04	12.93	11.1121	1.56667	121.792			0		13.3
Coweeta	2001-12-08	12	8	2001	9.9	12.9	11.6417	77	82	79.25	9.91	11.6	10.8421	2.01667	196.833			1.778		11.4
Coweeta	2001-12-09	12	9	2001	5.9	12.4	8.625	21	83	69.8333	2.89	10.2	7.69958	2	220.042			0		9.15
Coweeta	2001-12-10	12	10	2001	3.4	6.7	5.17917	68	84	80.625	6.01	8.01	7.12458	2.1125	176.5			36.068		5.05
Coweeta	2001-12-11	12	11	2001	4.7	11.1	7.5625	75	83	79.9167	6.83	10.7	8.35125	1.30417	175.125			0		7.9
Coweeta	2001-12-12	12	12	2001	6.3	11.6	9.11667	78	83	81.375	7.9	11.1	9.44708	2.17917	145.667			1.27		8.95
Coweeta	2001-12-13	12	13	2001	10.3	13.4	12.1375	71	81	79	10.01	12.12	11.1725	2.3875	216.875			11.684		11.85
Coweeta	2001-12-14	12	14	2001	4.7	16.6	11.2208	63	82	76.875	5.93	14.11	10.4783	3.2875	184.75			13.97		10.65
Coweeta	2001-12-15	12	15	2001	3	14.1	8.27917	18	82	52.125	2.45	8.77	5.54333	1.50833	180.042			0		8.55
Coweeta	2001-12-16	12	16	2001	2.9	11.4	7.41667	39	83	64.125	4.97	9.28	6.55542	2.67917	173.042			0		7.15
Coweeta	2001-12-17	12	17	2001	6.8	11.9	9.54167	78	83	80.75	8.15	11.36	9.62292	3.25417	151.833			25.4		9.35
Coweeta	2001-12-18	12	18	2001	3	10.4	6.6625	24	85	53.6667	2.25	8.65	5.13583	1.94583	294.458			0		6.7
Coweeta	2001-12-19	12	19	2001	1.4	10.4	6.5875	21	70	41.9167	2.07	5.93	3.96875	1.8	172.25			0		5.9
Coweeta	2001-12-20	12	20	2001	-4.5	4	-0.0666667	22	74	40.9583	1.41	4.78	2.3775	2.00833	226.625			0		-0.25
Coweeta	2001-12-21	12	21	2001	-1.9	6.8	2.00833	20	36	26.7917	1.52	2.41	1.85792	1.50417	258			0		2.45
Coweeta	2001-12-22	12	22	2001	0.8	8.9	3.57083	22	36	28.3333	1.57	2.73	2.23167	2.8125	180.5			0		4.85
Coweeta	2001-12-23	12	23	2001	0.7	7.4	4.9375	36	83	75.7083	2.62	8.17	6.6925	3.12917	179.667			25.908		4.05
Coweeta	2001-12-24	12	24	2001	-7.7	2	-2.43333	35	83	64.375	1.88	5.18	3.32917	1.54167	186.25			0		-2.85
Coweeta	2001-12-25	12	25	2001	-9.3	1.4	-4.23333	37	64	50.0417	1.63	3	2.22958	1.00833	184.458			0		-3.95
Coweeta	2001-12-26	12	26	2001	-9.7	-1.8	-6.45	31	80	53.625	1.18	2.9	1.98708	1.29167	213.042			0		-5.75
Coweeta	2001-12-27	12	27	2001	-9	0.8	-3.975	39	66	53.2917	1.97	2.77	2.39583	1.92083	90.2917			0		-4.1
Coweeta	2001-12-28	12	28	2001	-3.2	7.5	1.6	45	65	54	2.53	4.73	3.74292	1.94583	94.5417			0		2.15
Coweeta	2001-12-29	12	29	2001	-7.5	8.6	0.754167	31	62	48.6667	1.74	4.73	3.19708	1.6375	188.708			0		0.55
Coweeta	2001-12-30	12	30	2001	-7.8	1.6	-3.48333	28	52	37.0417	1.36	2.33	1.73792	1.10417	209.417			0		-3.1
Coweeta	2001-12-31	12	31	2001	-7	0.7	-3.61667	36	52	44	1.56	2.7	2.07542	0.920833	167.542			0		-3.15
Coweeta	2002-01-01	1	1	2002	-10.1	0.5	-4.59167	26	56	39.2083	1.23	2.25	1.65208	1.14583	167.25			0		-4.8
Coweeta	2002-01-02	1	2	2002	-6.2	-3.7	-4.71667	34	83	47	1.47	3.43	2.02583	1.54583	201.833			2.032		-4.95
Coweeta	2002-01-03	1	3	2002	-10.7	-3.3	-6.47917	65	84	79.125	2.01	3.87	3.03333	1.67917	247.5			2.032		-7
Coweeta	2002-01-04	1	4	2002	-10.8	1.6	-3.35	22	76	39.375	1.2	2.62	1.81042	1.35417	232.792			0		-4.6
Coweeta	2002-01-05	1	5	2002	-1.6	6	2.40417	20	24	21.75	1.22	2.14	1.59208	1.5625	163.833			0		2.2
Coweeta	2002-01-06	1	6	2002	-3.4	2.9	0.0916667	21	85	74.4167	1.49	5.9	4.53792	2.72917	203.208			25.4		-0.25
Coweeta	2002-01-07	1	7	2002	-8	-1.3	-4.70417	66	85	78.4583	2.61	4.09	3.39542	2.40833	318.333			0		-4.65
Coweeta	2002-01-08	1	8	2002	-10.7	1.6	-4.15	23	81	56.9167	1.36	3.1	2.44417	1.32917	173.792			0		-4.55
Coweeta	2002-01-09	1	9	2002	-2.8	12	5.3625	35	60	45.4583	2.43	5.48	4.09375	1.92917	161.708			0		4.6
Coweeta	2002-01-10	1	10	2002	5.6	12.8	8.75	45	80	70.9167	4.98	9.67	8.01042	2.0875	160.333			0		9.2
Coweeta	2002-01-11	1	11	2002	0.3	9	5.75833	22	83	57.25	1.5	9.38	5.60292	1.6875	167.208			4.318		4.65
Coweeta	2002-01-12	1	12	2002	-1.6	8.2	2.5625	20	56	27.7083	1.37	3.49	2.04708	1.7	217.125			0		3.3
Coweeta	2002-01-13	1	13	2002	-3.5	7.1	2.20833	19	69	32.5	1.28	4.15	2.16125	1.8125	213.583			0		1.8
Coweeta	2002-01-14	1	14	2002	-0.6	6.7	2.99583	20	78	55.4167	1.38	6.62	4.37875	1.94583	221.708			0		3.05
Coweeta	2002-01-15	1	15	2002	-2.5	8.3	2.2375	20	79	42.2083	1.4	5.94	2.98167	2.025	207.208			0		2.9
Coweeta	2002-01-16	1	16	2002	-2.6	6.5	2.51667	22	35	29.9583	1.41	3.05	2.22208	0.958333	174.458			0		1.95
Coweeta	2002-01-17	1	17	2002	0.5	10.2	4.88333	28	67	42.375	1.98	5.92	3.77958	1.4125	197.417			0		5.35
Coweeta	2002-01-18	1	18	2002	2	8.4	5.3125	66	84	76.6667	5.73	8.25	6.82083	1.54583	158.833			1.778		5.2
Coweeta	2002-01-19	1	19	2002	-0.9	7.9	3.9	73	84	81	4.63	8.6	6.58792	2.7375	209.208			68.58		3.5
Coweeta	2002-01-20	1	20	2002	-3	5.7	1.02083	37	83	65.5	2.25	5.56	4.19333	2.67917	228.292			0		1.35
Coweeta	2002-01-21	1	21	2002	0.8	9.4	4.0625	35	83	60.7917	2.55	8.58	4.96125	1.96667	272.083			19.05		5.1
Coweeta	2002-01-22	1	22	2002	-0.7	8.9	3.85833	20	80	35.0833	1.6	5.4	2.75375	2.39167	209.417			5.588		4.1
Coweeta	2002-01-23	1	23	2002	1.3	12.9	9.0625	77	84	80.0833	5.4	12.06	9.39583	2.19583	241.292			41.656		7.1
Coweeta	2002-01-24	1	24	2002	8.2	14.7	11.4042	78	82	80.0417	8.69	13.27	10.8637	1.65833	165.75			37.338		11.45
Coweeta	2002-01-25	1	25	2002	1.2	8.7	4.91667	25	82	52.875	2.23	8.92	4.62208	1.37083	191.083			1.524		4.95
Coweeta	2002-01-26	1	26	2002	0.1	10.8	5.7125	22	50	31.2917	1.4	4.24	2.89667	0.954167	211.417			0		5.45
Coweeta	2002-01-27	1	27	2002	3.8	14.1	8.11667	18	43	26.9167	1.62	4.17	2.87375	1.225	197.958			0		8.95
Coweeta	2002-01-28	1	28	2002	4	17.1	10.375	21	77	48.3333	2.5	10.27	6.19792	1.5	159.625			0		10.55
Coweeta	2002-01-29	1	29	2002	10.3	18.9	14.0875	57	80	71.2917	9.7	14.07	11.3883	1.34583	138.042			0		14.6
Coweeta	2002-01-30	1	30	2002	11.8	20.6	15.2375	41	78	64.0417	9.2	12.76	10.8704	1.9125	159.875			0.762		16.2
Coweeta	2002-01-31	1	31	2002	13.7	16.6	14.6833	71	81	77.5833	12.22	13.92	12.9213	3.46667	162.875			3.556		15.15
Coweeta	2002-02-01	2	1	2002	0	14.9	10.1625	42	81	68.2917	4.65	13.52	8.95667	3.2	177.458			9.398		7.45
Coweeta	2002-02-02	2	2	2002	-5.4	7.5	0.9125	36	78	58.7917	3.07	4.68	3.70458	1.92917	193.333			0		1.05
Coweeta	2002-02-03	2	3	2002	-2	2.7	-0.075	51	84	65.2083	3.03	5.08	3.93375	1.2	194.292			2.032		0.35
Coweeta	2002-02-04	2	4	2002	-8.1	0.8	-3.89583	31	84	54.9583	1.18	4.53	2.60417	3.12917	275.042			0		-3.65
Coweeta	2002-02-05	2	5	2002	-8.7	1.4	-3.09583	25	39	30.9583	0.91	2.05	1.52333	0.891667	192.875			0		-3.65
Coweeta	2002-02-06	2	6	2002	-1.4	2.7	0.970833	23	84	67.7917	1.37	6.1	4.50958	2.33333	196.667			40.386		0.65
Coweeta	2002-02-07	2	7	2002	-1	7.3	2.45833	75	83	80	4.34	7.96	5.87167	1.47917	250.125			8.636		3.15
Coweeta	2002-02-08	2	8	2002	-1	12.3	5.925	19	75	36.1667	1.54	5.17	3.28667	1.35417	213.25			0		5.65
Coweeta	2002-02-09	2	9	2002	4.8	12.7	7.79167	18	52	28.2083	1.77	5.22	2.92708	3.375	182.417			0		8.75
Coweeta	2002-02-10	2	10	2002	2.5	11.7	7.17083	52	82	76.4167	5.23	10.1	7.77208	2.875	144			2.286		7.1
Coweeta	2002-02-11	2	11	2002	-2.3	5.4	1.625	23	79	53.8333	1.89	5.56	3.5525	2.20833	196.375			0		1.55
Coweeta	2002-02-12	2	12	2002	-1	9.9	3.47083	25	52	38.2083	2	4.27	2.96375	1.74167	199.042			0		4.45
Coweeta	2002-02-13	2	13	2002	-0.7	9.1	2.97917	19	43	26.125	1.44	2.74	1.9325	1.67083	247.583			0		4.2
Coweeta	2002-02-14	2	14	2002	-2.1	8	2.21667	26	48	35.375	1.53	3.27	2.55167	2.15417	185.125			0		2.95
Coweeta	2002-02-15	2	15	2002	-0.6	10.2	4.68333	31	63	43.75	3.1	5.03	3.6725	2.25833	132.333			0		4.8
Coweeta	2002-02-16	2	16	2002	1.1	10.5	4.69583	23	76	41.8333	2.17	6.12	3.52208	1.59167	196.125			0		5.8
Coweeta	2002-02-17	2	17	2002	-3.9	4.4	0.0541667	23	48	34.3333	1.47	3.12	2.09083	2.67917	176.292			0		0.25
Coweeta	2002-02-18	2	18	2002	-4.2	11.7	3.67083	17	34	21.875	1.14	2.37	1.71958	1.6625	221.458			0		3.75
Coweeta	2002-02-19	2	19	2002	1.6	12.5	6.17083	17	50	22.875	1.42	4.66	2.16125	2.8	181.792			0		7.05
Coweeta	2002-02-20	2	20	2002	5.6	7.8	6.50833	50	82	74.7083	4.68	8.15	7.235	3.45417	150.042			13.97		6.7
Coweeta	2002-02-21	2	21	2002	1.4	12.1	6.76667	26	77	53.5	3.47	7.1	5.12167	1.7375	123.833			0		6.75
Coweeta	2002-02-22	2	22	2002	-2.6	9.1	3.78333	33	80	52.9583	3.44	4.99	4.13417	1.08333	213.208			0		3.25
Coweeta	2002-02-23	2	23	2002	-4.7	8.4	1.2625	20	83	60	1.89	5.78	3.78542	1.06667	184.167			0		1.85
Coweeta	2002-02-24	2	24	2002	0.1	13.7	5.925	18	69	39.3333	2.51	4.6	3.34208	1.54167	192.833			0		6.9
Coweeta	2002-02-25	2	25	2002	2.4	14.4	7.7125	19	49	30.75	2.04	3.78	3.1025	2.35	161.292			0		8.4
Coweeta	2002-02-26	2	26	2002	-7.3	11.2	3.72083	33	77	52.7083	2.36	7.56	4.30083	2.625	155.917			6.858		1.95
Coweeta	2002-02-27	2	27	2002	-13.7	-7.3	-10.8958	52	77	64.875	1.41	2.47	1.72708	2.67917	221.208			0		-10.5
Coweeta	2002-02-28	2	28	2002	-15.1	-0.1	-7.15833	24	78	49.5	1	2.32	1.60958	1.16667	196			0		-7.6
Coweeta	2002-03-01	3	1	2002	-6.7	5.9	-0.195833	19	31	23.875	1	1.99	1.44333	2.52917	168.333			0		-0.4
Coweeta	2002-03-02	3	2	2002	-0.7	8.3	4.6375	23	73	65.4167	1.44	7.75	5.785	4.0875	188.75			51.816		3.8
Coweeta	2002-03-03	3	3	2002	-9.8	8.9	2.49167	43	83	72.7083	2.17	9.28	5.89333	1.65833	183.958			3.048		-0.45
Coweeta	2002-03-04	3	4	2002	-12.9	-5.2	-9.3625	27	75	49.5417	0.91	2.17	1.44833	1.98333	239.125			0		-9.05
Coweeta	2002-03-05	3	5	2002	-8.7	6	-0.945833	27	50	33.4583	0.96	2.71	1.93958	1.62083	160.167			0		-1.35
Coweeta	2002-03-06	3	6	2002	0	12.2	5.2125	21	37	27.375	1.93	3.28	2.41	1.70833	176.5			0		6.1
Coweeta	2002-03-07	3	7	2002	3.8	14	8.09167	22	32	27.0833	2.38	3.57	2.915	1.9875	173.917			0		8.9
Coweeta	2002-03-08	3	8	2002	6.2	15.4	10.5667	25	65	43.5	2.6	8.75	5.59417	3.37083	170.708			0		10.8
Coweeta	2002-03-09	3	9	2002	3.4	11.9	10.5083	62	78	70.625	5.06	9.84	9.00542	2.80833	154.042			14.224		7.65
Coweeta	2002-03-10	3	10	2002	-3.1	8.1	1.86667	18	65	29.0417	1.3	5.05	1.94542	2.39583	206.792			0		2.5
Coweeta	2002-03-11	3	11	2002	0.5	10.5	5.43333	17	21	19.3333	1.32	2.21	1.74542	2.61667	189.125			0		5.5
Coweeta	2002-03-12	3	12	2002	3.7	11.2	7.09167	20	71	61.625	1.71	9.3	6.42458	2.2375	159.958			32.512		7.45
Coweeta	2002-03-13	3	13	2002	8.2	15.3	11.05	69	83	75.5417	8.25	13.63	10.0021	1.325	152.75			19.304		11.75
Coweeta	2002-03-14	3	14	2002	6.6	17.9	12.6167	53	81	69.25	7.92	12.42	10.06	2.5	174.667			0		12.25
Coweeta	2002-03-15	3	15	2002	8.6	22	14.8417	31	77	56.375	7.23	11.04	9.10125	2.30833	143.792			0		15.3
Coweeta	2002-03-16	3	16	2002	13.2	19.8	15.6292	41	68	58.4583	8.73	12.48	10.2829	1.625	148			4.826		16.5
Coweeta	2002-03-17	3	17	2002	13.6	17.3	15.225	57	69	66.125	10.03	13.42	11.4321	2.44167	151.458			14.732		15.45
Coweeta	2002-03-18	3	18	2002	13	17.2	14.7083	48	69	59.1667	8.44	12.33	9.8775	1.65	144.792			2.794		15.1
Coweeta	2002-03-19	3	19	2002	9.6	13.6	11.1417	56	69	65.2917	7.92	10.1	8.64333	2.80833	176.708			0		11.6
Coweeta	2002-03-20	3	20	2002	10.4	18	12.4167	50	69	65.875	8.55	11.5	9.46958	2.17083	199.167			11.43		14.2
Coweeta	2002-03-21	3	21	2002	0.4	14.1	9.35	19	69	50.7917	2.36	10.77	6.14583	1.7375	182.167			11.176		7.25
Coweeta	2002-03-22	3	22	2002	-8.9	2.8	-3.07917	20	59	32.6667	1.01	3.62	1.55417	2.1125	147.583			0		-3.05
Coweeta	2002-03-23	3	23	2002	-6.9	9.6	1.77917	18	29	21.2917	0.91	2.14	1.5025	1.34583	150.625			0		1.35
Coweeta	2002-03-24	3	24	2002	2.6	16.4	9.05	15	22	18.0417	1.48	2.83	2.10583	2.06667	182.083			0		9.5
Coweeta	2002-03-25	3	25	2002	9.4	19.3	13.8	18	48	30.2083	2.72	6.47	4.61375	2.75	160.208			0		14.35
Coweeta	2002-03-26	3	26	2002	5.6	13.9	11.5833	42	67	60.8333	4.95	10.3	8.33583	2.50833	180.833			22.606		9.75
Coweeta	2002-03-27	3	27	2002	3	14.1	7.0875	17	67	33.3333	1.6	6.03	3.26417	1.75417	208.542			0		8.55
Coweeta	2002-03-28	3	28	2002	2.4	14.7	7.875	18	39	24.5833	1.61	3.3	2.59458	1.94583	173.625			0		8.55
Coweeta	2002-03-29	3	29	2002	8.3	18.6	13.0042	16	28	22.3333	2.21	4.26	3.33042	3.23333	169.083			0		13.45
Coweeta	2002-03-30	3	30	2002	10.1	16.7	12.2542	24	67	62.9167	3.96	11.87	8.96667	1.3375	192.125			44.45		13.4
Coweeta	2002-03-31	3	31	2002	8.8	16.1	11.975	52	67	63.6667	7.42	11.81	8.89542	1.82917	195.458			13.716		12.45
Coweeta	2002-04-01	4	1	2002	4.3	15.1	9.65	18	66	34	2.45	7.47	3.81167	1.97917	171.958			0		9.7
Coweeta	2002-04-02	4	2	2002	7.5	18.6	13.5125	18	38	25.6667	2.62	5.83	3.93417	2.65417	175.458			0		13.05
Coweeta	2002-04-03	4	3	2002	2	21.1	12.7	21	61	41.875	3.21	7.98	6.01958	1.8375	160.542			0		11.55
Coweeta	2002-04-04	4	4	2002	-0.9	12.8	5.62917	19	64	39.1667	2.17	4.34	3.31125	1.3625	160			0		5.95
Coweeta	2002-04-05	4	5	2002	0.3	13.6	5.5125	14	47	29.6667	1.84	5.34	2.69958	1.65	190.208			0		6.95
Coweeta	2002-04-06	4	6	2002	-0.6	12.6	5.45	15	54	34.7083	1.89	3.88	2.96542	2.20417	166.958			0		6
Coweeta	2002-04-07	4	7	2002	-0.4	11.1	5.50417	33	63	48.9583	2.71	6.54	4.52625	3.5	172.25			0		5.35
Coweeta	2002-04-08	4	8	2002	6.3	13.8	9.64167	62	100	88.25	6.35	12.16	10.5488	3.8625	156.125			0		10.05
Coweeta	2002-04-09	4	9	2002	10.1	12.8	11.475	94	100	98.625	12.09	14.48	13.4062	2.66667	174.958			44.704		11.45
Coweeta	2002-04-10	4	10	2002	10.3	18.4	13.525	64	100	86.375	12.19	17.01	13.2587	1.93333	189.333			1.016		14.35
Coweeta	2002-04-11	4	11	2002	10.5	14.9	12.1458	71	100	86.3333	9.99	13.97	12.1596	2.68333	147.417			0		12.7
Coweeta	2002-04-12	4	12	2002	9.8	11.9	10.8167	72	100	95.5417	9.8	14.01	12.4454	2.27917	154.667			5.588		10.85
Coweeta	2002-04-13	4	13	2002	10.4	15.9	12.1208	73	100	94.7917	12.16	14.51	13.3842	2.025	177.208			5.842		13.15
Coweeta	2002-04-14	4	14	2002	11.3	14.9	13.0375	88	100	96.4583	13.32	16.04	14.4867	2.30833	168.583			17.272		13.1
Coweeta	2002-04-15	4	15	2002	13.1	23.1	17.1708	49	96	76.8333	13.01	17.55	14.7646	1.975	175.917			0		18.1
Coweeta	2002-04-16	4	16	2002	14.8	24.1	18.6708	43	88	69.3333	12.41	17.25	14.6196	1.8625	176.75			0		19.45
Coweeta	2002-04-17	4	17	2002	15.9	23.2	18.75	55	84	70.25	12.15	17.21	15.0996	1.075	171.042			0		19.55
Coweeta	2002-04-18	4	18	2002	14.7	24.8	18.7833	42	96	67.4583	11.37	20.18	14.5254	1.2875	216.542			9.144		19.75
Coweeta	2002-04-19	4	19	2002	15.7	25	20.1708	35	78	58.5833	10.15	17.92	13.7196	1.44167	211.917			0		20.35
Coweeta	2002-04-20	4	20	2002	16.4	26.8	20.4542	36	82	61.25	11.78	16.03	14.3121	1.6	183.25			0		21.6
Coweeta	2002-04-21	4	21	2002	16.2	24.5	19.2792	46	85	67.375	12.75	17.03	14.8238	1.675	100.458			0		20.35
Coweeta	2002-04-22	4	22	2002	6.4	21.5	14.6958	15	97	54.9583	3.52	17.03	9.19458	2	174.833			0		13.95
Coweeta	2002-04-23	4	23	2002	4.6	21	12.4292	15	63	35.8333	3.05	7.11	4.82083	1.8	147.125			0		12.8
Coweeta	2002-04-24	4	24	2002	10.2	17.4	13.1792	32	97	56.8333	5.64	13.14	8.5425	2.59583	176.375			2.032		13.8
Coweeta	2002-04-25	4	25	2002	6.2	18.9	13.0167	33	100	67.875	5.05	15.91	10.2188	1.8375	141.875			12.7		12.55
Coweeta	2002-04-26	4	26	2002	4.4	12.5	8.07917	36	92	61.5	3.69	9.95	6.70458	1.0625	160.083			1.524		8.45
Coweeta	2002-04-27	4	27	2002	8	12.7	10.0042	56	100	76.0417	6.19	13.67	9.4075	1.9875	171.125			0		10.35
Coweeta	2002-04-28	4	28	2002	11.4	22.8	16.05	58	100	88.0833	13.64	19.06	15.9062	2.425	149.417			2.286		17.1
Coweeta	2002-04-29	4	29	2002	10.7	21.8	15.5167	17	88	42.7083	3.1	16	7.17583	2.0125	169.333			0		16.25
Coweeta	2002-04-30	4	30	2002	10	19.4	13.1375	33	100	59.0833	5.4	13.76	8.77292	2.17917	213.375			3.048		14.7
Coweeta	2002-05-01	5	1	2002	11.1	18.1	14.9333	80	100	94.5417	12.41	18.64	16.1317	1.65	151.583			27.686		14.6
Coweeta	2002-05-02	5	2	2002	14.1	24.8	18.8667	44	100	81.1667	13.06	20.35	17.2796	1.7625	119.708			12.446		19.45
Coweeta	2002-05-03	5	3	2002	10.7	17.5	13.5583	75	100	93.1667	11.41	17.93	14.4696	1.37083	258.792			14.986		14.1
Coweeta	2002-05-04	5	4	2002	8.3	11.9	9.97083	99	100	100	10.9	14.05	12.4025	1.825	199.583			51.308		10.1
Coweeta	2002-05-05	5	5	2002	8.6	21.2	14.1792	25	100	76.2083	3.99	15.22	12.0425	1.05833	194.75			0		14.9
Coweeta	2002-05-06	5	6	2002	11.5	20.3	15.1875	14	91	54.4167	2.1	14.98	9.48417	2.38333	196.792			0		15.9
Coweeta	2002-05-07	5	7	2002	12.9	24.8	18.35	45	95	76.5833	13.65	19.09	15.8454	1.20833	106.542			0		18.85
Coweeta	2002-05-08	5	8	2002	15.9	25.6	19.5417	48	94	77.5417	15.01	20.75	17.3258	1.52083	154.667			0		20.75
Coweeta	2002-05-09	5	9	2002	14.4	25.6	18.6	43	100	80.125	13.82	18.69	16.6887	1.5125	169.875			4.318		20
Coweeta	2002-05-10	5	10	2002	13.6	20.1	15.7542	84	100	94.4583	14.26	22.04	16.9471	0.729167	198.25			4.826		16.85
Coweeta	2002-05-11	5	11	2002	14.6	19.1	16.125	80	100	94.4583	15.86	18.96	17.3158	1.825	188.292			0		16.85
Coweeta	2002-05-12	5	12	2002	14.3	23.3	17.1333	69	100	93.7917	16.76	22.31	18.4579	1.95417	172.5			0		18.8
Coweeta	2002-05-13	5	13	2002	4.1	19.9	14.45	73	100	92.0833	6.94	19.12	15.5404	2.40833	204.417			33.274		12
Coweeta	2002-05-14	5	14	2002	2.5	15.9	8.7125	32	93	65.7917	5.54	9.72	7.21	1.70417	199.125			0		9.2
Coweeta	2002-05-15	5	15	2002	5.7	20	12.4042	33	86	62.4167	7.01	11.75	8.79	1.46667	195.5			0		12.85
Coweeta	2002-05-16	5	16	2002	10.1	20.7	15.0792	37	78	62.375	5.02	14.82	10.7896	1.70833	171.333			0		15.4
Coweeta	2002-05-17	5	17	2002	12.7	19.9	16.2875	64	100	79.0833	11.2	18.08	14.7	1.95	177.792			40.132		16.3
Coweeta	2002-05-18	5	18	2002	2.6	15.9	10.3333	60	100	88.6667	6	18.11	11.5925	1.29167	155.75			14.224		9.25
Coweeta	2002-05-19	5	19	2002	0.6	15.5	6.9875	30	96	65.9583	4.28	8.7	6.35167	1.15833	190.625			0		8.05
Coweeta	2002-05-20	5	20	2002	2.5	13.7	7.2875	34	82	63	4.7	7.55	6.29875	0.9625	186.208			0		8.1
Coweeta	2002-05-21	5	21	2002	2.9	10.6	6.25833	48	86	71.9167	5.55	8.43	6.80667	0.691667	203.833			0		6.75
Coweeta	2002-05-22	5	22	2002	2.5	16.7	8.4	24	91	68.5417	4.36	9.18	7.35125	1.25417	169.75			0		9.6
Coweeta	2002-05-23	5	23	2002	5.8	20.9	12.375	40	80	62.5833	5.93	12.47	8.96667	1.19583	168.875			0		13.35
Coweeta	2002-05-24	5	24	2002	8.8	24.8	16.2333	34	80	59.9583	7.72	14.45	10.9529	0.879167	201.958			0		16.8
Coweeta	2002-05-25	5	25	2002	13.6	24.7	17.8708	31	80	60.25	7.41	15.93	12.0979	0.970833	174.958			0		19.15
Coweeta	2002-05-26	5	26	2002	14.1	24	17.6083	49	86	71.9583	12.22	18.1	14.3942	0.7125	188.833			0		19.05
Coweeta	2002-05-27	5	27	2002	13	20.9	15.425	70	100	86.5417	12.52	19.2	15.1817	0.725	196.25			5.588		16.95
Coweeta	2002-05-28	5	28	2002	13.4	21.5	16.5833	56	98	80	10.69	19.74	15.0375	1.20417	151.042			0		17.45
Coweeta	2002-05-29	5	29	2002	14.4	21.4	16.9667	57	91	74	12.15	19.18	14.2792	1.3125	159.958			0		17.9
Coweeta	2002-05-30	5	30	2002	14.6	20.9	16.8917	68	94	85.0833	13.34	18.87	16.365	1.05417	144.583			0		17.75
Coweeta	2002-05-31	5	31	2002	14.3	25.6	18.1875	56	100	86.75	15.6	21.02	17.9521	0.666667	173.375			9.906		19.95
Coweeta	2002-06-01	6	1	2002	16.6	26.1	20.3958	63	93	78.6667	15.65	24.15	18.7858	0.720833	201.792			0		21.35
Coweeta	2002-06-02	6	2	2002	17.3	27.1	21.325	58	90	75.5833	14.24	24.92	19.0996	0.75	205.208			0		22.2
Coweeta	2002-06-03	6	3	2002	18.8	26.4	22.2667	60	88	77.2083	15.43	25.42	20.7433	0.991667	186.708			0		22.6
Coweeta	2002-06-04	6	4	2002	15.3	26.4	20.7917	64	100	88.8333	17.05	26.57	21.7142	1.02917	180.625			7.112		20.85
Coweeta	2002-06-05	6	5	2002	14.5	24.2	19.2333	63	100	85.7917	13.79	24.44	19.09	1.18333	198.375			6.604		19.35
Coweeta	2002-06-06	6	6	2002	15.2	23.3	17.775	64	100	92.75	16.2	21.94	18.7967	0.729167	178.083			15.24		19.25
Coweeta	2002-06-07	6	7	2002	13.9	22.6	17.625	71	100	90.5417	15.83	22.13	18.1875	1.2	186.833			0		18.25
Coweeta	2002-06-08	6	8	2002	11.9	22.6	16.2208	62	99	84.1667	11.72	20.36	15.4546	1.34583	156.25			0		17.25
Coweeta	2002-06-09	6	9	2002	12.1	23.8	17.1625	47	87	70.5833	9.4	18.51	13.7867	1.1	160.125			0		17.95
Coweeta	2002-06-10	6	10	2002	14.1	23.5	18.8792	43	80	57.0417	9.24	17.07	12.4883	1.1375	177.958			0		18.8
Coweeta	2002-06-11	6	11	2002	15.7	25.9	19.9375	39	77	57.4167	9.88	17.66	13.3613	0.8875	161.375			0		20.8
Coweeta	2002-06-12	6	12	2002	15.9	26.3	20.3167	47	80	64.5	10.87	19.74	15.4267	0.654167	187.542			0		21.1
Coweeta	2002-06-13	6	13	2002	17.4	26.4	20.25	50	99	79.5833	15.85	22.66	18.7175	0.716667	194.708			7.112		21.9
Coweeta	2002-06-14	6	14	2002	13.6	18.5	16.0458	46	99	87.1667	9.24	19.12	15.8983	0.633333	223.583			0.508		16.05
Coweeta	2002-06-15	6	15	2002	11.4	19.6	14.5375	49	91	71.4583	9.98	14.57	11.7021	1.15833	162.5			0		15.5
Coweeta	2002-06-16	6	16	2002	11.3	21.4	15.6708	42	86	71.9167	10.2	15.42	12.67	0.666667	176.667			0		16.35
Coweeta	2002-06-17	6	17	2002	12.5	22.3	16.7958	47	87	67.6667	9.2	15.66	12.8892	0.679167	210.5			0		17.4
Coweeta	2002-06-18	6	18	2002	15.3	23.5	18.4625	48	89	66.2917	12.01	17.11	13.9858	1.175	189.417			0		19.4
Coweeta	2002-06-19	6	19	2002	13.9	23.2	18.4292	55	96	76.0417	13.91	19.02	15.885	1.17083	175.958			0		18.55
Coweeta	2002-06-20	6	20	2002	15.4	24.5	18.2	54	99	79.5	12.91	21.55	16.5204	0.833333	148.667			12.192		19.95
Coweeta	2002-06-21	6	21	2002	13.8	23.1	17.7542	36	85	60.6667	9.03	16.46	12.1358	1.03333	201.125			0		18.45
Coweeta	2002-06-22	6	22	2002	14.3	22.5	17.3833	52	100	74.2083	9.7	18.06	14.7079	1.075	147.375			0		18.4
Coweeta	2002-06-23	6	23	2002	15.5	18.5	16.8792	88	100	97	17.21	20.7	18.7379	1.25417	190			6.096		17
Coweeta	2002-06-24	6	24	2002	16.6	22.7	18.9792	72	98	89.25	17.55	22.76	19.5554	0.7625	199.708			0		19.65
Coweeta	2002-06-25	6	25	2002	16.7	24	19.125	66	100	91.25	17.35	23.97	20.1308	0.733333	216.042			45.466		20.35
Coweeta	2002-06-26	6	26	2002	16.7	21.4	18.7583	85	100	97.25	18.97	23.77	21.0617	0.6375	197.792			1.778		19.05
Coweeta	2002-06-27	6	27	2002	15.9	24.6	18.9625	65	100	91.9583	17.53	25.2	20.0558	0.75	170.833			3.302		20.25
Coweeta	2002-06-28	6	28	2002	15.4	19.6	17.2083	85	100	94.5833	16.26	21.44	18.5833	0.833333	176.167			3.302		17.5
Coweeta	2002-06-29	6	29	2002	16.3	24.3	19.3583	65	98	88.8333	16.56	23.9	19.9163	0.579167	179.75			3.048		20.3
Coweeta	2002-06-30	6	30	2002	17.9	24.1	20.5917	64	89	80.0833	15.75	24.05	19.4221	0.6125	232.917			0		21
Coweeta	2002-07-01	7	1	2002	16.7	27.3	20.775	58	99	81.75	16.88	26.31	20.0087	0.608333	221.667			5.334		22
Coweeta	2002-07-02	7	2	2002	18.6	27.2	21.4917	55	96	77.9583	13.62	26.44	19.925	0.5375	199.458			0		22.9
Coweeta	2002-07-03	7	3	2002	15.9	26.9	20.2	52	97	80.875	15.32	24.48	18.9971	0.525	214.458			0		21.4
Coweeta	2002-07-04	7	4	2002	16.9	25.8	20.7042	62	89	78.125	14.83	24.3	19.1229	0.533333	225.333			0		21.35
Coweeta	2002-07-05	7	5	2002	18.9	28.7	22.9375	44	84	67.875	14.6	24.69	18.8296	0.633333	226.458			0		23.8
Coweeta	2002-07-06	7	6	2002	20.2	27.9	22.7333	58	91	73.9167	14.76	26.63	20.5846	0.733333	203.958			0		24.05
Coweeta	2002-07-07	7	7	2002	18.1	23.3	20.0625	64	94	79.0417	15.04	22.64	18.4775	1.28333	187.875			0		20.7
Coweeta	2002-07-08	7	8	2002	17	24.4	20.05	60	95	77.625	13.41	22.25	18.1567	0.9	191.458			0		20.7
Coweeta	2002-07-09	7	9	2002	17.4	25.1	20.6875	56	85	69.9167	13.07	21.33	17.1067	0.575	211.583			0		21.25
Coweeta	2002-07-10	7	10	2002	17.9	25.6	20.1625	70	98	86.375	16.73	25.8	20.4067	0.7125	189			3.556		21.75
Coweeta	2002-07-11	7	11	2002	16.1	24	18.9292	71	100	89.7083	16.64	23.52	19.6183	0.7125	214.583			5.334		20.05
Coweeta	2002-07-12	7	12	2002	14.1	17.2	15.5417	99	100	100	16.33	19.71	17.8888	0.8875	159.458			26.67		15.65
Coweeta	2002-07-13	7	13	2002	14.1	17.2	15.9625	100	100	100	16.38	20.02	18.4713	1.05417	194.417			31.242		15.65
Coweeta	2002-07-14	7	14	2002	16.7	22.6	18.5458	82	100	96.75	18.87	24.56	20.8008	0.483333	180.667			3.048		19.65
Coweeta	2002-07-15	7	15	2002	16.7	23.5	19.3333	76	98	89.375	17.5	25	20.0362	0.533333	216.708			6.604		20.1
Coweeta	2002-07-16	7	16	2002	17.6	26	21.1333	63	94	78.5417	15.85	24.91	19.7229	0.570833	201			0		21.8
Coweeta	2002-07-17	7	17	2002	18.5	27	21.6917	63	87	77.875	16.68	25.14	20.2263	0.625	205.708			0		22.75
Coweeta	2002-07-18	7	18	2002	18.5	26.6	21.0042	60	97	84	18.76	25.51	20.7658	0.633333	195.625			0		22.55
Coweeta	2002-07-19	7	19	2002	17.5	25.2	20.5958	59	93	80.875	17.51	22.78	19.5575	0.820833	150.083			0		21.35
Coweeta	2002-07-20	7	20	2002	16.8	25.7	20.1917	67	94	81.5417	15.98	23.29	19.2658	0.6375	182.667			0		21.25
Coweeta	2002-07-21	7	21	2002	18.3	26.3	21.5042	56	88	77.5417	17.04	24.7	19.8475	0.791667	192.667			0		22.3
Coweeta	2002-07-22	7	22	2002	17.7	25.4	21.0083	64	93	81.875	18.17	23.78	20.3163	0.941667	200.542			0		21.55
Coweeta	2002-07-23	7	23	2002	17.3	26.2	20.3417	66	94	83.875	16.86	25.53	19.9829	0.570833	217			0		21.75
Coweeta	2002-07-24	7	24	2002	17.8	25.1	20.1	71	100	89.0833	17.96	26.54	20.9496	0.5875	210.292			13.462		21.45
Coweeta	2002-07-25	7	25	2002	17	22.9	18.9792	78	100	95.5	19.26	23.64	20.9025	0.795833	207.167			17.78		19.95
Coweeta	2002-07-26	7	26	2002	17.9	23.5	20.0208	78	100	92.6667	19.67	25.14	21.6388	0.591667	181.625			2.032		20.7
Coweeta	2002-07-27	7	27	2002	17.9	26.6	21.3417	64	99	87.4167	19.98	26.92	22.0821	0.625	174.875			0		22.25
Coweeta	2002-07-28	7	28	2002	18.5	26.6	21.8833	63	96	83.25	19.37	26.2	21.7933	0.716667	139.958			0		22.55
Coweeta	2002-07-29	7	29	2002	19.4	27.4	22.275	51	94	79.25	17.96	26.62	21.1404	0.795833	129.792			0		23.4
Coweeta	2002-07-30	7	30	2002	19.1	27.8	22.1833	55	95	77.875	15.02	26.31	20.7371	0.7	185.333			0		23.45
Coweeta	2002-07-31	7	31	2002	17.2	27.5	21.1167	42	95	76.7917	15.31	24.06	19.0858	0.675	161.333			0		22.35
Coweeta	2002-08-01	8	1	2002	17.6	26.6	21.4667	52	97	75.7917	16.74	23.67	19.3267	0.620833	223.542			1.778		22.1
Coweeta	2002-08-02	8	2	2002	18.4	27.8	21.7167	53	92	75.125	13.71	24.96	19.4017	0.6	217.458			1.016		23.1
Coweeta	2002-08-03	8	3	2002	18.4	26.5	22	55	88	71.5	15.26	22.8	18.7929	0.7625	182.167			0		22.45
Coweeta	2002-08-04	8	4	2002	18.3	27.8	22.275	48	77	65.25	15.21	21.53	17.5033	0.841667	176.5			0		23.05
Coweeta	2002-08-05	8	5	2002	18.7	28.9	22.8833	50	81	65.3333	15.17	22.63	18.1762	0.666667	191.5			0		23.8
Coweeta	2002-08-06	8	6	2002	18.5	27.7	22.7583	48	81	67.625	10.39	23.11	18.8521	0.979167	126.875			0		23.1
Coweeta	2002-08-07	8	7	2002	14.9	24.1	19.1125	45	73	59.5	9.88	19.05	13.2387	0.979167	191.583			0		19.5
Coweeta	2002-08-08	8	8	2002	14.9	25.8	19.2542	45	72	57.4583	9.28	17.01	12.9358	0.854167	177.833			0		20.35
Coweeta	2002-08-09	8	9	2002	16.3	23.2	19.1292	50	71	61.5833	9.78	16.94	13.7421	1.06667	198.417			0		19.75
Coweeta	2002-08-10	8	10	2002	16	25.8	19.8292	50	78	66.5417	12.63	19.7	15.4246	0.866667	195.583			0		20.9
Coweeta	2002-08-11	8	11	2002	17.3	27.1	20.775	48	80	64.2917	12.79	20.26	15.7917	0.633333	202.167			0		22.2
Coweeta	2002-08-12	8	12	2002	18.3	26.8	21.4208	41	76	59.0833	11.76	21.16	15.0137	0.666667	206.125			0		22.55
Coweeta	2002-08-13	8	13	2002	18	26.4	21.4	48	73	59.5417	11.67	19.8	15.2012	0.8125	198.5			0		22.2
Coweeta	2002-08-14	8	14	2002	17	25.7	20.6125	50	96	78.4167	14.53	22.54	18.8708	0.9375	190.875			0		21.35
Coweeta	2002-08-15	8	15	2002	16.4	24.4	19.7167	64	100	89.5833	18.38	24.01	20.4958	0.804167	216.833			18.796		20.4
Coweeta	2002-08-16	8	16	2002	17	23.3	19.3625	79	100	95.25	18.55	25.04	21.3708	0.695833	196.792			12.446		20.15
Coweeta	2002-08-17	8	17	2002	17.3	22.6	19.0792	80	99	94.375	17.57	23.95	20.8546	0.725	171.333			5.842		19.95
Coweeta	2002-08-18	8	18	2002	16.8	26.2	19.8333	72	99	87.0417	16.69	26.32	20.1458	0.6	184.125			0		21.5
Coweeta	2002-08-19	8	19	2002	17.4	26.3	20.3	63	99	80.4583	15.77	24.73	19.2046	0.625	222.583			9.144		21.85
Coweeta	2002-08-20	8	20	2002	18.9	26.8	22.3208	56	91	78.4583	17.1	25.07	21.0617	0.820833	122.667			0		22.85
Coweeta	2002-08-21	8	21	2002	19.7	26.8	22.4042	62	84	75.375	17.51	25.9	20.4108	0.904167	191.208			0		23.25
Coweeta	2002-08-22	8	22	2002	19.4	25.7	21.95	66	89	78.875	17.56	25.26	20.8092	0.575	204.958			0		22.55
Coweeta	2002-08-23	8	23	2002	19.6	26.4	22.2375	69	90	79.75	18.35	25.98	21.4229	0.533333	191.5			0		23
Coweeta	2002-08-24	8	24	2002	19.3	26.3	21.3	62	91	82.125	17.52	25.26	20.7833	0.725	191.792			0		22.8
Coweeta	2002-08-25	8	25	2002	17.1	20.9	18.9417	77	100	89.375	16.97	23.01	19.5413	0.458333	232.833			72.136		19
Coweeta	2002-08-26	8	26	2002	13.9	22.5	17.8125	71	100	94.875	15.98	23.03	19.3383	0.654167	204.333			36.068		18.2
Coweeta	2002-08-27	8	27	2002	13.2	21.9	16.7833	68	100	92.6667	15.28	20.88	17.6996	0.808333	189.458			0		17.55
Coweeta	2002-08-28	8	28	2002	15	24.1	17.775	63	100	90.7083	16.57	21.59	18.295	0.691667	180.75			0		19.55
Coweeta	2002-08-29	8	29	2002	15	19.7	16.8875	80	100	93.2917	16.36	20.34	17.9071	0.820833	167.958			0		17.35
Coweeta	2002-08-30	8	30	2002	14.9	21.4	17.2417	74	98	91.5	16.31	20.25	17.9696	0.770833	185.167			0		18.15
Coweeta	2002-08-31	8	31	2002	15.6	20.4	17.1958	80	97	92.1667	16.24	20.61	18.0458	0.795833	165.542			0		18
Coweeta	2002-09-01	9	1	2002														0
Coweeta	2002-09-02	9	2	2002														0
Coweeta	2002-09-03	9	3	2002														0
Coweeta	2002-09-04	9	4	2002														0
Coweeta	2002-09-05	9	5	2002														0
Coweeta	2002-09-06	9	6	2002														0
Coweeta	2002-09-07	9	7	2002														0
Coweeta	2002-09-08	9	8	2002														0
Coweeta	2002-09-09	9	9	2002														0
Coweeta	2002-09-10	9	10	2002														0
Coweeta	2002-09-11	9	11	2002														0
Coweeta	2002-09-12	9	12	2002														0
Coweeta	2002-09-13	9	13	2002														11.43
Coweeta	2002-09-14	9	14	2002														59.182
Coweeta	2002-09-15	9	15	2002														47.244
Coweeta	2002-09-16	9	16	2002														0.508
Coweeta	2002-09-17	9	17	2002														0
Coweeta	2002-09-18	9	18	2002														3.048
Coweeta	2002-09-19	9	19	2002														0
Coweeta	2002-09-20	9	20	2002														10.668
Coweeta	2002-09-21	9	21	2002														24.638
Coweeta	2002-09-22	9	22	2002														46.736
Coweeta	2002-09-23	9	23	2002														0
Coweeta	2002-09-24	9	24	2002														0
Coweeta	2002-09-25	9	25	2002														65.024
Coweeta	2002-09-26	9	26	2002														98.552
Coweeta	2002-09-27	9	27	2002														58.42
Coweeta	2002-09-28	9	28	2002														0
Coweeta	2002-09-29	9	29	2002														0
Coweeta	2002-09-30	9	30	2002														0
Coweeta	2002-10-01	10	1	2002	14.5	23.3	17.4833	71	99	89.125	15.22	21.7	17.7767	0.791667	203.417			0		18.9
Coweeta	2002-10-02	10	2	2002	15.3	24.6	18.6625	70	98	87.2083	16.11	22.95	18.7275	0.645833	223.625			0		19.95
Coweeta	2002-10-03	10	3	2002	16.5	24	18.9208	61	96	86.2917	15.87	22.75	18.7892	0.966667	210.208			0		20.25
Coweeta	2002-10-04	10	4	2002	16.4	19.2	17.1667	80	100	95.0833	17.26	19.98	18.5992	1.68333	201.292			5.08		17.8
Coweeta	2002-10-05	10	5	2002	15.9	23.4	17.9	69	100	88.75	13.51	24.62	18.2308	0.591667	218.167			5.588		19.65
Coweeta	2002-10-06	10	6	2002	15.3	24.3	18.45	64	95	84.2917	13.49	22.55	17.8942	0.8	211			0		19.8
Coweeta	2002-10-07	10	7	2002	14.3	20.9	16.8292	80	100	93.875	15.3	20.73	17.9742	0.645833	160.875			1.27		17.6
Coweeta	2002-10-08	10	8	2002	11.7	16.9	14.2958	73	100	91.7917	12.39	16.31	14.9096	0.983333	186.667			0		14.3
Coweeta	2002-10-09	10	9	2002	11.4	17.1	13.775	82	100	97.0833	13.58	17.53	15.3933	0.870833	174.583			0		14.25
Coweeta	2002-10-10	10	10	2002	13.6	14.7	14.0625	98	100	99.9583	15.74	17.13	16.3538	1.15	193.167			24.638		14.15
Coweeta	2002-10-11	10	11	2002	14.6	18.4	16.0417	93	100	98.9583	16.08	21.22	18.2725	0.566667	179.667			10.922		16.5
Coweeta	2002-10-12	10	12	2002	14.4	22.4	16.9333	62	99	85.625	13.56	22.05	16.5029	0.633333	203.458			0		18.4
Coweeta	2002-10-13	10	13	2002	10.7	19.4	14.8333	70	100	91.0833	12.31	18.52	15.3746	0.75	110.417			0		15.05
Coweeta	2002-10-14	10	14	2002	8.9	14.5	11.5208	76	100	91.6667	11.07	13.99	12.425	0.845833	214.375			0.762		11.7
Coweeta	2002-10-15	10	15	2002	7.8	10.7	9.725	100	100	100	10.8	13.17	12.3025	0.654167	170.292			68.326		9.25
Coweeta	2002-10-16	10	16	2002	4.2	12.9	8.36667	73	100	93.8333	7.22	13.03	10.4962	0.883333	170.792			2.794		8.55
Coweeta	2002-10-17	10	17	2002	3.3	11.5	5.64167	56	100	86	6.48	10.12	7.80417	0.775	195.25			0		7.4
Coweeta	2002-10-18	10	18	2002	2.4	12.6	7.06667	54	95	78.375	6.52	9.98	7.84417	0.795833	157.417			0		7.5
Coweeta	2002-10-19	10	19	2002	6.6	17.8	11.2542	46	88	70.0833	6.05	13.69	9.41125	0.729167	199.333			0		12.2
Coweeta	2002-10-20	10	20	2002	10.3	13.6	11.7958	54	100	94.2917	7.06	15.86	13.1808	0.658333	251.708			4.318		11.95
Coweeta	2002-10-21	10	21	2002	10.4	15.2	12.0542	76	100	92.7083	10.4	15.48	13.0592	0.570833	191.5			0		12.8
Coweeta	2002-10-22	10	22	2002	9.4	17.1	11.4083	71	100	92.625	10.28	15.06	12.46	0.504167	224.625			0		13.25
Coweeta	2002-10-23	10	23	2002	8.5	17.1	11.3375	44	100	82.7083	5.86	14.49	11.0904	0.758333	219			0		12.8
Coweeta	2002-10-24	10	24	2002	9	11.2	9.65417	64	100	94.2083	7.66	12.52	11.3558	0.954167	187.583			0		10.1
Coweeta	2002-10-25	10	25	2002	8.5	11.4	10.3625	92	100	99.3333	10.72	13.75	12.6717	1.225	213.417			5.842		9.95
Coweeta	2002-10-26	10	26	2002	10.4	14.4	12.3458	91	100	99.3333	12.89	16.64	14.51	0.483333	198.083			0		12.4
Coweeta	2002-10-27	10	27	2002	11.9	16.7	13.4542	81	100	96.2917	13.34	16.67	14.8733	1.04167	195.417			2.032		14.3
Coweeta	2002-10-28	10	28	2002	12.8	15.1	13.7625	94	100	99.625	14.98	17.27	15.9225	1.29167	171			25.908		13.95
Coweeta	2002-10-29	10	29	2002	11.3	14.7	13.15	100	100	100	13.73	17.29	15.5321	1.5625	239.542			12.446		13
Coweeta	2002-10-30	10	30	2002	3.1	15.5	10.3042	68	100	93.7083	7.74	16.04	12.1196	1.04167	134.958			2.032		9.3
Coweeta	2002-10-31	10	31	2002	1.5	11.5	4.82083	59	100	87.5833	6.3	9.75	7.54542	0.870833	159.083			0		6.5
Coweeta	2002-11-01	11	1	2002	-0.4	10.4	2.97083	61	100	85.7917	4.94	8.58	6.46625	0.983333	150			0		5
Coweeta	2002-11-02	11	2	2002	-0.9	10.8	4.0875	18	87	49.375	1.67	6.24	3.89708	0.9875	116.583			0		4.95
Coweeta	2002-11-03	11	3	2002	1.4	10.3	5.90417	44	100	70.8333	3.53	10.54	6.72542	0.604167	128.208			16.764		5.85
Coweeta	2002-11-04	11	4	2002	5.8	10.3	7.80833	84	100	97	9.38	12.02	10.3908	0.683333	170.833			25.146		8.05
Coweeta	2002-11-05	11	5	2002	5.3	12.7	7.54167	94	100	99.625	9.13	15.18	10.65	2.60417	189.458			0		9
Coweeta	2002-11-06	11	6	2002	-0.9	12.8	4.46667	76	100	91.4167	4.83	15.24	8.155	2.04583	115.625			0		5.95
Coweeta	2002-11-07	11	7	2002	-1.4	11.1	4.84583	35	95	62.375	3.57	7.64	5.155	1.33333	126.375			0		4.85
Coweeta	2002-11-08	11	8	2002	4.7	15	8.67917	32	78	53.25	3.74	7.8	5.91667	1.67917	203.542			0		9.85
Coweeta	2002-11-09	11	9	2002	7.2	12.9	10.0208	66	100	85.5417	7.19	14.08	10.5904	2.25833	182.917			7.874		10.05
Coweeta	2002-11-10	11	10	2002	11.5	16.2	13.8042	94	100	98.875	13.91	18.04	15.8158	4.4	180.417			11.43		13.85
Coweeta	2002-11-11	11	11	2002	9.5	16.2	12.9833	65	100	89.9583	9.57	17.73	13.5296	1.5375	173.792			43.434		12.85
Coweeta	2002-11-12	11	12	2002	3.2	10	7.40417	81	100	94.9583	7.17	12.04	9.88125	1.25	122.625			21.082		6.6
Coweeta	2002-11-13	11	13	2002	-0.7	8.7	3.22917	38	97	68.9583	3.03	7.27	5.16458	1.7875	181.708			0		4
Coweeta	2002-11-14	11	14	2002	1.7	10	5.35	36	73	53.0833	2.83	6.14	4.7425	1.85417	206.833			0		5.85
Coweeta	2002-11-15	11	15	2002	2.9	9.5	5.99167	63	100	81.4167	5.24	10.96	7.77417	2.2375	191.625			22.352		6.2
Coweeta	2002-11-16	11	16	2002	3.6	7.8	6.9	98	100	99.9583	8.13	10.71	10.1083	0.7625	155.417			19.05		5.7
Coweeta	2002-11-17	11	17	2002	-5.2	3.8	-0.225	81	100	94.4167	3.56	8.21	5.90208	1.70833	148.292			0		-0.7
Coweeta	2002-11-18	11	18	2002	-5.6	9.1	2.48333	38	87	63.75	2.67	6.68	4.69208	1.65417	150.792			0		1.75
Coweeta	2002-11-19	11	19	2002	3	6.8	4.80833	71	100	91.625	6.15	10.17	7.98917	1.27083	195.542			6.858		4.9
Coweeta	2002-11-20	11	20	2002	3.1	10.6	5.92083	59	100	92.25	6.84	9.58	8.59083	1.89167	188.875			8.89		6.85
Coweeta	2002-11-21	11	21	2002	4.5	8.5	6.16667	79	100	94.7083	6.99	10.8	9.03542	1.525	123.25			19.558		6.5
Coweeta	2002-11-22	11	22	2002	-4.9	5.2	-1.47917	70	94	83.3333	3.32	7.52	4.65792	2.625	69.625			0		0.15
Coweeta	2002-11-23	11	23	2002	-6.2	8	1.875	33	88	59.5417	2.95	6.28	4.02583	1.37083	154.458			0		0.9
Coweeta	2002-11-24	11	24	2002	3.1	14.7	8.85833	40	75	55	3.75	7.43	6.22	1.25833	162			0		8.9
Coweeta	2002-11-25	11	25	2002	6.1	12	8.82917	36	64	50.9167	3.73	7.45	5.805	0.879167	208.083			0		9.05
Coweeta	2002-11-26	11	26	2002	4.5	12.8	8.36667	34	100	63.5833	3.39	10.31	6.98583	1.175	148.542			3.048		8.65
Coweeta	2002-11-27	11	27	2002	-6.9	4.6	-1.69583	78	100	93.5833	3.44	8.64	5.19375	1.39167	62.2083			0		-1.15
Coweeta	2002-11-28	11	28	2002	-8	0.2	-5.05417	58	99	82.5	2.5	4.58	3.43708	1.14167	153.583			0		-3.9
Coweeta	2002-11-29	11	29	2002	-7.9	6.5	-0.025	34	91	61.4583	2.37	4.68	3.615	1.6625	134.917			0		-0.7
Coweeta	2002-11-30	11	30	2002	-4.8	9	2.93333	28	76	54.0833	1.95	6.18	4.11792	2.37083	65			0		2.1
Coweeta	2002-12-01	12	1	2002	-8	1.7	-3.09583	20	59	36.0417	1.27	2.17	1.70458	1.525	159.125			0		-3.15
Coweeta	2002-12-02	12	2	2002	-3.4	9.1	2.89583	16	94	39.625	1.08	6.85	3.00292	1.40417	115.875			3.302		2.85
Coweeta	2002-12-03	12	3	2002	0.5	10.9	5.38333	30	81	60.9167	3.42	6.68	5.32833	1.69583	150.75			0		5.7
Coweeta	2002-12-04	12	4	2002	-1.4	3.5	0.541667	78	100	94.5833	4.96	7	6.05167	2.475	188.792			37.846		1.05
Coweeta	2002-12-05	12	5	2002	-1.4	4.1	1.70833	98	100	99.9583	5.68	8.4	7.0875	1.47083	139.625			12.954		1.35
Coweeta	2002-12-06	12	6	2002	-4.8	2.8	-1.49167	54	100	82.3333	2.68	5.71	4.50208	0.816667	137.667			0		-1
Coweeta	2002-12-07	12	7	2002	-2.9	6.8	2.19583	7	76	41.6667	0.63	4.88	2.8875	0.95	211.75			0		1.95
Coweeta	2002-12-08	12	8	2002	0.2	7.3	3.55833	8	66	36	0.66	4.85	2.87417	1.0125	170.417			0		3.75
Coweeta	2002-12-09	12	9	2002	0.9	4.8	2.4	46	92	60.5833	3.47	6.42	4.37083	1.83333	202.458			0		2.85
Coweeta	2002-12-10	12	10	2002	1.9	6.2	4.775	83	100	97.0417	6.06	9.15	8.36417	2.09583	196.583			19.558		4.05
Coweeta	2002-12-11	12	11	2002	0.4	5	2.79583	89	100	98.7917	6.42	8.81	7.50708	1.37083	167.625			6.35		2.7
Coweeta	2002-12-12	12	12	2002	-1.7	8.6	3.25417	32	100	82.9167	3.05	9.1	6.37833	0.929167	196.5			0		3.45
Coweeta	2002-12-13	12	13	2002	-0.7	6.8	2.50833	69	100	97.5	5.77	9.83	7.23125	3.24167	163.375			30.734		3.05
Coweeta	2002-12-14	12	14	2002	-5	2	-1.87917	77	100	92.7917	3.77	6.05	4.99583	1.8625	178.167			3.302		-1.5
Coweeta	2002-12-15	12	15	2002	-5.2	6.4	1.85417	25	97	62.4583	1.83	5.88	4.305	1.67083	157.75			0		0.6
Coweeta	2002-12-16	12	16	2002	2.4	12.8	6.25417	40	88	72.5417	5.76	8.19	6.76542	1.96667	157.833			0		7.6
Coweeta	2002-12-17	12	17	2002	1.2	10.2	5.61667	60	94	81.3333	5.8	8.69	7.38292	1.39583	208.583			0		5.7
Coweeta	2002-12-18	12	18	2002	1.4	4.6	2.825	85	100	93	5.91	7.68	6.98	3.725	206.042			0		3
Coweeta	2002-12-19	12	19	2002	2.7	8.4	6.47083	100	100	100	7.62	11.42	10.0067	3.625	182.917			37.338		5.55
Coweeta	2002-12-20	12	20	2002	-1.8	8.6	2.5	63	100	82.4167	3.54	11.46	6.33708	1.7625	68.7917			8.636		3.4
Coweeta	2002-12-21	12	21	2002	-2.6	6.8	1.475	13	73	38.625	1.06	3.96	2.46458	1.82917	110			0		2.1
Coweeta	2002-12-22	12	22	2002	0.4	10.1	4.34167	44	100	72.375	2.91	8.9	6.09375	1.75	117.75			2.032		5.25
Coweeta	2002-12-23	12	23	2002	1	10.4	5.55833	17	77	34.3333	1.31	6.07	3.05542	1.77917	92.5			0.254		5.7
Coweeta	2002-12-24	12	24	2002	1.9	6.9	4.28333	57	100	98.1667	4.59	9.98	8.32667	3.0875	198.083			55.118		4.4
Coweeta	2002-12-25	12	25	2002	-6.9	3.7	-3.59167	73	100	91.7083	2.82	8.27	4.54208	2.48333	82.5833			16.51		-1.6
Coweeta	2002-12-26	12	26	2002	-9.1	0.7	-3.6875	47	98	78.875	2.54	4.86	3.645	0.925	156.167			0		-4.2
Coweeta	2002-12-27	12	27	2002	-3	4.7	0.7	18	74	48.5	1.31	4.97	3.12375	0.9875	191.25			0		0.85
Coweeta	2002-12-28	12	28	2002	-4	5.8	0.55	33	80	56.9583	2.88	4.57	3.5175	1.97917	220.5			0		0.9
Coweeta	2002-12-29	12	29	2002	2.7	12.8	7.775	10	47	30.7083	1.21	5.16	3.21083	1.38333	171.833			0		7.75
Coweeta	2002-12-30	12	30	2002	5.4	14.7	9.57917	12	62	26.0417	1.62	5.6	2.99458	1.6	201.333			0		10.05
Coweeta	2002-12-31	12	31	2002	4.7	9.9	7.36667	45	100	85.75	3.96	12.55	9.12333	2.85417	194.417			24.892		7.3
Coweeta	2003-01-01	1	1	2003	6.1	9.3	7.2875	90	100	97.1667	8.79	11.76	10.0067	1.90417	172.708			18.288		7.7
Coweeta	2003-01-02	1	2	2003	2.7	9.7	5.9125	80	100	95.0833	7.26	10.42	8.87542	1.49167	157.417			12.7		6.2
Coweeta	2003-01-03	1	3	2003	-7.5	3.9	-1.7	87	100	95.125	3.29	8.12	5.29	1.80417	106.833			4.826		-1.8
Coweeta	2003-01-04	1	4	2003	-8.3	3.5	-1.60833	36	98	66.375	2.56	4.63	3.45	1.2375	113.042			0		-2.4
Coweeta	2003-01-05	1	5	2003	0.4	9	3.27083	38	88	66.125	3.26	6.8	5.03375	1.50417	169.958			0		4.7
Coweeta	2003-01-06	1	6	2003	-5.6	1	-1.94167	59	89	80.9167	2.43	5.73	4.35625	2.4375	138.042			0		-2.3
Coweeta	2003-01-07	1	7	2003	-6.9	3.5	-1.66667	16	64	34.625	0.93	3.15	1.85667	1.975	102.583			0		-1.7
Coweeta	2003-01-08	1	8	2003	-1.3	12.1	6.49167	26	70	45.75	2.83	5.01	4.24583	2.69583	150.167			0		5.4
Coweeta	2003-01-09	1	9	2003	5.6	18.3	9.6875	23	100	54.25	4.16	9.49	6.21083	2.17917	83.5417			1.778		11.95
Coweeta	2003-01-10	1	10	2003	-5.4	6.1	1.12917	29	100	62.75	2.09	9.51	4.3675	2.44583	125			2.54		0.35
Coweeta	2003-01-11	1	11	2003	-8.2	2.8	-3.99167	10	67	34.4583	0.51	2.5	1.49875	1.49167	71.2917			0		-2.7
Coweeta	2003-01-12	1	12	2003	-11.6	0.3	-5.12083	22	60	36.375	0.9	1.93	1.46917	1.24583	128.292			0		-5.65
Coweeta	2003-01-13	1	13	2003	-3.8	2.7	-1.02917	19	62	39.125	0.97	4.22	2.28583	1.05417	141.208			0		-0.55
Coweeta	2003-01-14	1	14	2003	-5	7.8	0.2625	37	86	60.4167	2.52	4.62	3.68958	1.60833	119.542			0		1.4
Coweeta	2003-01-15	1	15	2003	-8.2	2	-3.54583	12	71	36.9583	0.63	2.78	1.59208	1.5	158.458			0		-3.1
Coweeta	2003-01-16	1	16	2003	-6	-0.6	-2.82917	13	100	54.4167	0.7	5.11	2.57958	2.52917	153.625			8.382		-3.3
Coweeta	2003-01-17	1	17	2003	-15.2	-3.8	-9.30417	63	100	85.4167	1.49	4.63	2.67875	2.2625	95.25			0		-9.5
Coweeta	2003-01-18	1	18	2003	-15.9	-4.6	-10.5042	29	88	62.375	1.07	2.63	1.68958	1.375	151.333			0		-10.25
Coweeta	2003-01-19	1	19	2003	-13.3	-0.9	-6.50417	25	93	58.5833	1.34	3.15	2.08625	2.125	116.125			0		-7.1
Coweeta	2003-01-20	1	20	2003	-2.9	9.4	3.64583	37	91	61.3333	2.92	8.43	4.91083	2.24167	109.5			0		3.25
Coweeta	2003-01-21	1	21	2003	1.7	8.7	6.4125	85	100	97.9167	6.7	11.22	9.51208	1.4875	116.75			5.588		5.2
Coweeta	2003-01-22	1	22	2003	-3.2	3.8	1.19583	56	100	89.9583	3.92	7.92	6.0975	0.729167	185.25			0		0.3
Coweeta	2003-01-23	1	23	2003	-18.4	-3.1	-13.2333	50	97	70.8333	0.88	4.11	1.70708	3.13333	57			0		-10.75
Coweeta	2003-01-24	1	24	2003	-17.6	-1.5	-8.32917	35	80	55.9167	1.12	2.54	1.7825	1.80833	191.042			0		-9.55
Coweeta	2003-01-25	1	25	2003	-7.2	3.1	-2.10833	23	74	40.3333	1.13	2.98	2.03167	0.991667	184.208			0		-2.05
Coweeta	2003-01-26	1	26	2003	-6.2	2.7	-2.60417	32	87	58.9583	1.56	4.04	2.96542	1.5875	104.042			0		-1.75
Coweeta	2003-01-27	1	27	2003	-13.1	-1.7	-6.2	18	89	43.5833	0.9	3.36	1.54333	1.49583	129.542			0		-7.4
Coweeta	2003-01-28	1	28	2003	-4.3	6.6	2.3125	21	95	54.875	1.02	8.36	4.35667	1.44167	150.917			0		1.15
Coweeta	2003-01-29	1	29	2003	3.3	6.5	4.97917	72	100	95.6667	5.99	9.82	8.46625	1.37083	88.2083			36.83		4.9
Coweeta	2003-01-30	1	30	2003	0.3	6.3	4.175	100	100	100	6.46	9.7	8.46792	1.45	211.125			2.286		3.3
Coweeta	2003-01-31	1	31	2003	-2.5	5.2	0.579167	68	100	92.4583	4.69	7.35	5.94417	0.9	188.167			0		1.35
Coweeta	2003-02-01	2	1	2003	-1.5	6.2	1.58333	41	100	74.625	3.37	5.91	5.0025	2.16667	201.417			0		2.35
Coweeta	2003-02-02	2	2	2003	0.2	15.2	8.77917	32	74	46.7083	4.25	7.12	5.24542	1.6125	135.5			0		7.7
Coweeta	2003-02-03	2	3	2003	6.2	17.7	10.2708	20	95	54.9583	4.03	10.81	6.59542	2.7125	161.167			0		11.95
Coweeta	2003-02-04	2	4	2003	-2.6	10	3.15833	39	100	70	1.98	12.26	5.89042	2.825	92.6667			30.734		3.7
Coweeta	2003-02-05	2	5	2003	-8	6.2	-0.591667	13	83	38.1667	1.11	3.06	1.9725	1.46667	110.292			0		-0.9
Coweeta	2003-02-06	2	6	2003	-3.3	0.8	-1.4	26	100	74	1.64	6.22	4.05083	2.49583	177.5			20.32		-1.25
Coweeta	2003-02-07	2	7	2003	-8.1	0	-2.61667	82	100	94.9583	2.97	6.34	4.96542	1.27917	73.25			3.048		-4.05
Coweeta	2003-02-08	2	8	2003	-13.2	-0.7	-6.47917	29	92	64.25	1.22	3.41	2.3475	1.13333	148.625			0		-6.95
Coweeta	2003-02-09	2	9	2003	-7.1	4.3	-1.7625	32	100	60.0833	1.52	5.72	3.28667	1.425	164.292			4.064		-1.4
Coweeta	2003-02-10	2	10	2003	-5.4	1.1	-1.4375	77	100	93.0833	3.52	6.88	5.29417	1.9625	70.375			10.16		-2.15
Coweeta	2003-02-11	2	11	2003	-7.5	5.7	-1.1625	31	93	70.6667	2.73	4.86	3.86375	1.7375	76.4583			0		-0.9
Coweeta	2003-02-12	2	12	2003	-4.2	6.6	1.00417	17	78	46.2917	0.9	5.03	3.10333	2.28333	47			0		1.2
Coweeta	2003-02-13	2	13	2003	-4.6	7.1	1.37083	20	64	41.4167	0.98	4.39	2.91542	2.18333	114.708			0		1.25
Coweeta	2003-02-14	2	14	2003	1.1	3.8	2.46667	50	100	78.8333	3.82	7.46	5.73708	2.30417	180.792			37.592		2.45
Coweeta	2003-02-15	2	15	2003	3.1	11.5	8.22917	94	100	99.6667	7.3	13.81	11.2025	1.83333	200.042			4.318		7.3
Coweeta	2003-02-16	2	16	2003	1.3	9.9	4.3875	100	100	100	7.01	12.62	8.72292	3.825	193.417			30.48		5.6
Coweeta	2003-02-17	2	17	2003	-2.1	2.5	1.15	100	100	100	5.51	7.64	6.94	0.6625	176.333			0		0.2
Coweeta	2003-02-18	2	18	2003	-4.3	9.2	2.11667	20	100	76.2917	1.72	8.07	5.30542	1.1	106.917			0		2.45
Coweeta	2003-02-19	2	19	2003	0.9	12.9	6.23333	9	82	53.8333	0.84	6.89	5.12917	1.43333	180.25			0		6.9
Coweeta	2003-02-20	2	20	2003	3.1	7.9	5.975	62	100	87.9583	6.23	10.53	8.25667	1.1875	183.167			1.524		5.5
Coweeta	2003-02-21	2	21	2003	4.4	7.5	6.1	53	100	91.125	5.08	10.69	8.66875	2.38333	205.75			8.382		5.95
Coweeta	2003-02-22	2	22	2003	5.9	11.9	9.3375	74	100	96.2083	9.04	14.13	11.6304	3.6125	179.583			76.962		8.9
Coweeta	2003-02-23	2	23	2003	-4.3	6.1	0.508333	51	100	78.4167	3.44	9.3	4.95417	2.09167	96.5833			3.556		0.9
Coweeta	2003-02-24	2	24	2003	1.2	11.9	5.57917	24	100	65.6667	1.97	8.75	5.91625	2.47917	151			0.762		6.55
Coweeta	2003-02-25	2	25	2003	1.3	7.5	3.675	14	100	66.4583	1.22	8	5.25375	1.125	162.208			3.81		4.4
Coweeta	2003-02-26	2	26	2003	1	4.7	2.60833	85	100	96.1667	5.81	8.8	7.2375	1.7625	189.333			21.336		2.85
Coweeta	2003-02-27	2	27	2003	2.3	7.6	4.9875	100	100	100	7.45	10.76	8.99375	1.35417	219.333			11.938		4.95
Coweeta	2003-02-28	2	28	2003	2.3	13.6	6.34167	45	100	90.2083	6.41	10.8	8.59083	1.38333	156.125			0		7.95
Coweeta	2003-03-01	3	1	2003	2.1	12.5	6.36667	68	100	94.8333	7.02	11.42	9.2325	1.98333	200.542			0		7.3
Coweeta	2003-03-02	3	2	2003	-2.7	10	4.84167	63	100	88.7083	4.36	9.97	7.845	1.67917	91.2917			0		3.65
Coweeta	2003-03-03	3	3	2003	-5.8	9.6	1.77917	25	97	60.75	2.69	4.7	3.84375	1.58333	143			0		1.9
Coweeta	2003-03-04	3	4	2003	0.7	10.7	5.04583	38	100	65.625	3.06	8.67	5.75125	2.65833	188.458			0.508		5.7
Coweeta	2003-03-05	3	5	2003	4.4	17.8	10.5125	36	100	79.9167	6.96	12.47	9.80083	1.95	175.458			17.018		11.1
Coweeta	2003-03-06	3	6	2003	5.5	14.2	9.45	24	100	76.125	2.36	12.72	9.14667	1.5375	126.5			36.322		9.85
Coweeta	2003-03-07	3	7	2003	2.9	13.8	7.2	27	97	56.7083	2.96	8.06	5.54292	1.84167	215.125			0		8.35
Coweeta	2003-03-08	3	8	2003	5.5	15.6	9.0375	25	93	49.4583	3.58	9.2	5.51208	1.89167	202.875			0		10.55
Coweeta	2003-03-09	3	9	2003	5.9	17.5	10.2667	21	95	61.4167	3.51	10.24	7.25042	1.77083	129.958			0		11.7
Coweeta	2003-03-10	3	10	2003	0.3	11.9	6.6625	28	82	45.875	3.42	5.39	4.31167	1.40833	170.458			0		6.1
Coweeta	2003-03-11	3	11	2003	2.7	14.4	8.1125	29	72	50.5417	3.19	6.63	5.33083	1.79583	170.708			0		8.55
Coweeta	2003-03-12	3	12	2003	6.8	18.8	12.3708	27	71	50.0833	3.31	8.66	7.03375	1.8875	139.167			0		12.8
Coweeta	2003-03-13	3	13	2003	9.3	19.7	13.425	48	97	75.25	8.51	15.47	11.5121	1.375	170.25			2.032		14.5
Coweeta	2003-03-14	3	14	2003	3.8	10.7	7.525	77	100	95.5833	8.29	12.49	10.0183	1.8125	212.125			2.54		7.25
Coweeta	2003-03-15	3	15	2003	3.4	10.3	7.37917	94	100	99.625	8.03	12.28	10.5196	0.945833	171.75			17.272		6.85
Coweeta	2003-03-16	3	16	2003	7.4	13.6	9.39583	74	100	97.0417	9.84	12.87	11.5171	1.2125	184.708			0		10.5
Coweeta	2003-03-17	3	17	2003	7.5	10.4	9.0875	85	100	98.2917	10.2	12.75	11.5329	1.25833	172.042			8.89		8.95
Coweeta	2003-03-18	3	18	2003	8.8	10.6	9.5875	100	100	100	11.65	13.11	12.2967	1.6	185.083			5.588		9.7
Coweeta	2003-03-19	3	19	2003	8.4	10	9.12083	100	100	100	11.43	12.79	12.0337	3.12917	181.375			36.068		9.2
Coweeta	2003-03-20	3	20	2003	8.4	12.5	9.87083	53	100	96.7917	6.83	14.07	12.1175	1.5	180.167			16.256		10.45
Coweeta	2003-03-21	3	21	2003	6.9	16	10.8083	52	96	75.0417	7.73	13.6	9.66542	2.06667	91.9583			0		11.45
Coweeta	2003-03-22	3	22	2003	4.6	14.9	8.4125	44	86	69.1667	6.27	8.92	7.52917	1.525	86.5417			0		9.75
Coweeta	2003-03-23	3	23	2003	4.7	14.6	8.775	41	78	58.5417	5.2	8.08	6.52	1.31667	191.208			0		9.65
Coweeta	2003-03-24	3	24	2003	5.6	17.2	11.0708	25	60	43.7083	4.58	6.62	5.57542	1.9875	99.875			0		11.4
Coweeta	2003-03-25	3	25	2003	8.7	20.1	13.5833	28	60	44.75	5.74	8.36	6.86167	1.76667	165.25			0		14.4
Coweeta	2003-03-26	3	26	2003	8.6	16.9	11.9333	49	89	69.0833	8.21	10.98	9.55542	1.3125	150.625			0		12.75
Coweeta	2003-03-27	3	27	2003	7.5	15.2	10.3917	46	96	77.4167	6.82	10.43	9.59625	2.68333	181.625			0		11.35
Coweeta	2003-03-28	3	28	2003	8.4	13.2	10.6542	80	100	92.7083	10.09	13.83	11.8867	2.85	176.792			0		10.8
Coweeta	2003-03-29	3	29	2003	0.9	15.2	10.95	56	100	86.75	6.4	13.9	11.4125	2.01667	131.25			0.762		8.05
Coweeta	2003-03-30	3	30	2003	-5.9	3.7	-1.50417	71	100	93.375	3.36	6.81	5.19708	1.85417	46.625			21.844		-1.1
Coweeta	2003-03-31	3	31	2003	-7.5	3.3	-1.74583	42	89	65.0833	2.9	4.48	3.415	1.9625	112.458			0		-2.1
Coweeta	2003-04-01	4	1	2003	-0.2	17	8.5375	32	65	49.75	3.5	8.76	5.59042	1.70417	121.833			0		8.4
Coweeta	2003-04-02	4	2	2003	7.9	21.2	13.4375	20	71	46.5417	4.7	9.11	6.77375	1.84167	113.208			0		14.55
Coweeta	2003-04-03	4	3	2003	9.4	22.3	14.7417	22	73	52	5.63	10.37	8.44	2.13333	192.333			0		15.85
Coweeta	2003-04-04	4	4	2003	10.6	15.3	12.4875	73	98	83.8333	9.69	14.67	12.145	2.03333	144.917			1.27		12.95
Coweeta	2003-04-05	4	5	2003	9.2	19.8	13.3667	36	100	74.4583	6.37	16.55	11.1871	1.2625	160.792			24.892		14.5
Coweeta	2003-04-06	4	6	2003	7.2	16.7	10.9917	20	100	62.8333	2.7	12.04	8.04	2.98333	196.958			9.398		11.95
Coweeta	2003-04-07	4	7	2003	9.2	15.6	11.7667	85	100	97.4167	11.96	15.64	13.6229	2.35417	181.167			24.384		12.4
Coweeta	2003-04-08	4	8	2003	6.5	13.3	10.15	87	100	98.4167	9.9	14.49	12.4617	2.07917	194.875			10.922		9.9
Coweeta	2003-04-09	4	9	2003	3.6	9.9	6.39167	93	100	99.8333	8.17	12.19	9.84375	0.875	162.75			12.192		6.75
Coweeta	2003-04-10	4	10	2003	0.9	4.6	2.30833	96	100	99.625	6.42	8.71	7.35	1.86667	46.4583			28.194		2.75
Coweeta	2003-04-11	4	11	2003	1.1	9.3	4.6875	66	100	86.25	5.87	8.97	7.3525	1.97917	61.4583			0		5.2
Coweeta	2003-04-12	4	12	2003	5.1	19.1	11.7583	23	70	45.9583	4.54	7.46	6.1025	2.575	109.833			0		12.1
Coweeta	2003-04-13	4	13	2003	9.3	21.3	14.6708	20	64	40.2917	4	9.02	6.3975	1.47083	133.083			0		15.3
Coweeta	2003-04-14	4	14	2003	11.5	21.4	15.8167	27	53	40.9583	4.09	9.17	7.29708	2.225	179.875			0		16.45
Coweeta	2003-04-15	4	15	2003	11.4	21.4	15.65	29	77	55.0417	7.31	11.39	9.53583	2.85	187.333			0		16.4
Coweeta	2003-04-16	4	16	2003	10.7	19.5	14.8167	36	81	59	7.64	12.28	9.72667	2.43333	187.667			0		15.1
Coweeta	2003-04-17	4	17	2003	9.4	18.5	11.95	46	100	81.5417	8.03	13.12	11.2583	2.87917	183.625			29.21		13.95
Coweeta	2003-04-18	4	18	2003	9.8	12.6	10.9125	91	100	99.625	12.09	14.74	13.2758	1.40833	189.833			13.97		11.2
Coweeta	2003-04-19	4	19	2003	8	18	11.9083	61	100	90.1667	10.77	15.38	12.5279	1.88333	166.458			0		13
Coweeta	2003-04-20	4	20	2003	9.8	16.5	12.3625	78	100	93.5833	12.05	15.35	13.5279	1.0125	157.583			0		13.15
Coweeta	2003-04-21	4	21	2003	9.5	17.3	13.25	63	100	89.3333	9.5	17.55	13.7508	1.41667	134.917			18.542		13.4
Coweeta	2003-04-22	4	22	2003	3.8	14.9	8.90417	39	89	68.9583	5.82	9.72	7.72542	2.22917	74.4583			0		9.35
Coweeta	2003-04-23	4	23	2003	1.7	18.6	10.2958	13	86	44.5833	2.5	7.25	4.89458	1.94167	84.2083			0		10.15
Coweeta	2003-04-24	4	24	2003	6.7	13.8	9.8625	36	100	63.0833	5.18	10.37	7.50083	2.34583	190.167			3.556		10.25
Coweeta	2003-04-25	4	25	2003	7.5	11.1	9.4	82	100	97.375	9.38	13.67	11.6617	2.37917	177.25			7.112		9.3
Coweeta	2003-04-26	4	26	2003	8.4	18.2	11.675	50	100	82.5417	9.28	14.03	11.1308	1.55833	131.333			3.302		13.3
Coweeta	2003-04-27	4	27	2003	8.1	20.9	13.9583	42	93	68.875	8.58	12.81	10.7729	2.0875	187.917			0		14.5
Coweeta	2003-04-28	4	28	2003	11.5	21.3	15.9667	47	84	67.8333	10.69	13.98	12.1762	1.8875	187.833			0		16.4
Coweeta	2003-04-29	4	29	2003	12.5	23.7	16.3333	46	97	71.8333	10.05	16.32	13.1471	1.5	204.708			30.48		18.1
Coweeta	2003-04-30	4	30	2003	11.8	23.6	16.3208	46	100	75.0833	11.24	17.67	13.6946	1.4375	210.5			5.334		17.7
Coweeta	2003-05-01	5	1	2003	11.9	20.6	15.4	59	100	85.5833	11.01	17.77	14.8588	2.34583	194.458			6.096		16.25
Coweeta	2003-05-02	5	2	2003	11.7	24.8	15.4625	44	100	75.8333	10.32	17.67	13.195	1.29167	196.417			8.89		18.25
Coweeta	2003-05-03	5	3	2003	10.3	20.2	14.4333	57	99	79.8333	10.57	16.04	13.0813	1.04583	186.125			0		15.25
Coweeta	2003-05-04	5	4	2003	8.8	23	14.5208	23	98	73.625	5.95	14.56	11.7142	1.80833	196.833			0		15.9
Coweeta	2003-05-05	5	5	2003	10.6	14	12.3333	98	100	100	13.12	16.47	14.7221	2.76667	173.583			71.882		12.3
Coweeta	2003-05-06	5	6	2003	10.9	16.7	13.8083	91	100	98.8333	13.15	18.48	15.805	0.95	216.083			33.274		13.8
Coweeta	2003-05-07	5	7	2003	11.5	19.3	15.2292	75	100	94	12.13	19.44	16.3267	1.79167	204.292			67.564		15.4
Coweeta	2003-05-08	5	8	2003	13.8	25.6	19.1583	44	100	81.0417	14.02	21.91	17.5721	1.02917	147			0		19.7
Coweeta	2003-05-09	5	9	2003	17.1	25.5	20.2625	53	96	77.0417	15.27	20.94	18.03	1.08333	125.083			0		21.3
Coweeta	2003-05-10	5	10	2003	17	26.4	20.1667	42	93	76.5	13.4	20.84	17.7504	1.1125	158.75			0		21.7
Coweeta	2003-05-11	5	11	2003	11.2	19.5	16.2792	43	100	82.6667	8.18	19.54	15.4242	1.125	189.375			10.16		15.35
Coweeta	2003-05-12	5	12	2003	7.5	18.9	12.1	32	87	63	6.64	11.44	8.645	1.55	80.1667			0		13.2
Coweeta	2003-05-13	5	13	2003	7.5	19.9	13.1208	21	76	53.6667	4.63	10.42	7.75167	1.6875	200			0		13.7
Coweeta	2003-05-14	5	14	2003	11.3	19.2	13.5625	44	89	66.6667	7.33	12.98	10.3054	1.4	197.792			0		15.25
Coweeta	2003-05-15	5	15	2003	10.8	16.9	13.55	84	100	94.75	12.54	17.64	14.7275	1.08333	201.042			6.096		13.85
Coweeta	2003-05-16	5	16	2003	12	22.7	16.575	53	100	84.7083	12.95	21.19	15.87	0.841667	167			0.508		17.35
Coweeta	2003-05-17	5	17	2003	13.2	16.2	15	95	100	99.6667	15.66	18.87	17.3104	1.6125	187			12.7		14.7
Coweeta	2003-05-18	5	18	2003	12.1	14.1	13.15	100	100	100	14.58	16.7	15.6446	1.9625	203.417			12.192		13.1
Coweeta	2003-05-19	5	19	2003	10.9	16	13.1667	97	100	99.875	13.45	18.33	15.5821	1.12917	188.292			0		13.45
Coweeta	2003-05-20	5	20	2003	8.8	17.5	12.2958	81	100	96.5417	11.65	17.68	13.9721	0.954167	177.208			0		13.15
Coweeta	2003-05-21	5	21	2003	11.6	14.2	12.8875	93	100	99.75	13.89	16.62	15.0996	0.604167	179.625			30.226		12.9
Coweeta	2003-05-22	5	22	2003	11.3	16	13.1375	78	100	96.1667	13.62	17.11	14.6871	0.558333	200.25			46.482		13.65
Coweeta	2003-05-23	5	23	2003	11.8	20.3	14.1917	64	100	95.3333	13.98	18.44	15.4454	0.6125	210.625			8.382		16.05
Coweeta	2003-05-24	5	24	2003	11	18.9	13.9458	55	100	84.75	9.97	17.04	13.4196	0.570833	174.833			0		14.95
Coweeta	2003-05-25	5	25	2003	11.4	20.1	14.2792	54	100	85.0833	10.34	17.26	13.7792	0.795833	193.083			7.366		15.75
Coweeta	2003-05-26	5	26	2003	11.7	21.6	14.825	36	100	83.2083	8.9	17.4	13.8138	0.683333	181.833			0		16.65
Coweeta	2003-05-27	5	27	2003	10.3	19.2	13.25	49	99	77.1667	8.78	14.79	11.6067	0.804167	172.375			0		14.75
Coweeta	2003-05-28	5	28	2003	9.9	18.6	14.0625	42	87	66.2917	8.9	11.77	10.435	1.02917	121.375			0		14.25
Coweeta	2003-05-29	5	29	2003	9.2	17.1	12.475	50	100	82.7083	9.68	13.82	11.7996	1.025	151.667			3.556		13.15
Coweeta	2003-05-30	5	30	2003	9.2	19.2	13.7333	49	91	72.7083	9.75	14.11	11.2858	0.925	122.583			0		14.2
Coweeta	2003-05-31	5	31	2003	12.2	22.9	15.8417	58	100	79.4583	10.56	20.36	14.4129	1.27083	128.625			0		17.55
Coweeta	2003-06-01	6	1	2003	8.3	20.1	13.5708	34	85	61.6667	7.08	11.58	9.26833	1.13333	94.3333			0		14.2
Coweeta	2003-06-02	6	2	2003	10.6	18.8	13.9375	53	96	66	7.11	14.21	10.5625	1.475	208.917			2.032		14.7
Coweeta	2003-06-03	6	3	2003	11.8	17	14.6208	84	100	98.0833	12.61	18.66	16.5996	1.74167	203.708			27.178		14.4
Coweeta	2003-06-04	6	4	2003	9.8	22.1	16.0875	47	100	83.375	10.33	20.18	15.1133	1.0125	160.583			12.7		15.95
Coweeta	2003-06-05	6	5	2003	7.6	21.5	14.2583	46	94	72.8333	8.79	16.15	11.6004	0.779167	166.333			0		14.55
Coweeta	2003-06-06	6	6	2003	13.3	20.8	15.8917	67	100	86.625	13.17	18.88	15.6862	1.27083	190.5			30.988		17.05
Coweeta	2003-06-07	6	7	2003	15.6	19.2	17.0875	86	100	98.7917	17	22.78	19.5833	0.929167	181.417			87.122		17.4
Coweeta	2003-06-08	6	8	2003	14.7	23.8	18.3667	60	100	88.2917	14.46	23.17	18.5817	0.7375	200.917			6.35		19.25
Coweeta	2003-06-09	6	9	2003	13.2	23	17.075	42	97	71.2083	9.85	16.98	13.5754	0.804167	183.583			0		18.1
Coweeta	2003-06-10	6	10	2003	13.6	25.1	18.4708	40	85	64.125	10.41	18.88	13.5608	0.866667	168.667			0		19.35
Coweeta	2003-06-11	6	11	2003	16.1	23.8	19.6875	65	100	82	15.17	22.19	18.7354	1.32917	186.292			3.556		19.95
Coweeta	2003-06-12	6	12	2003	16.4	22	18.25	73	100	89.5833	15.61	21.21	18.7304	1.35417	185.875			5.842		19.2
Coweeta	2003-06-13	6	13	2003	15.2	21.4	17.2333	72	100	93.8333	14.78	22.29	18.4717	0.833333	175.333			1.016		18.3
Coweeta	2003-06-14	6	14	2003	15.5	20.7	17.7458	86	100	95.3333	16.16	23.74	19.39	0.65	177.167			4.826		18.1
Coweeta	2003-06-15	6	15	2003	16.4	24.4	19.4125	58	98	84.875	17.14	23.68	18.9821	0.670833	162.458			0		20.4
Coweeta	2003-06-16	6	16	2003	16.9	23.3	19.0917	73	99	87.9583	16.34	23.69	19.4367	0.579167	170.875			0		20.1
Coweeta	2003-06-17	6	17	2003	16	20.5	17.3833	87	100	96.6667	17.55	22.06	19.2425	0.9125	186.417			2.032		18.25
Coweeta	2003-06-18	6	18	2003	16	17.5	16.7125	93	100	99.75	18.11	20.39	19.2242	0.583333	179.208			34.544		16.75
Coweeta	2003-06-19	6	19	2003	16	21.1	17.7125	77	100	92.375	15.67	21.91	18.7063	0.566667	194.375			3.81		18.55
Coweeta	2003-06-20	6	20	2003	12	21.5	16.9833	51	92	74.0833	9.44	18.74	14.3779	0.766667	179.167			0		16.75
Coweeta	2003-06-21	6	21	2003	9.8	21.4	14.8667	30	89	59.5417	5.32	12.67	9.69708	0.670833	160.792			0		15.6
Coweeta	2003-06-22	6	22	2003	11.7	22.4	16.4458	48	87	67.6667	9.49	15.61	12.5738	0.670833	179.167			0		17.05
Coweeta	2003-06-23	6	23	2003	14.4	25.1	18.7458	48	93	76.125	13.81	20.32	16.2338	0.575	201.5			0		19.75
Coweeta	2003-06-24	6	24	2003	16.1	25.9	19.8458	47	91	76.5833	13.48	21.53	17.5425	0.7375	176.75			0		21
Coweeta	2003-06-25	6	25	2003	17.2	25.4	20.3792	57	89	77.5833	16.46	21.64	18.4917	0.65	190.333			0		21.3
Coweeta	2003-06-26	6	26	2003	17.2	25.4	20.0625	52	90	78.375	15.53	22.2	18.2671	0.641667	193.958			0		21.3
Coweeta	2003-06-27	6	27	2003	16.4	21.2	17.9417	61	100	90.9583	12.04	22.44	18.7271	0.466667	152.125			1.778		18.8
Coweeta	2003-06-28	6	28	2003	14.7	17.7	16.225	72	100	94.0417	13.46	19.71	17.3179	0.629167	213.083			3.556		16.2
Coweeta	2003-06-29	6	29	2003	14.9	22.4	18.0958	76	100	92.75	15.72	22.73	19.2658	0.695833	199.75			5.842		18.65
Coweeta	2003-06-30	6	30	2003	15.1	18.8	17.1208	68	100	92.25	13.39	21.39	18.0437	0.475	221.125			11.938		16.95
Coweeta	2003-07-01	7	1	2003	14.3	15.7	14.7792	94	100	99.8333	16.24	17.96	17.1458	0.933333	196.583			149.352		15
Coweeta	2003-07-02	7	2	2003	14.6	18.5	16.175	86	100	95.875	15.58	21.04	17.88	0.6	167.375			25.4		16.55
Coweeta	2003-07-03	7	3	2003	14.6	25.6	19.1917	56	96	81.7917	14.96	23.25	18.0446	0.8375	143.292			0		20.1
Coweeta	2003-07-04	7	4	2003	17.2	23.7	20.025	71	97	86.25	17.05	23.81	20.1575	0.6125	196.417			0.254		20.45
Coweeta	2003-07-05	7	5	2003	17	25.7	19.6917	64	100	89.75	15.48	24.41	20.5379	0.6875	189.75			1.016		21.35
Coweeta	2003-07-06	7	6	2003	16.6	22.1	18.1333	83	100	97.9167	17.83	23.77	20.5967	0.579167	188.833			4.572		19.35
Coweeta	2003-07-07	7	7	2003	16.8	21.4	18.8167	84	100	96.2917	19.35	23.68	20.9692	0.525	217.583			0.254		19.1
Coweeta	2003-07-08	7	8	2003	17.2	25.2	20.2833	69	100	91.25	18.48	26.32	21.6663	0.5875	197.208			58.928		21.2
Coweeta	2003-07-09	7	9	2003	17.3	26	20.875	62	100	88.875	19.23	26.76	21.8492	0.604167	130.625			8.89		21.65
Coweeta	2003-07-10	7	10	2003	15.9	21.4	18.5458	88	100	97.5833	18.2	24.38	20.9088	0.629167	168.125			8.382		18.65
Coweeta	2003-07-11	7	11	2003	15.3	24	18.5792	65	100	90	14.84	23.92	19.2325	0.6875	191.667			1.524		19.65
Coweeta	2003-07-12	7	12	2003	14.6	24.8	18.8167	53	96	80.2917	13.97	22.26	17.3779	0.795833	168.417			0.508		19.7
Coweeta	2003-07-13	7	13	2003	15	22.6	17.3458	72	100	92.375	16.8	21.46	18.2742	0.583333	196.042			8.636		18.8
Coweeta	2003-07-14	7	14	2003	13.9	20.9	17.4042	82	100	94.25	14.79	22.17	18.7592	0.733333	196.542			2.286		17.4
Coweeta	2003-07-15	7	15	2003	15.9	25.3	19.3833	57	100	89.25	17.47	23.71	19.9717	0.55	166.083			0		20.6
Coweeta	2003-07-16	7	16	2003	17.3	24.2	20.3333	75	100	87.375	17.16	24.56	20.8075	0.65	199.958			0		20.75
Coweeta	2003-07-17	7	17	2003	17.8	24.1	20.2583	73	99	88.7917	17.23	24.35	21.0688	0.558333	193.583			0		20.95
Coweeta	2003-07-18	7	18	2003	17.3	25.2	20.6333	63	92	81.1667	15.36	25.53	19.7317	0.6625	188.542			0		21.25
Coweeta	2003-07-19	7	19	2003	17.3	23.9	20.2625	62	98	82.875	14.76	23.94	19.6713	0.516667	218.125			0		20.6
Coweeta	2003-07-20	7	20	2003	17.7	24.8	20.6125	64	93	83	16.93	23.83	20.1163	0.554167	199.625			0		21.25
Coweeta	2003-07-21	7	21	2003	17.7	25.8	20.7292	51	96	79.9167	15.63	23.57	19.4771	0.7875	194.708			0		21.75
Coweeta	2003-07-22	7	22	2003	15.3	22.4	17.7708	66	100	90.5833	14.36	24.12	18.3954	0.5875	187.458			20.574		18.85
Coweeta	2003-07-23	7	23	2003	13.9	21	16.6083	59	100	90.375	10.01	21.04	17.0862	0.4625	209.458			2.794		17.45
Coweeta	2003-07-24	7	24	2003	12.4	21.7	16.825	52	92	75.5	8.89	19.49	14.5958	0.654167	185.292			0		17.05
Coweeta	2003-07-25	7	25	2003	15.3	23.3	18.35	52	89	75.5833	13.32	19.31	15.8575	0.966667	176.708			0		19.3
Coweeta	2003-07-26	7	26	2003	17.2	23.5	19.5292	64	95	84.7917	16.77	21.59	19.1392	0.820833	178.208			0		20.35
Coweeta	2003-07-27	7	27	2003	16.4	25.4	20.2375	63	97	83.75	17.49	22.65	19.7796	0.558333	177.208			0		20.9
Coweeta	2003-07-28	7	28	2003	17.6	26.1	20.9458	59	91	78.5417	16.75	22.76	19.3704	0.6875	187.292			0		21.85
Coweeta	2003-07-29	7	29	2003	17.6	25.3	20.0583	65	96	85.7083	17.86	23.67	20.0675	0.583333	204.042			2.794		21.45
Coweeta	2003-07-30	7	30	2003	17.6	21.5	19.0792	81	99	93.0833	18.74	23.56	20.5575	0.595833	180			1.016		19.55
Coweeta	2003-07-31	7	31	2003	17.3	21.4	18.5958	83	99	95.9167	18.93	23.29	20.5708	0.645833	188.042			6.858		19.35
Coweeta	2003-08-01	8	1	2003	17	23	19.1708	77	99	93.625	18.94	24.01	20.7125	0.466667	169.792			0		20
Coweeta	2003-08-02	8	2	2003	16.5	24.8	19.0333	61	98	89.9167	16.43	24.81	19.7563	0.645833	194.375			3.556		20.65
Coweeta	2003-08-03	8	3	2003	16.9	22.2	18.6	78	99	93.375	18.01	23.56	19.9788	0.633333	177.458			22.352		19.55
Coweeta	2003-08-04	8	4	2003	15.5	25.8	18.9042	58	98	83.4583	13.63	23.11	18.1933	0.729167	186.292			2.54		20.65
Coweeta	2003-08-05	8	5	2003	15.1	25.3	19.4167	60	99	84.2083	15.81	24.06	18.8992	0.679167	193.583			13.97		20.2
Coweeta	2003-08-06	8	6	2003	15.9	22.1	18.7583	73	98	86.1667	15.28	22.19	18.655	0.5	197.5			8.636		19
Coweeta	2003-08-07	8	7	2003	15.3	21.2	17.6458	82	99	93.6667	15.61	21.89	18.9254	0.458333	197.833			14.478		18.25
Coweeta	2003-08-08	8	8	2003	0	19.8	8.90417	0	100	50.5417	0	19.99	9.45167	0.466667	227.042			4.318		9.9
Coweeta	2003-08-09	8	9	2003	15.9	21.9	17.9042	69	99	89.0417	14.14	22.65	18.2454	0.516667	225.958			9.652		18.9
Coweeta	2003-08-10	8	10	2003	16.4	22	18.0875	67	97	89.4167	15.53	22.41	18.5658	0.525	207.542			2.286		19.2
Coweeta	2003-08-11	8	11	2003	15	21.4	17.5826	75	96	87.5652	15.23	22.05	17.6065	0.543478	202.087			0		18.2
Coweeta	2003-08-12	8	12	2003	15.7	22	18.2708	69	99	87.375	14.43	20.74	18.3229	1.02917	192.917			8.382		18.85
Coweeta	2003-08-13	8	13	2003	16.4	20.9	18.2625	84	99	95.8333	18.23	22.45	20.1021	0.675	186.042			8.636		18.65
Coweeta	2003-08-14	8	14	2003	17.5	26	20.9417	63	98	83.75	16.95	24.64	20.6525	0.495833	192.292			0		21.75
Coweeta	2003-08-15	8	15	2003	18.5	26	21.2125	65	98	87.8333	19.73	25.28	22.0267	0.595833	202.5			3.302		22.25
Coweeta	2003-08-16	8	16	2003	17.6	25.7	19.9042	70	99	91.4583	17.18	25.76	21.2662	0.504167	198.75			3.81		21.65
Coweeta	2003-08-17	8	17	2003	17.6	26.1	20.4917	56	99	82.75	16.27	23.78	19.7354	0.629167	204.875			43.942		21.85
Coweeta	2003-08-18	8	18	2003	17.6	26.6	21.0875	58	93	75.2083	14.6	23.51	18.7533	0.475	204.708			0		22.1
Coweeta	2003-08-19	8	19	2003	17.6	24.4	20.1708	64	94	84.5833	15.65	23.04	19.9329	0.758333	195.333			0		21
Coweeta	2003-08-20	8	20	2003	17.8	24.7	20.2958	71	96	88.2917	19.07	24.35	20.9771	0.808333	176.292			0		21.25
Coweeta	2003-08-21	8	21	2003	18	22.5	19.9417	75	96	89.125	17.7	23.91	20.7708	0.458333	218.25			3.302		20.25
Coweeta	2003-08-22	8	22	2003	17.6	25.8	20.0875	62	97	86.625	17.47	25.2	20.2671	0.720833	213.333			3.048		21.7
Coweeta	2003-08-23	8	23	2003	17.9	28	21.3583	57	96	82.4583	17.83	26.09	20.8113	0.833333	211.375			0		22.95
Coweeta	2003-08-24	8	24	2003	18.1	23.4	20.1958	73	96	85.375	16.7	23.07	20.1946	1.02917	214.167			0		20.75
Coweeta	2003-08-25	8	25	2003	17.7	27.4	21.1375	50	98	82.4167	16.59	23.14	20.3996	0.745833	193.708			0		22.55
Coweeta	2003-08-26	8	26	2003	18.8	27.3	22.6	57	90	79.8333	18.4	25.99	21.7812	0.9	202.375			0		23.05
Coweeta	2003-08-27	8	27	2003	19.3	25.7	21.8	69	93	83.75	17.39	24.99	21.8475	0.833333	196.333			0		22.5
Coweeta	2003-08-28	8	28	2003	19.4	24.6	21.2458	64	92	82.9583	18.04	23.77	20.9671	0.829167	194.208			0		22
Coweeta	2003-08-29	8	29	2003	17.8	23.8	20.7042	70	99	88	17.78	24.47	21.4004	1.17917	176.792			37.846		20.8
Coweeta	2003-08-30	8	30	2003	17	24.2	19.8792	77	99	92.75	18.41	24.78	21.5046	0.791667	170.042			25.654		20.6
Coweeta	2003-08-31	8	31	2003	17.4	23.4	19.7875	76	98	91.875	17.34	25.42	21.1975	1.01667	202.167			11.684		20.4
Coweeta	2003-09-01	9	1	2003	16.4	23.2	19.4625	68	99	90.5417	17.57	23.2	20.3833	1.20833	195.417			19.05		19.8
Coweeta	2003-09-02	9	2	2003	16.6	22.8	19.2167	70	97	89.2083	17.25	22.94	19.8208	0.8125	189.625			0		19.7
Coweeta	2003-09-03	9	3	2003	17.2	22.7	19.7208	74	96	90.5417	18.18	23.52	20.775	1.10417	185.792			1.27		19.95
Coweeta	2003-09-04	9	4	2003	15.9	21.9	18.275	78	99	92.0833	14.95	23.41	19.3783	0.875	234.042			10.668		18.9
Coweeta	2003-09-05	9	5	2003	14.4	22.3	17.7042	62	92	84.5417	13.74	20.45	17.1271	0.9875	204.208			0		18.35
Coweeta	2003-09-06	9	6	2003	14.3	21.5	16.8042	66	99	88.9583	15.59	19.01	16.9483	0.904167	200.5			0		17.9
Coweeta	2003-09-07	9	7	2003	11.6	19.9	16.0792	66	99	90.125	11.49	19.03	16.4446	0.641667	204			1.778		15.75
Coweeta	2003-09-08	9	8	2003	12	18.7	15.0667	68	96	86.0833	10.62	17.76	14.7833	0.629167	197.25			0		15.35
Coweeta	2003-09-09	9	9	2003	13.5	21.6	16.0292	57	97	87.2917	13.69	19.14	15.8187	0.85	173.583			2.794		17.55
Coweeta	2003-09-10	9	10	2003	13.2	22	16.1292	56	95	84.125	13.4	17.67	15.3375	0.841667	150.042			0		17.6
Coweeta	2003-09-11	9	11	2003	12	20.1	15.6125	69	95	85.7917	12.51	18.69	15.2158	0.741667	170.75			0		16.05
Coweeta	2003-09-12	9	12	2003	11.2	21.4	15.9	59	91	78.25	10.73	18.17	14.1788	0.795833	186.25			0		16.3
Coweeta	2003-09-13	9	13	2003	13.8	24.2	17.6708	49	94	78.7083	12.57	19.69	15.8175	0.804167	201.458			0		19
Coweeta	2003-09-14	9	14	2003	15.3	19.1	16.9458	66	97	90.0833	12.77	19.32	17.3842	1.14583	195.208			1.524		17.2
Coweeta	2003-09-15	9	15	2003	13.5	20.3	16.3042	79	99	92.1667	13.49	19.76	17.0842	0.766667	200			7.366		16.9
Coweeta	2003-09-16	9	16	2003	12.6	20.3	15.5417	67	93	84.9167	12.86	18.18	15.0158	0.845833	207.875			0		16.45
Coweeta	2003-09-17	9	17	2003	12.1	22.1	15.9625	54	90	73.9583	10.22	17.14	13.37	0.845833	198.667			0		17.1
Coweeta	2003-09-18	9	18	2003	10.7	21.8	15.5917	45	94	72.1667	9.52	15.97	12.6179	1.0375	219.333			0		16.25
Coweeta	2003-09-19	9	19	2003	12.3	23.1	16.7667	48	90	69.4167	8.51	17.2	13.2196	1.02917	172.458			0		17.7
Coweeta	2003-09-20	9	20	2003	15.7	23.8	18.6125	53	83	68.0833	11.46	18.71	14.5883	0.95	194.542			0		19.75
Coweeta	2003-09-21	9	21	2003	15.4	20.4	17.4625	56	92	69.5	11.08	16.55	13.8604	1.37083	199.167			3.556		17.9
Coweeta	2003-09-22	9	22	2003	12.8	17.6	15.4875	93	100	99.0833	14.6	20.07	17.4475	1.74583	216.667			145.796		15.2
Coweeta	2003-09-23	9	23	2003	10.6	19.6	13.7833	47	99	77.1667	9.61	14.67	12.0004	1.11667	161.208			0		15.1
Coweeta	2003-09-24	9	24	2003	11.7	19.4	14.8708	61	90	78.25	10.59	16.4	13.2446	1.25	210.125			0		15.55
Coweeta	2003-09-25	9	25	2003	12.1	22.2	16.3042	61	96	82.625	12.95	18.94	15.2733	0.9	219.75			0		17.15
Coweeta	2003-09-26	9	26	2003	13.4	20.5	16.3708	65	92	83.2917	13.55	18.01	15.4763	1.125	194.333			0		16.95
Coweeta	2003-09-27	9	27	2003	13.6	18.7	16.0375	79	98	89.5833	14.73	18.07	16.2667	1.3125	218.917			5.588		16.15
Coweeta	2003-09-28	9	28	2003	5.2	16.5	10.4833	42	98	77.0833	6.52	15.62	9.78833	1.16667	122.083			0		10.85
Coweeta	2003-09-29	9	29	2003	3.3	14	7.275	40	88	69.2083	5.89	8.53	6.93958	1.1625	142.333			0		8.65
Coweeta	2003-09-30	9	30	2003	4.7	15.8	9.60417	52	89	75.25	6.84	11.8	9.00667	0.9375	195.5			0		10.25
Coweeta	2003-10-01	10	1	2003	5.7	14.6	9.625	66	97	84.4583	8.09	12.06	10.0733	0.75	207.5			0		10.15
Coweeta	2003-10-02	10	2	2003	3.5	13.5	7.37917	35	95	68.75	5.03	8.74	6.87292	0.958333	157.125			0		8.5
Coweeta	2003-10-03	10	3	2003	3.1	10	6.71667	49	85	68.125	4.52	9.02	6.73333	1.4875	217.667			0		6.55
Coweeta	2003-10-04	10	4	2003	6.7	17.2	11.225	59	88	78.5833	8.12	12.82	10.4604	1.14167	132.875			0		11.95
Coweeta	2003-10-05	10	5	2003	8.8	16.1	12.5708	58	89	79.9167	9.26	14.03	11.5954	0.8125	174.292			0		12.45
Coweeta	2003-10-06	10	6	2003	11.3	15.4	12.6417	67	97	87.0833	10.1	14.98	12.7538	0.5625	192.75			0		13.35
Coweeta	2003-10-07	10	7	2003	10.8	18.6	13.6542	63	95	84.9583	11.31	15.11	13.2587	0.925	204.875			0		14.7
Coweeta	2003-10-08	10	8	2003	11.6	13.8	12.6	86	99	95.7917	13.02	14.8	13.9337	0.758333	295.333			5.334		12.7
Coweeta	2003-10-09	10	9	2003	11.7	14.2	12.7875	89	99	96.4167	13.35	15	14.2238	1.04583	220.167			0.254		12.95
Coweeta	2003-10-10	10	10	2003	10.6	16.1	12.7875	68	100	93.25	11.63	15.43	13.7225	1.21667	201.292			3.048		13.35
Coweeta	2003-10-11	10	11	2003	10.9	14.2	12.4958	71	100	93.7917	10.53	15.06	13.5817	1.16667	194.542			5.08		12.55
Coweeta	2003-10-12	10	12	2003	10.1	20.2	14.4958	61	96	81.4583	10.23	16.51	13.4004	0.883333	176.792			0		15.15
Coweeta	2003-10-13	10	13	2003	12.2	19.1	15.3375	66	93	84.25	12.1	16.61	14.6492	1.1	206.583			0		15.65
Coweeta	2003-10-14	10	14	2003	5.9	16.3	12.85	74	98	90.4167	7.03	16.48	13.7408	1.85417	137.042			8.382		11.1
Coweeta	2003-10-15	10	15	2003	4.7	15	8.225	29	84	61.5	4.52	7.91	6.52917	1.52917	180.625			0		9.85
Coweeta	2003-10-16	10	16	2003	5.8	15.1	10.125	39	68	54	4.45	8.52	6.66458	1.35833	207.083			0		10.45
Coweeta	2003-10-17	10	17	2003	7.5	14.3	10.1708	49	85	67.7917	6.61	10.27	8.37667	1.12083	221.25			0		10.9
Coweeta	2003-10-18	10	18	2003	6	17.6	10.7625	30	90	67.7083	5.97	10.57	8.475	0.9	222.5			0		11.8
Coweeta	2003-10-19	10	19	2003	8.3	21.4	13.6458	32	72	51.375	4.16	10.54	8.00542	0.858333	218.583			0		14.85
Coweeta	2003-10-20	10	20	2003	10.8	19.8	14.5583	43	74	59.125	7.32	11.61	9.75042	1.27917	216.542			0		15.3
Coweeta	2003-10-21	10	21	2003	11.4	21.9	15.45	31	75	58.2083	4.77	13.84	10.2379	1.48333	120.875			0		16.65
Coweeta	2003-10-22	10	22	2003	6.3	18.7	12.05	28	64	48.375	3.96	8.53	6.70917	1.8125	152.292			0		12.5
Coweeta	2003-10-23	10	23	2003	4.8	17.6	9.91667	36	77	57.2083	4.01	9.59	7.1	1.1375	160			0		11.2
Coweeta	2003-10-24	10	24	2003	6.9	16.1	10.625	44	83	66.6667	7.73	9.5	8.38125	1.63333	206.583			0		11.5
Coweeta	2003-10-25	10	25	2003	6.5	18.6	11.5042	48	93	77.2917	8.23	12.68	10.435	1.54167	191.375			0		12.55
Coweeta	2003-10-26	10	26	2003	11.1	13	12.2417	91	100	97.7083	12.16	14.78	13.9208	1.5125	190.875			60.96		12.05
Coweeta	2003-10-27	10	27	2003	4.8	12.6	10.0125	52	100	91.4583	4.85	14.52	11.5525	1.0125	160.333			5.08		8.7
Coweeta	2003-10-28	10	28	2003	4.4	10.4	7.6625	32	94	64.1667	3.31	10.41	6.81167	0.904167	205.833			0		7.4
Coweeta	2003-10-29	10	29	2003	5.4	16.1	9.97917	22	89	54.7083	3.7	8.83	6.33917	1.31667	186.708			0		10.75
Coweeta	2003-10-30	10	30	2003	9.6	21.3	14.0833	22	74	46.9167	4.03	10.83	7.47833	1.8375	210.25			0		15.45
Coweeta	2003-10-31	10	31	2003	10.8	20.8	15.2167	26	70	49.4583	5.59	10.83	8.29792	1.5625	198.708			0		15.8
Coweeta	2003-11-01	11	1	2003	13.1	23.8	17.2042	23	53	40.4167	5.42	9.53	7.80917	1.0375	193.75			0		18.45
Coweeta	2003-11-02	11	2	2003	14.8	25.5	18.3292	23	51	39.2917	6.67	9.76	8.13667	0.9625	187.75			0		20.15
Coweeta	2003-11-03	11	3	2003	14.5	24.8	18.025	31	66	47.6667	6.05	11.44	9.71625	1.575	186.833			0		19.65
Coweeta	2003-11-04	11	4	2003	13.2	18.6	15.6208	63	100	89.6667	10.31	18.31	15.9542	1.62917	181.667			4.826		15.9
Coweeta	2003-11-05	11	5	2003	15.9	17.7	16.7583	92	100	97.5417	17.52	19.62	18.5792	2.24167	186.417			62.992		16.8
Coweeta	2003-11-06	11	6	2003	15.1	22.7	17.7667	63	99	88.9583	15.69	21.29	17.9579	1.55417	154.792			14.732		18.9
Coweeta	2003-11-07	11	7	2003	11.5	21.5	14.9458	54	99	83.5833	11.8	16.82	14.0067	1.29167	170.5			0		16.5
Coweeta	2003-11-08	11	8	2003	8.2	15.8	11.7708	65	99	89.4583	7.15	14.34	12.4033	1.01667	162.417			0		12
Coweeta	2003-11-09	11	9	2003	3.9	12.7	7.50417	53	83	66.9167	5.89	8.64	6.9075	1.27083	177.583			0		8.3
Coweeta	2003-11-10	11	10	2003	2.4	15.5	8.55417	37	80	51.5833	4.08	7.39	5.66083	1.4125	199			0		8.95
Coweeta	2003-11-11	11	11	2003	7.1	19	12.5417	42	77	61.8333	6.19	11.27	9.01208	1.29167	143.208			0		13.05
Coweeta	2003-11-12	11	12	2003	10.6	17	13.8292	74	98	85.5833	10.61	15.69	13.5512	1.625	92.4583			3.048		13.8
Coweeta	2003-11-13	11	13	2003	-1.5	12.1	3.17917	16	91	37	1.4	12.86	3.24083	3.175	13.375			0		5.3
Coweeta	2003-11-14	11	14	2003	-1.5	10.7	4.97917	13	39	21.4167	0.82	3.82	1.95292	1.52917	140.25			0		4.6
Coweeta	2003-11-15	11	15	2003	6.3	12.1	9.14167	22	44	30.0833	2.51	4.61	3.47875	1.45	178			0		9.2
Coweeta	2003-11-16	11	16	2003	8.9	15.9	11.6792	32	98	77.0833	3.85	13.83	10.7521	1.44583	200.875			0.762		12.4
Coweeta	2003-11-17	11	17	2003	11.9	17.3	13.8792	71	99	89.7083	13	16.22	14.1713	1.65417	206.75			0		14.6
Coweeta	2003-11-18	11	18	2003	11.4	14.9	13.0333	90	100	97.0417	12.58	16.14	14.5758	3.69583	168.292			86.868		13.15
Coweeta	2003-11-19	11	19	2003	5.4	14.9	10	53	100	82.8333	5.19	16.52	10.5675	2.2375	184.75			73.152		10.15
Coweeta	2003-11-20	11	20	2003	4.2	14.3	9.3625	28	70	43.25	3.56	6.04	4.91417	2.28333	210.833			0		9.25
Coweeta	2003-11-21	11	21	2003	8.8	17.1	12.8125	24	47	34.0417	3.53	6.57	5.03958	1.18333	216.042			0		12.95
Coweeta	2003-11-22	11	22	2003	8.5	18.3	13.2375	17	50	37.3333	2.27	7.33	5.67583	1.49167	188.083			0		13.4
Coweeta	2003-11-23	11	23	2003	9.4	17.7	12.4458	21	92	55.0833	3.03	12.06	7.89208	2.15	164.542			0		13.55
Coweeta	2003-11-24	11	24	2003	-3	10.9	5.63333	43	99	82.6667	2.29	12.74	8.52083	3.0625	114.708			23.368		3.95
Coweeta	2003-11-25	11	25	2003	-3.1	10	3.94167	6	58	26.7083	0.52	4.69	2.13	2.04167	185			0		3.45
Coweeta	2003-11-26	11	26	2003	-0.4	11.4	6.75417	5	68	38.375	0.64	6.37	3.61417	1.1875	194.417			0		5.5
Coweeta	2003-11-27	11	27	2003	5.7	11.7	8.975	10	100	87.5417	1.17	13.23	10.1438	3.31667	191.792			16.764		8.7
Coweeta	2003-11-28	11	28	2003	-7.2	12.3	3.9875	75	100	94.6667	3.14	13.99	8.63	2.675	93.0833			49.276		2.55
Coweeta	2003-11-29	11	29	2003	-9	0.9	-4.47083	21	93	69.25	1.29	3.68	2.95917	1.89583	86.1667			0		-4.05
Coweeta	2003-11-30	11	30	2003	-1.4	11.1	5.99167	5	52	17.0833	0.59	3.84	1.54042	1.66667	157.042			0		4.85
Coweeta	2003-12-01	12	1	2003	-0.7	14.5	6.18333	9	66	30.5	0.89	5.53	2.79417	2.20417	113.75			0		6.9
Coweeta	2003-12-02	12	2	2003	-4	9.8	2.93333	8	46	23.0833	0.85	2.55	1.575	1.31667	165.458			0		2.9
Coweeta	2003-12-03	12	3	2003	-3.3	5	1.45	16	94	33.375	1.32	5.09	2.165	2.7375	200.042			1.778		0.85
Coweeta	2003-12-04	12	4	2003	-3.3	3.1	0.708333	63	100	97.2083	3.28	7.61	6.30583	2.8625	202.25			25.654		-0.1
Coweeta	2003-12-05	12	5	2003	-3	3	0.491667	85	100	97.7917	4.32	7.55	6.23417	1.25	113.625			0		0
Coweeta	2003-12-06	12	6	2003	-4.3	1.8	-2.23333	71	96	84.75	3.34	5.22	4.39375	2.29583	28.625			0		-1.25
Coweeta	2003-12-07	12	7	2003	-5.3	5.7	0.483333	17	86	51.75	1.38	4.08	3.0625	1.14167	164.667			0		0.2
Coweeta	2003-12-08	12	8	2003	2.5	10.5	5.40417	15	54	31.7083	1.15	4.21	2.8325	1.16667	221.417			0		6.5
Coweeta	2003-12-09	12	9	2003	3.1	8.9	5.63333	29	93	59.5	2.37	8.18	5.47292	1.6125	183.542			0		6
Coweeta	2003-12-10	12	10	2003	-3.5	8.3	3.95833	80	100	95.4167	4.48	10.81	7.92792	3.175	124.667			50.8		2.4
Coweeta	2003-12-11	12	11	2003	-3.5	4	-0.2875	17	96	70.8333	1.18	5.74	4.17	2.1375	113.292			0		0.25
Coweeta	2003-12-12	12	12	2003	-1.3	8.4	3.83333	16	67	40.2083	1.14	5.01	3.27042	1.22917	206.625			0		3.55
Coweeta	2003-12-13	12	13	2003	-0.3	3	1.32083	39	100	68.9167	2.92	7.08	4.625	2.52083	179.958			12.446		1.35
Coweeta	2003-12-14	12	14	2003	-2.9	3.5	1.02083	87	100	97	4.68	7.82	6.44125	2.18333	149.625			6.604		0.3
Coweeta	2003-12-15	12	15	2003	-3.7	9.9	4.37917	12	98	47.4167	1.23	6.45	3.78167	1.725	116.708			0		3.1
Coweeta	2003-12-16	12	16	2003	2.7	9.2	5.62083	13	99	59.7083	1.17	8.88	5.44667	3.15	161.208			4.572		5.95
Coweeta	2003-12-17	12	17	2003	-5.3	5.8	-0.9625	37	99	66.8333	1.7	9.01	4.09875	2.62083	125.5			17.78		0.25
Coweeta	2003-12-18	12	18	2003	-5.3	4.8	-1.85417	45	99	78.4583	2.43	5.48	4.22208	1.575	139.875			5.588		-0.25
Coweeta	2003-12-19	12	19	2003	-9.1	0.3	-5.275	60	97	87.25	2.82	4.46	3.60208	1.9125	64.2083			4.064		-4.4
Coweeta	2003-12-20	12	20	2003	-11.8	-1	-6.9	19	91	59.0833	0.81	2.93	2.07042	1.57083	131.333			0		-6.4
Coweeta	2003-12-21	12	21	2003	-6.9	6.6	1.49167	6	48	22.3333	0.38	2.86	1.54792	0.929167	180.333			0		-0.15
Coweeta	2003-12-22	12	22	2003	1.2	8.5	4.67917	7	74	45.375	0.56	6.73	4.05333	1.27083	173.042			0		4.85
Coweeta	2003-12-23	12	23	2003	2.2	7.4	5.24167	53	99	84.7083	4.21	10.05	7.63583	2.90417	157.958			19.304		4.8
Coweeta	2003-12-24	12	24	2003	-6.5	6.3	1.65833	24	100	75.5	1.69	9.12	5.44958	1.625	95.75			3.302		-0.1
Coweeta	2003-12-25	12	25	2003	-8.8	2.5	-2.5625	21	95	60.5417	1.42	3.92	2.85625	1.3375	65.7917			0		-3.15
Coweeta	2003-12-26	12	26	2003	0.2	8.9	4.5875	12	32	23.0833	0.94	3.13	2.00042	1.01667	137.167			0		4.55
Coweeta	2003-12-27	12	27	2003	4.4	13.9	9.6625	7	25	16.8333	0.77	3.45	2.08583	1.075	191.625			0		9.15
Coweeta	2003-12-28	12	28	2003	4.9	12.2	8.28333	13	44	24.6667	1.67	3.95	2.6275	2.65833	197.792			0		8.55
Coweeta	2003-12-29	12	29	2003	4.5	7.7	6.2	39	100	77.2083	3.45	10.09	7.41917	3.1875	186.958			13.208		6.1
Coweeta	2003-12-30	12	30	2003	-2	7.7	2.79167	25	100	56.9583	1.93	10.33	4.285	1.84167	146.5			5.08		2.85
Coweeta	2003-12-31	12	31	2003	1.8	9.6	5.77917	11	57	30.2917	1.25	4.32	2.79708	1.45	170.583			0		5.7
Coweeta	2004-01-01	1	1	2004	5.5	17	10.8042	6	45	19.4167	0.84	5.92	2.47417	1.41667	164.583			0		11.25
Coweeta	2004-01-02	1	2	2004	9.9	16.5	12.1083	20	96	50.0417	3.21	12.22	6.84917	1.34583	147.333			0		13.2
Coweeta	2004-01-03	1	3	2004	10.1	18.7	13.4167	60	99	84.5833	11.84	13.94	12.9033	1.65833	134.417			0		14.4
Coweeta	2004-01-04	1	4	2004	11.1	15.8	13.0083	65	98	86.2917	11.62	14.37	12.8354	2.56667	192.375			1.27		13.45
Coweeta	2004-01-05	1	5	2004	-2.4	13.6	9.0375	69	100	94.4167	4.69	14.91	11.4417	2.37083	151.5			28.448		5.6
Coweeta	2004-01-06	1	6	2004	-10.3	1.3	-4.87917	33	98	70.2917	1	4.82	3.06083	1.88333	41.0417			0		-4.5
Coweeta	2004-01-07	1	7	2004	-13.2	-1.4	-7.32083	22	69	39.0417	0.87	2.3	1.33125	1.1875	121.542			0		-7.3
Coweeta	2004-01-08	1	8	2004	-5	1.2	-1.58333	13	98	39.6667	0.66	5.35	2.17833	0.8375	173.167			1.27		-1.9
Coweeta	2004-01-09	1	9	2004	-3.1	-0.6	-1.57917	97	100	99.0833	4.78	5.8	5.39833	0.808333	154			3.556		-1.85
Coweeta	2004-01-10	1	10	2004	-6.4	-1.5	-4.45833	74	99	91.6667	2.85	5.07	4.05042	0.833333	179.833			0		-3.95
Coweeta	2004-01-11	1	11	2004	-7.4	3.1	-2.025	44	88	70.375	2.69	5.16	3.71333	1.11667	166.042			0		-2.15
Coweeta	2004-01-12	1	12	2004	0.4	9.3	4	42	71	55.9583	3.14	5.66	4.54292	2.04583	107.708			0		4.85
Coweeta	2004-01-13	1	13	2004	0.9	11.4	4.82083	24	77	51.125	3.18	5.58	4.24208	2.275	168.292			0		6.15
Coweeta	2004-01-14	1	14	2004	0	10.8	4.91667	24	83	50.25	2.13	7.26	4.30125	1.98333	72.1667			0		5.4
Coweeta	2004-01-15	1	15	2004	-2.4	6	1.7	31	82	53.4167	1.82	6.65	3.76625	2.05833	97.7917			0		1.8
Coweeta	2004-01-16	1	16	2004	-2.8	9.4	3.7625	29	64	44	1.85	4.25	3.49625	1.31667	118.875			0		3.3
Coweeta	2004-01-17	1	17	2004	3.5	8.5	5.14583	34	100	67.4583	3.15	8.91	5.93042	2.74583	193.625			12.446		6
Coweeta	2004-01-18	1	18	2004	-2.7	7.4	4.22917	73	100	96.0417	3.89	10.19	8.12292	2.69583	171.625			17.78		2.35
Coweeta	2004-01-19	1	19	2004	-8	1.5	-3.9	55	96	83	2.39	4.65	3.77333	1.05417	154.167			0		-3.25
Coweeta	2004-01-20	1	20	2004	-9.4	3.8	-2.67917	37	86	54.75	1.56	3.82	2.7225	0.858333	194.292			0		-2.8
Coweeta	2004-01-21	1	21	2004	-3	2.7	-0.7625	29	69	56.3333	2.13	4.13	3.24	0.970833	191.167			0		-0.15
Coweeta	2004-01-22	1	22	2004	-5.3	6.3	-0.4375	39	82	64.25	2.96	4.92	3.75708	1.79583	61.4167			0		0.5
Coweeta	2004-01-23	1	23	2004	-6.4	4.5	-1.51667	13	67	34.4167	0.52	3.49	2.00083	2.37917	178.167			0		-0.95
Coweeta	2004-01-24	1	24	2004	-1.5	11	4.94583	41	79	60.25	2.43	6.2	5.18042	1.825	93.25			0		4.75
Coweeta	2004-01-25	1	25	2004	-2.4	5	0.404167	66	100	95.3333	5.08	7.14	5.95833	1.14583	192.792			44.704		1.3
Coweeta	2004-01-26	1	26	2004	-0.3	9.1	5.45417	62	100	90.5	5.98	10.41	8.15292	1.32917	244.458			0		4.4
Coweeta	2004-01-27	1	27	2004	-9.6	6.6	0.0666667	62	97	81	2.34	7.78	5.28333	2.6	139.833			0		-1.5
Coweeta	2004-01-28	1	28	2004	-11.3	2.6	-5.17917	20	86	51.625	1.21	2.75	1.95917	2.075	159.125			0		-4.35
Coweeta	2004-01-29	1	29	2004	-5.7	5.8	-0.3875	25	52	38.5833	1.2	3.15	2.30583	1.42083	130.708			0		0.05
Coweeta	2004-01-30	1	30	2004	-4.6	5.7	-0.15	25	80	55.75	1.55	4.62	3.34292	1.92083	75.875			0		0.55
Coweeta	2004-01-31	1	31	2004	-8	6.2	-0.808333	13	81	42.9583	1.2	3.15	2.27083	1.47083	183			0		-0.9
Coweeta	2004-02-01	2	1	2004	-2.4	7.2	1.07083	18	51	33	1.41	2.94	2.12292	1.53333	188.792			0		2.4
Coweeta	2004-02-02	2	2	2004	-1.2	3	0.941667	23	100	81.1667	1.41	7.45	5.42167	3.04167	180.75			48.768		0.9
Coweeta	2004-02-03	2	3	2004	-4.5	5.6	0.8125	54	100	87.6667	4.26	7.06	5.66375	1.64583	112.792			4.318		0.55
Coweeta	2004-02-04	2	4	2004	-5.8	7.2	0.379167	35	98	67.5417	2.2	5.81	4.18208	1.2875	208.75			0		0.7
Coweeta	2004-02-05	2	5	2004	-1.4	4.8	0.933333	64	100	91.375	3.89	8.61	6.08333	3.8	188.583			12.7		1.7
Coweeta	2004-02-06	2	6	2004	2.7	10.4	7.52083	61	100	94.8333	6.18	12.6	9.93292	2.61667	155.125			60.96		6.55
Coweeta	2004-02-07	2	7	2004	-8.7	2.7	-4.36667	75	95	86.375	2.66	6.4	3.885	2.30417	50.7917			0		-3
Coweeta	2004-02-08	2	8	2004	-9.6	3.2	-3.73333	26	88	61.5417	1.87	3.56	2.68875	2.29167	113.875			0		-3.2
Coweeta	2004-02-09	2	9	2004	-3.4	3.9	0.141667	44	97	75.7083	2.78	6.9	4.80833	1.84583	228.917			0		0.25
Coweeta	2004-02-10	2	10	2004	-0.4	5.5	2.775	46	99	81.3333	2.77	8.47	6.1675	1.4125	121.792			0		2.55
Coweeta	2004-02-11	2	11	2004	-1.5	6.6	1.94167	28	85	51.2083	2.37	5.38	3.54083	1.22083	120.167			1.27		2.55
Coweeta	2004-02-12	2	12	2004	-0.7	2.8	0.983333	82	100	97.9583	5.2	7.4	6.44542	0.966667	145.333			20.828		1.05
Coweeta	2004-02-13	2	13	2004	-2.7	8.9	2.96667	16	100	70.5	1.37	7.76	5.065	0.925	162.042			0		3.1
Coweeta	2004-02-14	2	14	2004	3.6	6.3	4.54583	14	88	62.375	1.22	7.28	5.25083	1.15417	199.583			0		4.95
Coweeta	2004-02-15	2	15	2004	-0.5	4.4	1.81667	74	100	93.2917	5.69	7.64	6.49208	1.69167	161.708			11.684		1.95
Coweeta	2004-02-16	2	16	2004	-3.8	-0.1	-1.40417	94	100	99	4.46	6.02	5.47	1.15833	121.875			0		-1.95
Coweeta	2004-02-17	2	17	2004	-4.3	0.6	-2.16667	81	98	91.8333	4.11	5.65	4.78583	1.22083	100.458			0		-1.85
Coweeta	2004-02-18	2	18	2004	-3.2	8.3	1.375	15	84	47.1667	1.15	4.27	2.99125	2.05833	133.5			0		2.55
Coweeta	2004-02-19	2	19	2004	-2.1	13.6	6.2375	4	58	28.125	0.52	4.23	2.53083	1.38333	152.542			0		5.75
Coweeta	2004-02-20	2	20	2004	3.5	10.5	7.4125	5	98	58.6667	0.6	10.3	6.13208	1.8375	143.042			4.572		7
Coweeta	2004-02-21	2	21	2004	-0.2	11	5.5375	23	97	58.9583	2.38	10.46	5.29958	2.01667	89.5833			3.048		5.4
Coweeta	2004-02-22	2	22	2004	-1.4	13.2	6.05	11	77	39.5	1.41	5.3	3.60125	1.15833	170.292			0		5.9
Coweeta	2004-02-23	2	23	2004	3.7	6.4	5.22917	28	82	57.1667	2.52	6.66	5.03875	1.82083	215.542			0		5.05
Coweeta	2004-02-24	2	24	2004	2.5	7.2	4.84583	68	91	80.6667	5.65	8.31	6.96167	1.375	144.125			0		4.85
Coweeta	2004-02-25	2	25	2004	0.7	5.5	2.95	23	93	63.1667	1.64	6.86	4.77333	1.57083	142.417			0		3.1
Coweeta	2004-02-26	2	26	2004	-4.8	0.6	-1.71667	30	99	82.6667	1.88	5.66	4.42583	1.40417	104			12.7		-2.1
Coweeta	2004-02-27	2	27	2004	-1.7	7.1	1.7375	52	99	86.0417	3.32	6.94	5.95292	1.14167	144.375			0		2.7
Coweeta	2004-02-28	2	28	2004	0.4	12.1	6.15833	12	60	26.5833	1.13	5.62	2.51917	1.59167	208.208			0		6.25
Coweeta	2004-02-29	2	29	2004	4.7	13.3	7.45833	6	50	19.0417	0.62	4.57	1.91375	2.725	191.792			0		9
Coweeta	2004-03-01	3	1	2004	5.2	11.9	8.625	45	99	77.6667	4.15	10.65	8.75083	3.20417	181.542			0		8.55
Coweeta	2004-03-02	3	2	2004	9.4	12.1	10.8375	83	100	98.2083	10.32	14.01	12.7467	2.08333	128.667			24.892		10.75
Coweeta	2004-03-03	3	3	2004	10.4	18.1	13.2708	72	99	88.0417	11.99	15.91	13.3562	1.80417	161.917			0		14.25
Coweeta	2004-03-04	3	4	2004	12.1	16.6	13.7625	55	85	72.2917	10.25	12.88	11.3079	2.1125	143.25			0		14.35
Coweeta	2004-03-05	3	5	2004	12.2	14.3	13.2958	77	100	91.4583	11.48	16.04	13.9592	3.96667	175.75			4.064		13.25
Coweeta	2004-03-06	3	6	2004	8.8	15.5	11.775	52	98	82.4583	8.58	15.68	11.4567	2.79583	94			25.908		12.15
Coweeta	2004-03-07	3	7	2004	0.8	15.5	7.8125	26	93	62.6667	3.22	9.39	6.51042	1.91667	101.375			1.524		8.15
Coweeta	2004-03-08	3	8	2004	-2.2	6.2	1.25	17	62	43.0417	1.55	3.58	2.78875	2.86667	78.875			0		2
Coweeta	2004-03-09	3	9	2004	-2.1	3.9	0.133333	34	98	68	2.24	6.25	4.1475	1.675	150.833			5.588		0.9
Coweeta	2004-03-10	3	10	2004	-4	7.2	1.24583	34	97	68.5417	3.19	6.12	4.38292	1.47083	195.542			0		1.6
Coweeta	2004-03-11	3	11	2004	-1.1	12.7	5.30833	13	75	48.5	1.78	5.59	4.01708	1.75	146.167			0		5.8
Coweeta	2004-03-12	3	12	2004	0.6	13.1	5.53333	10	69	33.0417	1.43	5.84	2.79125	2.35	129			0		6.85
Coweeta	2004-03-13	3	13	2004	-0.8	13.4	5.75833	17	35	26.5417	1.32	3.24	2.46792	2.12083	167.542			0		6.3
Coweeta	2004-03-14	3	14	2004	3.4	13.5	8.37083	27	84	49.125	2.35	10.15	5.67833	2.6625	192.833			0		8.45
Coweeta	2004-03-15	3	15	2004	7.2	12.5	9.35833	83	100	96.8333	10.03	13.82	11.3975	1.11667	164.625			17.018		9.85
Coweeta	2004-03-16	3	16	2004	3.1	14.4	8.96667	47	100	81.0417	5.22	12.55	9.39667	2.05833	164.25			8.128		8.75
Coweeta	2004-03-17	3	17	2004	0	11.2	4.72083	33	86	60	3.66	6.33	4.94625	1.73333	94.9583			0		5.6
Coweeta	2004-03-18	3	18	2004	4.8	12.6	7.175	48	99	75.5417	4.21	10.72	7.79958	1.47917	181.917			2.54		8.7
Coweeta	2004-03-19	3	19	2004	6.2	18.9	11.9375	9	96	45.5417	1.83	10.63	5.68875	1.95833	141.625			0		12.55
Coweeta	2004-03-20	3	20	2004	6.8	17.6	11.2958	28	97	65.9167	3.48	11.87	8.84167	2.78333	203.333			9.398		12.2
Coweeta	2004-03-21	3	21	2004	-5.6	11.1	4.78333	22	89	55.625	2.24	11.19	5.05292	2.47917	46.4167			0		2.75
Coweeta	2004-03-22	3	22	2004	-7.4	3.8	-2.77917	16	77	46	1.24	3.04	2.11333	2.18333	57.0417			0		-1.8
Coweeta	2004-03-23	3	23	2004	-5.4	9.4	1.79167	14	50	29.9167	0.69	2.82	2.085	1.825	181.75			0		2
Coweeta	2004-03-24	3	24	2004	2.3	14.3	7.375	21	45	32.2083	2.27	4.57	3.34958	2.1	197.417			0		8.3
Coweeta	2004-03-25	3	25	2004	5.9	16.9	10.9042	32	78	54.2917	3.38	9.3	7.18625	2.2125	183.5			0		11.4
Coweeta	2004-03-26	3	26	2004	8.2	18.5	12.7875	46	92	67.25	8.42	11.03	9.7225	2.14583	191.167			0		13.35
Coweeta	2004-03-27	3	27	2004	9.3	20	14.4958	40	83	60.9583	7.92	11.18	9.80208	1.39167	177.542			0		14.65
Coweeta	2004-03-28	3	28	2004	12.2	21.1	16.0917	39	73	56.2917	9.1	11.35	10.1196	1.9625	165.292			0		16.65
Coweeta	2004-03-29	3	29	2004	8	17.4	11.9042	50	94	72.75	8.25	11.53	9.965	3.225	189.875			0		12.7
Coweeta	2004-03-30	3	30	2004	2.7	13.9	8.25	33	99	74.7917	4.86	11.83	7.91	2.42917	162.083			17.526		8.3
Coweeta	2004-03-31	3	31	2004	-0.4	5.7	1.90833	82	100	92.75	5.06	9.05	6.54417	1.42917	171.75			2.54		2.65
Coweeta	2004-04-01	4	1	2004	-0.9	5.8	1.6	60	94	77.5833	4.54	6.45	5.27292	2.44167	94.5417			0.762		2.45
Coweeta	2004-04-02	4	2	2004	-0.4	7	2.125	53	89	76.6667	4.42	6.65	5.4575	2.575	149.25			0		3.3
Coweeta	2004-04-03	4	3	2004	2.7	15.5	8.0875	34	84	62.375	5.24	7.67	6.49458	2.3375	74.8333			0		9.1
Coweeta	2004-04-04	4	4	2004	0	10.1	4.94583	18	65	40.9167	1.91	5.35	3.41875	2.7375	101.75			0		5.05
Coweeta	2004-04-05	4	5	2004	-1.4	13.8	5.67083	10	58	31.0417	1.47	3.33	2.52792	2.22083	67.2083			0		6.2
Coweeta	2004-04-06	4	6	2004	3.7	20	11.1042	16	38	24.7917	2.12	4.4	3.28917	1.3	168.542			0		11.85
Coweeta	2004-04-07	4	7	2004	9.7	21.4	14.5875	13	66	30.25	3.02	9.34	4.84917	1.4625	151.083			0		15.55
Coweeta	2004-04-08	4	8	2004	10.9	17	13.2875	42	67	52.5417	6.08	10.18	8.02583	1.46667	129.083			0		13.95
Coweeta	2004-04-09	4	9	2004	6.2	21.6	13.6208	12	65	32.4167	2.85	8.37	4.68583	1.66667	193.875			0		13.9
Coweeta	2004-04-10	4	10	2004	9.4	17.4	13.0167	11	75	37.3333	2	9.82	5.44208	1.20833	170.667			0		13.4
Coweeta	2004-04-11	4	11	2004	9.9	15.7	12.3583	62	96	78.2083	8.92	13.64	11.1825	1.27083	156			3.048		12.8
Coweeta	2004-04-12	4	12	2004	7.9	12.7	9.7875	92	100	99.2083	10.65	14.65	12.0354	2.5875	178.083			22.86		10.3
Coweeta	2004-04-13	4	13	2004	-1.8	10.4	5.99167	81	100	94	5.07	12.55	9.06208	2.59167	186.208			44.196		4.3
Coweeta	2004-04-14	4	14	2004	-3	6.3	1.62917	51	97	74.5417	4.19	6.77	5.00917	2.8375	95.875			0		1.65
Coweeta	2004-04-15	4	15	2004	2.5	17.8	10.5792	24	66	41.4167	3.86	6.84	5.10625	2.3625	120.958			0		10.15
Coweeta	2004-04-16	4	16	2004	9.9	20.2	14.4458	25	52	37.6667	5.17	7.69	6.08292	1.90833	184.25			0		15.05
Coweeta	2004-04-17	4	17	2004	11	22.7	16.4417	26	59	43.125	6.13	9.76	7.90917	1.67083	183.083			0		16.85
Coweeta	2004-04-18	4	18	2004	12.5	26.4	18.1083	18	61	43.625	5.48	10.6	8.62333	2.09583	137.083			0		19.45
Coweeta	2004-04-19	4	19	2004	12.4	24	17.7667	21	72	42.5	5	11.04	8.23417	1.60417	92.7083			0		18.2
Coweeta	2004-04-20	4	20	2004	13.6	22.8	16.7875	25	68	44.9583	6.07	11.35	8.4575	1.95417	162.75			0		18.2
Coweeta	2004-04-21	4	21	2004	11.8	20.6	15.1708	17	73	53	3.78	11.06	8.73042	2.2	177.917			0		16.2
Coweeta	2004-04-22	4	22	2004	12.4	21.5	16.0542	21	84	56.5417	4.87	12.38	9.88042	3.06667	190.292			0		16.95
Coweeta	2004-04-23	4	23	2004	14.1	23.2	18.1042	40	77	59.7083	10.91	14.38	12.2263	1.7375	151.958			0		18.65
Coweeta	2004-04-24	4	24	2004	14.4	24.5	18.8208	42	84	63.75	12.35	15.33	13.6442	1.9875	178.708			0		19.45
Coweeta	2004-04-25	4	25	2004	13.3	21.8	17.7375	47	98	66.7917	11.83	15.57	13.3929	2.44167	185.792			14.732		17.55
Coweeta	2004-04-26	4	26	2004	6.7	13.6	11.2875	73	100	95.6667	7.42	15.47	13.0117	1.19583	124.333			29.972		10.15
Coweeta	2004-04-27	4	27	2004	4.1	15.4	8.94167	23	83	51.375	3.59	8.54	5.71917	2.14167	113.125			0		9.75
Coweeta	2004-04-28	4	28	2004	2.9	17.5	10.6042	8	54	36.2917	1.22	7.17	4.715	2.33333	168.208			0		10.2
Coweeta	2004-04-29	4	29	2004	7.2	18.6	12.2083	44	93	70.4167	6	11.72	9.94458	2.8375	184.583			0		12.9
Coweeta	2004-04-30	4	30	2004	10.9	13.5	12.1125	75	100	96.2917	10.84	14.87	13.6017	2.45417	182.583			4.572		12.2
Coweeta	2004-05-01	5	1	2004	12.1	15.9	13.9667	89	100	96.2917	13.67	17.1	15.3338	1.73333	185			5.08		14
Coweeta	2004-05-02	5	2	2004	5.7	15.4	12.2875	85	99	96.1667	8.79	17.04	13.9667	2.425	111.458			42.418		10.55
Coweeta	2004-05-03	5	3	2004	1.9	13.5	5.675	24	98	77.2083	3.26	10.06	6.92792	1.65417	45.875			0		7.7
Coweeta	2004-05-04	5	4	2004	1.2	16.6	8.80833	28	82	52.4583	3.71	7.62	5.62833	1.52083	171.458			0		8.9
Coweeta	2004-05-05	5	5	2004	7.6	23.7	15.3583	36	79	60.4583	5.12	13.94	10.5883	1.5875	116.417			0		15.65
Coweeta	2004-05-06	5	6	2004	13.2	25	18.4375	30	84	56.3333	7.13	15.42	11.6517	1.38333	207.417			0		19.1
Coweeta	2004-05-07	5	7	2004	14.9	27.8	20.3708	27	59	43.5833	6.65	13.81	10.2533	1.30417	166.708			0		21.35
Coweeta	2004-05-08	5	8	2004	13	26.3	19.6958	33	98	55.6667	7.7	15.48	12.4537	1.41667	197.417			4.826		19.65
Coweeta	2004-05-09	5	9	2004	10.5	24	17.175	58	99	80.2917	11.32	20.11	15.6546	1.39583	188.375			70.612		17.25
Coweeta	2004-05-10	5	10	2004	14	23.7	17.7333	48	88	70.2083	10.72	20.09	14.105	1.7375	199.583			0		18.85
Coweeta	2004-05-11	5	11	2004	13.8	23.1	16.8708	41	94	77.1667	10.56	18.02	14.6808	1.52083	182.417			0		18.45
Coweeta	2004-05-12	5	12	2004	13.8	21.2	16.2375	62	99	88.7917	14.56	18.31	16.2633	1.84167	185.042			14.478		17.5
Coweeta	2004-05-13	5	13	2004	14.3	16.8	15.3375	93	99	97.6667	16.05	18.74	17.0017	1.56667	188			20.32		15.55
Coweeta	2004-05-14	5	14	2004	14.3	17.6	15.4667	78	99	93.25	14.68	18.17	16.3708	1.79583	190.208			0		15.95
Coweeta	2004-05-15	5	15	2004	13.1	20.1	16.4208	55	98	76.9583	12.1	16.64	14.2221	1.85833	194.958			0		16.6
Coweeta	2004-05-16	5	16	2004	14.3	20.4	16.6125	64	94	82.7083	13.38	18.83	15.5925	1.28333	183.083			2.286		17.35
Coweeta	2004-05-17	5	17	2004	14.7	20.7	16.7	63	97	87.375	14.86	18.5	16.5829	1.275	181.333			2.54		17.7
Coweeta	2004-05-18	5	18	2004	14.3	18.5	16.0958	82	97	92.1667	15.43	19.41	16.84	1.15417	193.333			6.858		16.4
Coweeta	2004-05-19	5	19	2004	13.8	21.7	16.7208	69	97	89.6667	14.7	20.21	17.0696	0.745833	209.208			0		17.75
Coweeta	2004-05-20	5	20	2004	15.1	23.3	18.3792	68	97	85.5833	15.85	21.75	18.0833	0.804167	217.958			2.54		19.2
Coweeta	2004-05-21	5	21	2004	16.7	24.7	20.2708	47	91	77.9167	13.39	22.45	18.4462	0.7875	172			0		20.7
Coweeta	2004-05-22	5	22	2004	16	24	19.3833	55	97	80.6667	14.71	22.44	18.1038	0.854167	185.208			2.54		20
Coweeta	2004-05-23	5	23	2004	15.6	22.1	18.2875	67	96	85.0417	13.75	21.61	17.8883	0.991667	194.375			0		18.85
Coweeta	2004-05-24	5	24	2004	14.9	25.2	19.1583	51	92	77.125	13.73	20.75	17.0092	0.975	183.083			0		20.05
Coweeta	2004-05-25	5	25	2004	15.9	26	20.2708	46	95	76.375	15.05	21.05	17.8533	0.983333	158.875			0		20.95
Coweeta	2004-05-26	5	26	2004	17.4	22.5	19.3125	65	86	79.0417	15.61	20.46	17.6904	1.12917	131.958			0		19.95
Coweeta	2004-05-27	5	27	2004	16.5	23.5	18.8917	53	87	74.9583	13.87	19.38	16.1721	1.22917	170.167			0		20
Coweeta	2004-05-28	5	28	2004	14.7	23.1	18.0458	58	97	81.7917	15.13	19.35	16.7233	1.1	151.458			1.778		18.9
Coweeta	2004-05-29	5	29	2004	14.3	21.7	17.8125	67	94	84.3333	14.65	19.77	17.1929	0.95	206.375			0		18
Coweeta	2004-05-30	5	30	2004	15.6	22.1	18.8042	76	99	91.0833	16.11	22.62	19.8042	1.20833	184.917			29.972		18.85
Coweeta	2004-05-31	5	31	2004	13	22.4	16.9542	50	99	89.2917	13.2	21.44	17.2254	1.2875	199.208			24.638		17.7
Coweeta	2004-06-01	6	1	2004	12.5	23.2	16.3292	27	95	66.5417	7	14.59	11.9042	0.95	160.417			0		17.85
Coweeta	2004-06-02	6	2	2004	13.2	25.2	18.5042	20	74	46.4167	3.89	17.36	10.1375	0.845833	180.208			0		19.2
Coweeta	2004-06-03	6	3	2004	14.1	23.8	18.0292	39	88	73.8333	7.62	18.35	15.2946	0.795833	218.042			0		18.95
Coweeta	2004-06-04	6	4	2004	13.1	20.9	16.4042	60	97	81.4583	11.69	18.63	15.2008	0.804167	172.333			0		17
Coweeta	2004-06-05	6	5	2004	11.7	22.3	15.7875	42	93	71.4167	10.08	15.89	12.6758	0.745833	203.458			0		17
Coweeta	2004-06-06	6	6	2004	14.1	20.9	17.1875	58	82	73.2083	10.08	18.04	14.4658	0.741667	157.875			0		17.5
Coweeta	2004-06-07	6	7	2004	15.7	20.8	17.8292	74	94	88.125	14.62	21.34	18.0154	0.758333	160.667			1.27		18.25
Coweeta	2004-06-08	6	8	2004	14.3	19.1	16.3625	82	99	93.6667	14.54	19.81	17.4413	0.991667	207.333			15.494		16.7
Coweeta	2004-06-09	6	9	2004	15.3	21.9	17.3292	71	99	93.1667	16.99	21.09	18.3708	0.854167	212.792			2.286		18.6
Coweeta	2004-06-10	6	10	2004	15.6	23.4	18.7292	74	98	90.25	17.16	22.98	19.5025	0.695833	222.417			7.62		19.5
Coweeta	2004-06-11	6	11	2004	18.1	26.9	21.1792	62	93	81.75	16.85	25.69	20.5821	0.716667	189.542			0		22.5
Coweeta	2004-06-12	6	12	2004	17.3	26.9	20.5417	66	99	88.7917	19.12	25.87	21.4333	0.9125	200.167			16.764		22.1
Coweeta	2004-06-13	6	13	2004	17.2	19.6	17.9	96	100	99.0833	19.36	22.65	20.2942	1.37917	184.125			1.778		18.4
Coweeta	2004-06-14	6	14	2004	17.3	22.7	19.1042	76	100	93.7917	19.58	23.3	20.6758	1.30417	185.75			5.588		20
Coweeta	2004-06-15	6	15	2004	17	21.9	18.7583	79	99	95.9167	18.73	23.28	20.7008	0.958333	197.25			32.512		19.45
Coweeta	2004-06-16	6	16	2004	17.4	26.5	20.3792	60	99	89.0833	19.03	25.65	21.2083	0.779167	172.375			0		21.95
Coweeta	2004-06-17	6	17	2004	18	27.6	21.4167	64	93	82.4167	17.95	26.12	21.0021	0.825	197.583			0		22.8
Coweeta	2004-06-18	6	18	2004	18.3	27.2	21.1042	52	95	81.625	17.31	23.92	20.3146	0.858333	185.375			0		22.75
Coweeta	2004-06-19	6	19	2004	17.6	26.7	20.6625	52	89	77.2083	15.9	24.75	18.7133	0.970833	148.375			0		22.15
Coweeta	2004-06-20	6	20	2004	15.9	23.5	19.1417	64	96	83.4167	15.94	21.79	18.4429	0.7125	197.917			0		19.7
Coweeta	2004-06-21	6	21	2004	16.8	19.6	17.9542	89	99	95.4583	18.59	21.38	19.6238	1.0875	186.208			6.858		18.2
Coweeta	2004-06-22	6	22	2004	16.3	24.9	18.7542	67	99	93.3333	18.31	23.77	20.1183	0.729167	177.292			3.302		20.6
Coweeta	2004-06-23	6	23	2004	16.1	21.2	17.7417	78	99	94.0417	16.85	22.28	19.0783	0.8	191.125			10.414		18.65
Coweeta	2004-06-24	6	24	2004	15.9	22.5	18.0875	67	100	93.5833	16.79	23.54	19.3733	0.6625	178.167			14.732		19.2
Coweeta	2004-06-25	6	25	2004	15.5	19.1	16.9917	95	99	98.375	16.83	21.66	19.0492	0.891667	245.083			41.656		17.3
Coweeta	2004-06-26	6	26	2004	14.7	21.4	17.7417	66	100	87.75	15.77	19.55	17.7167	0.8	157.625			0		18.05
Coweeta	2004-06-27	6	27	2004	15.6	20	16.9167	85	99	95	16.53	21.47	18.2829	0.616667	211.125			8.636		17.8
Coweeta	2004-06-28	6	28	2004	13.6	18.3	15.8792	84	100	98	13.36	20.13	17.7142	0.675	183.125			9.906		15.95
Coweeta	2004-06-29	6	29	2004	14	23	17.4458	65	96	88.6667	14.54	21.56	17.6754	0.8	161.083			2.032		18.5
Coweeta	2004-06-30	6	30	2004	15.3	18.8	17.087	85	100	94.6957	16.61	20.87	18.4265	0.6	188.522			11.43		17.05
Coweeta	2004-07-01	7	1	2004	15.6	20.2	17.55	88	100	97.25	17.26	21.57	19.4988	0.579167	145.375			1.27		17.9
Coweeta	2004-07-02	7	2	2004	15.7	21.4	17.575	78	100	95.875	16.16	22.44	19.2458	0.570833	173.625			7.366		18.55
Coweeta	2004-07-03	7	3	2004	16.1	21.1	18.3958	86	100	96.2917	18	24.18	20.4108	0.579167	183.417			3.556		18.6
Coweeta	2004-07-04	7	4	2004	17.1	22	19.0458	80	97	91.125	18.18	23.53	20.0604	0.8125	211			0		19.55
Coweeta	2004-07-05	7	5	2004	14.7	27	20.925	55	99	81	12.47	24.86	19.9092	1.05833	130.792			5.334		20.85
Coweeta	2004-07-06	7	6	2004	16.8	25.8	21.0458	47	92	72.25	11.02	24.35	18.2242	0.8	209.708			0		21.3
Coweeta	2004-07-07	7	7	2004	16.7	25.9	20.425	54	90	74.9167	13.79	21.91	17.9312	0.983333	140.833			0		21.3
Coweeta	2004-07-08	7	8	2004	16.6	25.3	20.0458	67	96	81.625	15.75	23.19	19.1508	0.775	205.583			0		20.95
Coweeta	2004-07-09	7	9	2004	17	27.6	21.2	57	92	78.4167	14.27	23.8	19.6133	0.733333	214.333			0		22.3
Coweeta	2004-07-10	7	10	2004	18	26.9	20.7708	66	98	82.9167	17.43	24.84	20.3508	0.666667	219.958			3.556		22.45
Coweeta	2004-07-11	7	11	2004	18.1	27.4	21.8667	57	97	82.2083	18.91	25.12	21.4187	0.720833	162.708			0		22.75
Coweeta	2004-07-12	7	12	2004	17.6	26.8	20.3458	63	97	85.6667	16.42	25.74	20.4587	0.758333	160.458			8.382		22.2
Coweeta	2004-07-13	7	13	2004	18.7	26.4	21.6458	61	87	76.8333	16.37	24.87	19.8933	0.9625	125.625			0		22.55
Coweeta	2004-07-14	7	14	2004	17.9	28.2	21.3958	35	91	70.5	8.92	26.11	17.9262	1.1	131.708			0		23.05
Coweeta	2004-07-15	7	15	2004	14.6	24.2	18.15	44	88	71.5	12.43	17.63	14.7312	1.025	120.917			0		19.4
Coweeta	2004-07-16	7	16	2004	14	24	17.8542	56	85	73.4583	11.31	19.12	15.0825	0.670833	189.042			0		19
Coweeta	2004-07-17	7	17	2004	14.8	21.2	17.3792	66	100	89.375	13.26	21.33	17.7471	0.841667	202.125			34.798		18
Coweeta	2004-07-18	7	18	2004	13.8	24.1	17.1583	58	100	88	14.1	21.75	17.1296	0.641667	208.333			0		18.95
Coweeta	2004-07-19	7	19	2004	13.8	23.9	17.3042	60	96	84.4583	14.23	19.79	16.6408	0.654167	220.958			0		18.85
Coweeta	2004-07-20	7	20	2004	15.1	24	18.7542	63	91	80.5417	14.57	20.9	17.4025	0.675	222.583			0		19.55
Coweeta	2004-07-21	7	21	2004	16.4	25.2	20.0125	65	90	79.3333	15.66	22.74	18.5575	0.6125	217.375			0		20.8
Coweeta	2004-07-22	7	22	2004	17.5	25.7	20.8417	63	89	79.9167	14.23	23.63	19.7696	0.679167	207.667			0		21.6
Coweeta	2004-07-23	7	23	2004	18.6	27.5	21.8458	58	89	76.2083	16.31	25.05	19.8962	0.895833	165.5			0		23.05
Coweeta	2004-07-24	7	24	2004	18.2	24.5	20.5875	72	99	86.9167	18.07	26.52	21.0421	0.816667	216.542			9.906		21.35
Coweeta	2004-07-25	7	25	2004	17.5	24.3	19.525	75	99	93.0833	18.71	24.07	21.0996	0.954167	184.958			25.146		20.9
Coweeta	2004-07-26	7	26	2004	17.1	22.2	19.1958	85	100	95.125	18.87	23.74	21.1283	1.1	185.708			14.224		19.65
Coweeta	2004-07-27	7	27	2004	16	20.9	18.0375	89	100	97.5417	18.02	23.37	20.2017	0.5	178.917			1.016		18.45
Coweeta	2004-07-28	7	28	2004	15.9	23.7	19.0542	70	100	92.5833	17.79	22.98	20.3667	0.766667	177.167			0		19.8
Coweeta	2004-07-29	7	29	2004	17.6	21.2	19.0542	85	100	95.3333	18.85	22.56	20.9988	1.17083	180.917			17.526		19.4
Coweeta	2004-07-30	7	30	2004	17.4	19.8	18.1792	90	100	98.875	18.42	22.43	20.6246	1.55417	188.792			42.672		18.6
Coweeta	2004-07-31	7	31	2004	17.3	24.4	20.0958	74	100	91.2083	19.26	24.71	21.3842	1.05833	192.542			0		20.85
Coweeta	2004-08-01	8	1	2004	18	27.9	21.0833	60	98	87.75	19.4	25.18	21.8337	0.5875	173.917			0.508		22.95
Coweeta	2004-08-02	8	2	2004	17.2	26.4	20.2958	67	99	89.2917	14.93	25.27	21.2946	0.6375	234.292			4.064		21.8
Coweeta	2004-08-03	8	3	2004	17.4	27.6	21.1417	52	93	75.7083	15.15	23.66	18.8188	0.754167	198.167			0		22.5
Coweeta	2004-08-04	8	4	2004	18	28.6	21.475	54	86	75.9167	15.53	24.4	19.4179	0.670833	207			0		23.3
Coweeta	2004-08-05	8	5	2004	15.1	21	18.8875	64	99	89.8333	15.16	22.39	19.5442	0.758333	168.833			10.414		18.05
Coweeta	2004-08-06	8	6	2004	11.5	23.8	16.0625	40	97	74.5833	10.71	16.5	13.2846	0.8875	203.375			0		17.65
Coweeta	2004-08-07	8	7	2004	10.1	21	14.6875	53	90	75.9583	9.51	15.83	12.6867	0.7875	200.25			0		15.55
Coweeta	2004-08-08	8	8	2004	12.4	21.6	16.4958	51	86	70.7917	10.06	16.56	13.315	0.920833	177.042			0		17
Coweeta	2004-08-09	8	9	2004	14	22.1	17.3417	57	88	75.625	11.52	18.35	15.0367	0.783333	196.25			0		18.05
Coweeta	2004-08-10	8	10	2004	15.3	22.9	18.1833	63	93	81.3333	13.01	19.85	16.9942	0.8875	191.708			0		19.1
Coweeta	2004-08-11	8	11	2004	15.1	24.4	18.3667	58	97	86.3333	14.66	21.24	18.1758	0.883333	199.667			0		19.75
Coweeta	2004-08-12	8	12	2004	13.8	18.7	16.0792	86	100	96.4583	15.56	19.5	17.6158	0.6375	178.167			12.446		16.25
Coweeta	2004-08-13	8	13	2004	11.1	20.2	14.5583	63	100	92.875	13.16	18.28	15.2833	0.533333	149.708			0		15.65
Coweeta	2004-08-14	8	14	2004	12.2	20.2	15.875	71	98	89.6667	13.64	18.32	16.125	0.783333	170.792			0		16.2
Coweeta	2004-08-15	8	15	2004	13.9	21.5	16.6042	61	98	89.4583	15.24	19.05	16.8321	0.983333	178.125			0		17.7
Coweeta	2004-08-16	8	16	2004	13.4	22.4	17.3833	67	98	87	14.68	19.75	17.1771	0.6625	179.125			0		17.9
Coweeta	2004-08-17	8	17	2004	14.6	20.9	17.55	79	99	90.4583	15.25	21.11	18.1308	0.741667	173.625			1.524		17.75
Coweeta	2004-08-18	8	18	2004	15.6	21.8	18.2667	72	99	87.9167	15.73	22.27	18.4017	0.633333	214.042			0		18.7
Coweeta	2004-08-19	8	19	2004	16.8	25.4	20.2625	65	93	82.75	16.92	22.49	19.6038	0.841667	193.167			0		21.1
Coweeta	2004-08-20	8	20	2004	15.7	23	19.5417	67	100	85.7917	17.62	21.32	19.3583	0.983333	206.625			28.956		19.35
Coweeta	2004-08-21	8	21	2004	15.7	22.4	17.9	72	100	94.625	17.32	23.01	19.34	0.695833	172.333			1.524		19.05
Coweeta	2004-08-22	8	22	2004	15.7	21.4	17.675	76	99	93.8333	17.33	20.75	18.9342	0.925	215.708			0		18.55
Coweeta	2004-08-23	8	23	2004	15.8	21.8	17.8542	81	100	95.1667	17.73	21.59	19.4129	0.591667	221.417			11.938		18.8
Coweeta	2004-08-24	8	24	2004	15.6	22.9	18.3375	74	99	93.1667	17.01	24.2	19.6196	0.679167	211.625			9.144		19.25
Coweeta	2004-08-25	8	25	2004	16.9	21	18.2458	78	99	92.5417	18.43	21.08	19.3308	1.19167	187			0		18.95
Coweeta	2004-08-26	8	26	2004	15.3	23.4	18.5167	68	96	87.5833	15.84	21.28	18.6446	0.8375	191.292			0		19.35
Coweeta	2004-08-27	8	27	2004	16.4	27.6	19.7167	56	100	88.9583	17.84	23.01	20.3021	0.7125	191.042			41.148		22
Coweeta	2004-08-28	8	28	2004	17.2	27.7	20.2667	58	98	87.5417	16.86	25.18	20.7329	0.7125	202.667			0		22.45
Coweeta	2004-08-29	8	29	2004	17.1	21.7	18.8625	88	99	95.25	18.83	23.71	20.7387	0.5625	226.75			7.62		19.4
Coweeta	2004-08-30	8	30	2004	16.7	23.7	19.3125	73	99	90.4167	17.7	24.33	20.2354	0.558333	194.917			0		20.2
Coweeta	2004-08-31	8	31	2004	17	26.6	20.1208	49	98	85.7917	15.52	24.55	20.0558	0.8	195.167			2.032		21.8
Coweeta	2004-09-01	9	1	2004	16.3	19.1	17.875	79	99	94.875	16.3	20.89	19.4079	0.833333	195.667			3.81		17.7
Coweeta	2004-09-02	9	2	2004	14.3	17.4	16.0333	74	100	93.6667	13.76	19.42	17.0688	1.15	181.667			3.302		15.85
Coweeta	2004-09-03	9	3	2004	14.1	23.9	17.6208	61	97	87.1667	14.03	20.78	17.5229	0.820833	143.458			0		19
Coweeta	2004-09-04	9	4	2004	15.3	24.6	18.2	59	95	84.4167	12.04	21.09	17.6238	0.65	201.125			0		19.95
Coweeta	2004-09-05	9	5	2004	15.1	24.8	17.7875	56	94	81.5	14.25	20.25	16.5121	0.9375	200.083			0		19.95
Coweeta	2004-09-06	9	6	2004	16.1	19.1	17.5042	80	100	94.625	14.71	20.07	18.9142	1.92083	173.042			3.81		17.6
Coweeta	2004-09-07	9	7	2004	16.3	18.3	17.3792	100	100	100	18.52	21.07	19.8933	1.825	169.583			180.34		17.3
Coweeta	2004-09-08	9	8	2004	15.4	19.8	17.7833	91	100	98.8333	16.73	22.92	20.1683	0.954167	172.042			47.498		17.6
Coweeta	2004-09-09	9	9	2004	14.2	24.3	17.7833	56	100	84.875	15.49	19.82	17.075	0.958333	125.542			0		19.25
Coweeta	2004-09-10	9	10	2004	15.1	22.8	17.8833	62	95	86.625	15.63	20.44	17.6892	0.6125	183.833			0		18.95
Coweeta	2004-09-11	9	11	2004	15.1	21	17.4375	68	97	86.8333	15.64	19.07	17.2346	0.8	182.167			0		18.05
Coweeta	2004-09-12	9	12	2004	13.8	21.9	16.95	60	97	84.2083	13.96	18.93	16.1508	0.575	180.042			0		17.85
Coweeta	2004-09-13	9	13	2004	13.6	17.6	15.2583	72	97	87.9167	12.22	17.03	15.2513	0.854167	184.375			0		15.6
Coweeta	2004-09-14	9	14	2004	13.8	20.6	15.7167	60	95	84	12.76	16.49	14.9038	1.30833	175.167			0		17.2
Coweeta	2004-09-15	9	15	2004	13	24.1	16.9333	62	99	87.8333	13.76	19.95	16.9121	1.10417	172.792			0		18.55
Coweeta	2004-09-16	9	16	2004	16.3	19	17.4667	98	100	99.9583	18.45	21.97	19.9733	2.66667	174.667			174.244		17.65
Coweeta	2004-09-17	9	17	2004	13.3	18.4	16.1458	85	100	96.875	13.06	21.15	17.8538	1.92083	144.208			93.218		15.85
Coweeta	2004-09-18	9	18	2004	10.5	21.6	14.9333	28	88	56.5833	5.97	13.45	9.23875	1.62917	123.042			0		16.05
Coweeta	2004-09-19	9	19	2004	10	25.7	15.9625	17	70	44.125	3.38	13.94	7.95042	0.945833	182.167			0		17.85
Coweeta	2004-09-20	9	20	2004	8.8	22.3	14.1333	17	79	42.9167	2.64	11.23	6.92	0.983333	182.083			0		15.55
Coweeta	2004-09-21	9	21	2004	9	24.8	15.1042	11	84	51.1667	1.75	12.77	8.49542	0.808333	198.208			0		16.9
Coweeta	2004-09-22	9	22	2004	14.2	24.5	17.9958	6	69	36.5417	0.94	13.68	7.88458	1.04583	192.417			0		19.35
Coweeta	2004-09-23	9	23	2004	16.1	25.7	19.6417	44	86	63.2917	11.36	18.58	14.4304	0.791667	202.458			0		20.9
Coweeta	2004-09-24	9	24	2004	14.3	26.9	18.4375	36	95	76.125	11.98	18.52	15.8296	0.9	158.833			0		20.6
Coweeta	2004-09-25	9	25	2004	13.2	25.4	17.3667	53	96	82.5417	13.94	18.54	16.1142	0.745833	198.875			0		19.3
Coweeta	2004-09-26	9	26	2004	13.4	23.7	16.9375	34	97	74.0833	9.93	16.53	13.9933	0.920833	176.542			0		18.55
Coweeta	2004-09-27	9	27	2004	14.7	16.7	15.5292	82	100	97.625	13.97	18.68	17.2242	1.575	160.667			53.086		15.7
Coweeta	2004-09-28	9	28	2004	13.5	21.4	16.5167	68	100	89.375	14.3	18.98	16.7321	1.3875	193.208			5.588		17.45
Coweeta	2004-09-29	9	29	2004	11.8	19.5	14.9375	66	97	82.75	11.19	17.09	14.0667	0.7875	228.25			0		15.65
Coweeta	2004-09-30	9	30	2004	12.3	20.3	15.55	53	97	80.7083	11.82	16.9	14.0538	1.29167	205			0		16.3
Coweeta	2004-10-01	10	1	2004	12.9	20.5	15.8458	60	95	84.2083	13.68	16.59	15.0479	1.23333	190.542			0		16.7
Coweeta	2004-10-02	10	2	2004	14.3	23.6	16.9333	59	98	85.4167	13.61	19.38	16.4163	0.8375	205.208			2.286		18.95
Coweeta	2004-10-03	10	3	2004	12	23.5	15.7167	23	98	66.0417	3.55	18.47	11.9296	0.766667	240.292			0		17.75
Coweeta	2004-10-04	10	4	2004	10.4	22.8	14.7833	27	78	54.2083	3.83	14.14	9.27583	0.754167	201.458			0		16.6
Coweeta	2004-10-05	10	5	2004	11	23.3	14.8583	40	77	62.7083	7.84	14.03	10.545	0.729167	194.458			0		17.15
Coweeta	2004-10-06	10	6	2004	10	22	14.2875	52	99	83.3333	9.7	15.55	13.3958	0.891667	167.333			0		16
Coweeta	2004-10-07	10	7	2004	9.9	21.4	13.075	51	99	86.9167	9.95	15.84	12.95	0.875	176.542			0		15.65
Coweeta	2004-10-08	10	8	2004	8.4	17	12.4125	24	92	69.9167	4.38	12.44	9.78625	1.45417	188.667			0		12.7
Coweeta	2004-10-09	10	9	2004	11.7	14.8	12.9208	84	99	92.25	12.41	15.11	13.7196	0.729167	203			0		13.25
Coweeta	2004-10-10	10	10	2004	12.4	21.9	15.7417	55	95	81.5417	12.37	16.66	14.4787	0.804167	189.25			0		17.15
Coweeta	2004-10-11	10	11	2004	13	19.5	15.1417	60	93	78.6667	11.45	15.19	13.47	1.2	213.125			0		16.25
Coweeta	2004-10-12	10	12	2004	12.6	15.1	14.1667	89	100	97.625	13.66	17.25	15.7829	1.2125	188.875			12.7		13.85
Coweeta	2004-10-13	10	13	2004	8.5	16.4	11.8083	71	100	94.0417	10.64	16.77	13.0854	0.85	186.292			2.286		12.45
Coweeta	2004-10-14	10	14	2004	7.5	14.4	9.55833	54	100	92.25	6.35	13.73	10.9954	0.854167	130.042			1.524		10.95
Coweeta	2004-10-15	10	15	2004	2.3	8.4	4.325	74	100	90.0833	6.4	11.01	7.52292	1.17083	91.8333			0		5.35
Coweeta	2004-10-16	10	16	2004	3	13.8	6.9375	47	91	70.375	4.6	9.75	7.00208	1.16667	215.875			0		8.4
Coweeta	2004-10-17	10	17	2004	3.8	18.9	10.2292	12	98	63.4583	2.46	13.38	7.93667	0.783333	204.208			2.032		11.35
Coweeta	2004-10-18	10	18	2004	11.9	15.1	13.6333	71	100	89.7083	12.1	15.78	13.9733	1.9875	198.625			0		13.5
Coweeta	2004-10-19	10	19	2004	12.8	14.6	13.8083	81	100	95.8333	12.68	16.69	15.1429	1.3	217.75			19.05		13.7
Coweeta	2004-10-20	10	20	2004	12.1	22.7	16.0375	63	100	85.5	13.29	19.2	15.5104	0.583333	196.833			0		17.4
Coweeta	2004-10-21	10	21	2004	11.8	19.1	14.5875	72	99	92.5833	13.44	17.04	15.3358	0.616667	191.333			0		15.45
Coweeta	2004-10-22	10	22	2004	10.6	15.9	12.7833	78	100	92.5	12.13	14.68	13.62	1.0125	208.167			0		13.25
Coweeta	2004-10-23	10	23	2004	9	11.3	9.9	99	100	100	11.56	13.38	12.2413	1.17917	171.458			0		10.15
Coweeta	2004-10-24	10	24	2004	9.9	19.3	12.8708	73	100	91.2917	11.21	18.01	13.57	0.679167	188.667			5.08		14.6
Coweeta	2004-10-25	10	25	2004	10.4	21.3	14.3167	53	96	79.0417	11.21	15.26	12.7533	0.608333	223.042			0		15.85
Coweeta	2004-10-26	10	26	2004	11.1	19.3	14.8458	61	91	77.8333	10.91	15.02	13.0996	1.19583	234.292			0		15.2
Coweeta	2004-10-27	10	27	2004	13.8	21.7	16.7125	64	93	81.7917	11.18	17.14	15.4913	0.7875	136.75			0		17.75
Coweeta	2004-10-28	10	28	2004	13.2	21.5	15.9167	65	100	90.9583	14.85	19.75	16.3592	0.925	207.458			6.858		17.35
Coweeta	2004-10-29	10	29	2004	13.2	20.2	15.75	69	100	90	14.61	18.7	16.0025	0.779167	164.333			1.27		16.7
Coweeta	2004-10-30	10	30	2004	14.7	22.7	17.1875	40	92	76.5	10.58	15.92	14.6842	1.30417	117.125			0		18.7
Coweeta	2004-10-31	10	31	2004	14.5	22	16.9167	60	98	80.2917	14	18.05	15.39	1.12917	127.708			1.27		18.25
Coweeta	2004-11-01	11	1	2004	13.8	20.7	17.0208	60	94	81.625	14.04	17.35	15.7192	1.7125	186.917			0		17.25
Coweeta	2004-11-02	11	2	2004	15.2	18.2	16.1667	79	100	94.9583	15.97	18.84	17.4129	1.94583	168			37.592		16.7
Coweeta	2004-11-03	11	3	2004	14.4	16.9	15.6167	91	100	98.9583	15.71	18.88	17.5383	0.929167	196.292			42.164		15.65
Coweeta	2004-11-04	11	4	2004	5.6	18.5	12.9208	56	100	86.9167	7.26	18.72	13.4396	2.59583	143.5			39.878		12.05
Coweeta	2004-11-05	11	5	2004	2.5	13.7	6.45	17	84	49.5417	2.51	7.53	4.5275	2.25833	92.4583			0		8.1
Coweeta	2004-11-06	11	6	2004	2	14.8	8.62083	23	60	37.0417	2.03	5.36	4.08375	1.2625	166			0		8.4
Coweeta	2004-11-07	11	7	2004	5.4	19.2	12.0083	35	75	51.7083	4.49	9.73	7.24458	1.25	177			0		12.3
Coweeta	2004-11-08	11	8	2004	5.4	17.7	10.7167	20	81	46.7083	2.4	9.75	5.8675	1.71667	124.25			0		11.55
Coweeta	2004-11-09	11	9	2004	4.4	14.3	8.29583	11	58	36.4167	1.08	5.87	4.025	0.891667	224.75			0		9.35
Coweeta	2004-11-10	11	10	2004	2.7	9.4	5.775	34	67	50.0417	3.51	5.58	4.53542	2.35	214.625			0		6.05
Coweeta	2004-11-11	11	11	2004	4.1	9.8	7.76667	52	100	91.9583	4.26	12.16	9.91833	2.6875	190.417			7.874		6.95
Coweeta	2004-11-12	11	12	2004	8.5	11.9	10.1875	88	100	99	11.14	13.54	12.3054	1.65	154.542			60.452		10.2
Coweeta	2004-11-13	11	13	2004	4.3	13.1	8.7	49	99	80.8333	4.43	11.94	9.2525	1.09583	137.083			0		8.7
Coweeta	2004-11-14	11	14	2004	1.8	11.4	6.48333	16	68	34.125	1.7	5.12	3.14333	1.77917	209.625			0		6.6
Coweeta	2004-11-15	11	15	2004	3.9	13.6	8.3125	18	41	27.9583	1.55	4.79	3.15458	0.970833	203.042			0		8.75
Coweeta	2004-11-16	11	16	2004	5.7	12.6	8.55417	17	65	37.4167	1.94	7.75	4.17667	0.833333	192.583			0		9.15
Coweeta	2004-11-17	11	17	2004	7	17.2	11.35	44	85	64.1667	6.03	10.69	8.53333	0.883333	209.292			0		12.1
Coweeta	2004-11-18	11	18	2004	9.3	18.3	13.3583	53	87	72.5	9.13	12.37	11.0296	1.17083	170.125			0		13.8
Coweeta	2004-11-19	11	19	2004	9.5	15.4	11.6667	46	100	74.25	7.36	12.12	10.0567	2.8625	197.042			0		12.45
Coweeta	2004-11-20	11	20	2004	9.2	14.6	11.2	66	100	87.4583	9.76	13.77	11.57	1.27917	138.042			2.032		11.9
Coweeta	2004-11-21	11	21	2004	8.1	13.6	10.1208	72	100	90.4167	9.26	12.82	11.1654	0.504167	186.375			1.524		10.85
Coweeta	2004-11-22	11	22	2004	9.7	13.4	11.525	92	100	96.25	11.51	14.38	13.1	0.529167	204.25			1.27		11.55
Coweeta	2004-11-23	11	23	2004	10.9	12.8	11.7333	94	100	99.25	12.67	14.67	13.6771	1.5625	134.875			22.86		11.85
Coweeta	2004-11-24	11	24	2004	9.8	13.5	11.4833	74	100	97.0417	10.13	15.44	13.2008	3.425	185.083			83.312		11.65
Coweeta	2004-11-25	11	25	2004	-3.4	10.4	0.945833	48	100	78.875	2.41	11.55	5.56458	2.39583	73.5833			6.35		3.5
Coweeta	2004-11-26	11	26	2004	-3.9	7	0.7	37	72	55.5	2.2	4.86	3.585	1.75417	148.083			0		1.55
Coweeta	2004-11-27	11	27	2004	-2.1	4.7	1.37917	42	100	77.0833	3	8.65	5.41375	3.45	178.917			13.208		1.3
Coweeta	2004-11-28	11	28	2004	1.4	9.1	4.85417	22	100	64.2083	2.05	8.61	5.44042	1.20417	160.708			0		5.25
Coweeta	2004-11-29	11	29	2004	3.1	12.8	7.125	11	69	44.2917	1.21	6.27	4.43083	1.7875	187.458			0		7.95
Coweeta	2004-11-30	11	30	2004	2.8	9.8	6.75	48	100	87.7917	4	12.11	8.92042	3.14167	191.583			23.114		6.3
Coweeta	2004-12-01	12	1	2004	0.6	11	5.19583	17	100	60.3333	1.5	12.96	5.62208	2.17083	65.7083			19.558		5.8
Coweeta	2004-12-02	12	2	2004	0.3	10.8	6.25	14	55	31.375	1.58	5.01	2.9725	1.75417	191.917			0		5.55
Coweeta	2004-12-03	12	3	2004	-1.8	8.2	2.65417	26	77	50.625	1.91	4.73	3.66958	1.625	131.875			0		3.2
Coweeta	2004-12-04	12	4	2004	-0.3	8.6	3.7	31	85	57.0833	2.54	5.82	4.44042	1.2375	185.875			0		4.15
Coweeta	2004-12-05	12	5	2004	1.9	11.1	6.26667	21	99	40.9167	2.24	9.13	3.86792	1.38333	221.875			2.286		6.5
Coweeta	2004-12-06	12	6	2004	2.5	12.1	8.59583	96	100	99.6667	7.3	14.24	11.28	1.81667	224.667			64.008		7.3
Coweeta	2004-12-07	12	7	2004	8.6	14.2	12.3042	76	100	92.0417	8.97	15.06	13.2263	4.40833	145.958			20.574		11.4
Coweeta	2004-12-08	12	8	2004	4	14	9.10833	17	98	61.3333	2.17	9.09	6.83083	1.1375	211.667			0		9
Coweeta	2004-12-09	12	9	2004	8.7	13	10.9792	12	100	83.0833	1.53	14.09	10.98	3.4625	166			55.626		10.85
Coweeta	2004-12-10	12	10	2004	1.7	12.3	7.39583	56	100	84	6.65	13.06	8.67458	1.3	128.833			5.334		7
Coweeta	2004-12-11	12	11	2004	-1.9	2.6	0.05	77	100	92.125	4.7	6.88	5.65958	2.225	156.792			1.524		0.35
Coweeta	2004-12-12	12	12	2004	-4.8	5.4	0.491667	31	100	79.2083	2.7	6.42	4.905	1.59167	137.458			0		0.3
Coweeta	2004-12-13	12	13	2004	-6.5	5.1	0.129167	28	90	67.5	2.36	6.97	4.2175	2.49167	63.1667			0		-0.7
Coweeta	2004-12-14	12	14	2004	-9.9	-5.2	-8.0625	58	87	75.8333	2.21	3.11	2.52083	2.6	44.2083			0		-7.55
Coweeta	2004-12-15	12	15	2004	-10.7	4.5	-3.55833	26	84	53.1667	1.65	3.18	2.34833	0.995833	152.458			0		-3.1
Coweeta	2004-12-16	12	16	2004	-2	7.5	1.90833	10	39	27	0.75	2.94	1.88542	1.325	196.708			0		2.75
Coweeta	2004-12-17	12	17	2004	-0.7	7.2	2.91667	23	59	43	1.56	4.51	3.275	1.14167	219.958			0		3.25
Coweeta	2004-12-18	12	18	2004	-0.8	6.5	2.20417	38	77	56.6667	2.8	4.95	4.01292	1.29167	191.958			0		2.85
Coweeta	2004-12-19	12	19	2004	-14.9	1.3	-4.17083	63	96	82.7083	1.56	5.59	3.89083	1.8875	106.333			3.048		-6.8
Coweeta	2004-12-20	12	20	2004	-16.5	-1.2	-7.93333	16	82	44.8333	0.46	3.19	1.53958	1.41667	121.667			0		-8.85
Coweeta	2004-12-21	12	21	2004	-2.5	6.2	2.15417	36	83	70.9583	1.89	7.52	5.25708	2.15417	205.958			0		1.85
Coweeta	2004-12-22	12	22	2004	1.4	8.1	4.42083	49	100	86.5	3.6	10.68	7.44625	3.95	185.667			24.13		4.75
Coweeta	2004-12-23	12	23	2004	-3.8	12.4	4.67917	56	100	84.9167	2.88	12.4	7.84792	2.43333	95.125			62.484		4.3
Coweeta	2004-12-24	12	24	2004	-5.1	0.3	-2.80833	21	86	61.0417	1.09	4.22	3.045	0.783333	186.708			0		-2.4
Coweeta	2004-12-25	12	25	2004	-5.4	0.5	-2.7375	29	93	59.7083	1.33	4.37	2.98542	0.8	206.875			0		-2.45
Coweeta	2004-12-26	12	26	2004	-4.1	7.3	-0.341667	18	79	52.8333	1.02	4.35	3.14	1.63333	105.583			0		1.6
Coweeta	2004-12-27	12	27	2004	-5.3	6.8	1.2375	13	85	38.25	0.95	3.58	2.47292	1.25	132.917			0		0.75
Coweeta	2004-12-28	12	28	2004	-0.9	7	2.925	7	52	33.5	0.59	4.06	2.48875	1.09583	179.75			0		3.05
Coweeta	2004-12-29	12	29	2004	1.8	10.8	5.94167	12	79	52.5417	1.01	7.47	5.08083	1.54167	170.208			0		6.3
Coweeta	2004-12-30	12	30	2004	4.9	12	7.72917	60	89	75.25	7.27	8.64	7.86292	1.69167	186.458			0		8.45
Coweeta	2004-12-31	12	31	2004	4.6	10.5	7.56667	74	89	81.4167	7.02	9.42	8.48583	1.325	143.875			0		7.55
Coweeta	2005-01-01	1	1	2005	7.2	15.9	10.7917	51	89	72.875	7.85	10.52	9.33458	1.40833	201.75			0		11.55
Coweeta	2005-01-02	1	2	2005	7.7	13.1	9.425	67	92	84.6667	9.15	10.68	9.9725	1.29583	223.458			0		10.4
Coweeta	2005-01-03	1	3	2005	8.3	13.1	10.3083	74	93	85.9583	9.45	11.73	10.745	1.0125	148.833			0		10.7
Coweeta	2005-01-04	1	4	2005	9.3	17	12.2083	64	94	82.6667	9.94	13.07	11.7254	1.27083	180.25			0		13.15
Coweeta	2005-01-05	1	5	2005	8.6	16.4	11.2917	53	93	78.7083	9.48	11.41	10.4162	1.81667	142.333			0		12.5
Coweeta	2005-01-06	1	6	2005	5.2	12.7	10.2042	45	99	79.4583	4.69	14.28	10.1921	2.42917	163.25			3.048		8.95
Coweeta	2005-01-07	1	7	2005	4.9	10.5	8.07917	25	100	60	2.64	12.6	6.60792	1.45833	185			1.524		7.7
Coweeta	2005-01-08	1	8	2005	6.4	16.5	10.9833	13	100	67.3333	1.32	16.04	9.17583	2.52917	143.458			14.986		11.45
Coweeta	2005-01-09	1	9	2005	5.2	14.8	9.79167	24	70	45.0833	2.45	8.58	5.56917	0.775	152.917			0		10
Coweeta	2005-01-10	1	10	2005	6.2	15.9	11.2417	23	87	54.6667	2.78	9.3	7.31208	0.8	158.958			0		11.05
Coweeta	2005-01-11	1	11	2005	8.2	13.2	10.6583	38	97	83.125	4.91	12.68	10.6937	1.18333	214.375			0		10.7
Coweeta	2005-01-12	1	12	2005	9.8	12.1	10.7917	79	94	88	10.51	12.16	11.38	3.24583	178.167			0		10.95
Coweeta	2005-01-13	1	13	2005	7.7	13.6	10.8833	91	100	98.0417	10.48	15.25	12.7988	3.2125	182			63.754		10.65
Coweeta	2005-01-14	1	14	2005	-0.9	7.8	2.85417	36	100	73.0417	2.29	10.6	5.7075	2.4625	84.375			1.27		3.45
Coweeta	2005-01-15	1	15	2005	-0.2	6.4	2.3875	30	64	43.9583	1.96	4.43	3.205	1.0125	221.083			0		3.1
Coweeta	2005-01-16	1	16	2005	-9.7	8.6	0.3875	27	79	54.3333	2.21	4.64	3.30542	1.75	105.083			0		-0.55
Coweeta	2005-01-17	1	17	2005	-12.6	-1.7	-8.39167	16	83	43.2917	0.7	2.32	1.29458	2.22083	18.7917			0		-7.15
Coweeta	2005-01-18	1	18	2005	-12.2	-0.5	-6.875	15	54	31.0833	0.47	1.89	1.13917	1.54167	153.25			0		-6.35
Coweeta	2005-01-19	1	19	2005	-9	0.1	-4.0125	31	81	55.9167	1.26	4.79	2.70625	1.65417	181.958			0		-4.45
Coweeta	2005-01-20	1	20	2005	-3.8	8.9	2.51667	26	92	57.75	2.76	4.72	3.95792	1.49583	76.4583			0		2.55
Coweeta	2005-01-21	1	21	2005	0.6	11.7	5.4125	52	90	71.75	4.35	7.5	6.37208	2.37917	174.375			0		6.15
Coweeta	2005-01-22	1	22	2005	-12.1	3.3	-1.1125	81	100	97.1667	2	7.85	5.76125	3.0125	146.792			1.27		-4.4
Coweeta	2005-01-23	1	23	2005	-15	-6.7	-10.8667	22	84	55	0.71	2.17	1.4125	2.79167	25.125			0		-10.85
Coweeta	2005-01-24	1	24	2005	-8.4	3.6	-0.683333	9	48	22	0.6	3.13	1.31333	1.6875	183.25			0		-2.4
Coweeta	2005-01-25	1	25	2005	-3.2	11.9	4.34167	26	63	40.1667	2.25	5.91	3.35333	1.39167	158.375			0		4.35
Coweeta	2005-01-26	1	26	2005	1.6	13.1	6.70833	58	98	76.9583	4.78	9.51	7.57875	1.85	144.042			1.016		7.35
Coweeta	2005-01-27	1	27	2005	-3.5	6.2	0.666667	43	97	68.75	2.52	5.45	4.3075	1.9625	101.792			0		1.35
Coweeta	2005-01-28	1	28	2005	-5.7	-0.2	-3.54583	12	70	37.0417	0.61	2.96	1.69375	2.0625	169.625			0		-2.95
Coweeta	2005-01-29	1	29	2005	-7.1	0.6	-1.9875	49	100	94.5	1.94	6.55	5.19583	2.03333	176.125			33.02		-3.25
Coweeta	2005-01-30	1	30	2005	-0.4	5.2	0.804167	77	100	95.9167	5.86	7.47	6.25792	0.75	142.292			0		2.4
Coweeta	2005-01-31	1	31	2005	-1.3	1.2	-0.366667	89	100	97.625	5.23	6.43	5.81833	1.1625	176.458			0		-0.05
Coweeta	2005-02-01	2	1	2005	-2.7	6.2	0.829167	61	100	83.1667	3.87	6.74	5.36333	1.12083	182.083			0.762		1.75
Coweeta	2005-02-02	2	2	2005	-2.5	2	-0.5	66	100	89.4167	3.49	6.98	5.32625	2.6375	185.458			14.986		-0.25
Coweeta	2005-02-03	2	3	2005	-0.6	4.5	0.941667	84	100	96.4167	5.02	8.42	6.36375	1.47917	96.1667			9.906		1.95
Coweeta	2005-02-04	2	4	2005	-1.7	8.1	2.72083	29	90	60.0417	2.27	5.21	4.29333	1.89583	150.125			0		3.2
Coweeta	2005-02-05	2	5	2005	2.2	13.3	7.32083	16	51	31.0833	1.32	4.73	3.22375	1.20417	196.208			0		7.75
Coweeta	2005-02-06	2	6	2005	3	12	6.6	13	60	33.5417	1.48	4.82	3.13542	2.32083	179.708			0		7.5
Coweeta	2005-02-07	2	7	2005	3.9	12.9	6.95417	21	61	37.8333	1.79	6.59	3.81667	2.05417	171.708			0		8.4
Coweeta	2005-02-08	2	8	2005	6.2	9.9	8.1375	46	98	74.2083	4.44	10.65	8.04208	0.7625	160.375			0		8.05
Coweeta	2005-02-09	2	9	2005	4.4	9.9	8.3	79	99	93.2917	7.37	11.53	10.2292	1.02917	140.958			2.032		7.15
Coweeta	2005-02-10	2	10	2005	-7.5	4.5	-3.07917	57	90	76.2917	2.62	7.55	3.80833	2.725	166.458			0		-1.5
Coweeta	2005-02-11	2	11	2005	-7.1	3.3	-1.9	16	72	41.2917	0.74	3.23	2.19042	2.725	68.2083			0		-1.9
Coweeta	2005-02-12	2	12	2005	-0.8	10.6	4.71667	20	54	33.0417	1.77	4.58	2.80042	2.45417	235.208			0		4.9
Coweeta	2005-02-13	2	13	2005	2.5	6.2	4.20417	44	100	79.1667	3.99	8.95	6.48917	1.6375	183.375			8.89		4.35
Coweeta	2005-02-14	2	14	2005	1.5	7.4	4.29167	69	100	92.2083	5.5	10.03	7.70583	2.41667	172.167			18.796		4.45
Coweeta	2005-02-15	2	15	2005	5.4	12.6	8.54583	44	98	75.9167	4.38	10.73	8.47792	1.73333	181.583			0		9
Coweeta	2005-02-16	2	16	2005	1.3	13.5	8.65833	72	100	91.1667	5.63	13.18	10.3329	1.38333	105.917			9.144		7.4
Coweeta	2005-02-17	2	17	2005	-4	4.8	-0.5125	25	99	60.7083	1.69	6.22	3.51042	1.85	171.292			0		0.4
Coweeta	2005-02-18	2	18	2005	-6.4	4.6	-1.23333	29	64	45.0833	1.32	3.72	2.52167	2.24583	178.833			0		-0.9
Coweeta	2005-02-19	2	19	2005	-1.6	9.8	3.275	22	75	45.1667	1.87	4.71	3.32708	1.58333	101.417			0		4.1
Coweeta	2005-02-20	2	20	2005	-0.1	6.1	2.95	28	100	79.75	2.23	9.32	5.97917	2.74167	194.458			24.892		3
Coweeta	2005-02-21	2	21	2005	5.8	10.8	8.28333	83	100	96.3333	9.16	12.01	10.5346	1.48333	221.583			46.736		8.3
Coweeta	2005-02-22	2	22	2005	6.5	17	10.4417	28	93	61	4.24	10.85	7.4925	1.06667	181.458			0		11.75
Coweeta	2005-02-23	2	23	2005	6.2	17.1	10.5208	24	93	41.5	3.4	8.82	5.18292	2.01667	162.75			2.286		11.65
Coweeta	2005-02-24	2	24	2005	0.9	8.9	6.95833	85	100	96.25	6.04	11.35	9.68208	1.325	117.958			16.764		4.9
Coweeta	2005-02-25	2	25	2005	-2.2	9.9	3.04167	26	95	63.0417	2.87	6.94	4.62792	1.14583	169.583			0		3.85
Coweeta	2005-02-26	2	26	2005	-0.7	10.9	4.6875	27	82	50.0833	1.82	6.68	4.33042	1.1375	202.458			0		5.1
Coweeta	2005-02-27	2	27	2005	0.2	3.8	2.04167	54	100	78.6667	3.94	7.01	5.51833	1.95	178.667			10.16		2
Coweeta	2005-02-28	2	28	2005	-4.3	3	0.683333	75	100	97.9167	3.38	7.5	6.36917	1.975	177.25			16.256		-0.65
Coweeta	2005-03-01	3	1	2005	-9	-3	-6.1625	60	91	79.5833	2.51	3.98	3.07542	2.30833	58.875			0		-6
Coweeta	2005-03-02	3	2	2005	-9.8	2.5	-4.01667	20	88	53.2083	1.23	3.11	2.28958	2.44167	139.375			0		-3.65
Coweeta	2005-03-03	3	3	2005	-4.9	6.2	-0.45	26	62	47.0417	2.3	3.46	2.7075	1.825	189.833			0		0.65
Coweeta	2005-03-04	3	4	2005	-1.5	10.1	3.79583	27	71	51.2083	3.12	5.7	4.01792	1.67917	170			0		4.3
Coweeta	2005-03-05	3	5	2005	-1.1	11	4.30417	34	98	73.2083	3.59	9.24	6.04375	2.125	150.083			2.54		4.95
Coweeta	2005-03-06	3	6	2005	-1.9	15	5.45417	13	82	48.4167	1.99	5.42	3.92708	1.3375	147.208			0		6.55
Coweeta	2005-03-07	3	7	2005	4.6	15.6	7.95	23	100	59.0833	2.08	10.33	6.28667	2.5375	176.792			35.052		10.1
Coweeta	2005-03-08	3	8	2005	-6.1	7.9	-1.08333	59	100	84.9167	2.88	10.31	5.19417	2.62917	101			16.002		0.9
Coweeta	2005-03-09	3	9	2005	-7.3	3.2	-2.43333	39	89	66.625	2.44	4.41	3.36667	1.6	101.708			0		-2.05
Coweeta	2005-03-10	3	10	2005	-4.7	6.6	0.2875	20	91	59.5417	1.66	4.58	3.49625	1.89583	82.625			0		0.95
Coweeta	2005-03-11	3	11	2005	-3.2	8.1	1.08333	37	92	71.9583	3.29	6.54	4.7275	1.92917	118.625			0		2.45
Coweeta	2005-03-12	3	12	2005	-3.3	15.8	7.5625	26	76	45.5417	3.4	5.75	4.51917	2.55	94.0417			0		6.25
Coweeta	2005-03-13	3	13	2005	8	20.3	13.4125	33	94	51.9167	5.24	12.48	7.84667	1.85417	106.458			3.048		14.15
Coweeta	2005-03-14	3	14	2005	0.6	10.5	6.80833	43	100	86.875	3.39	12.27	8.83	1.09167	166.917			5.08		5.55
Coweeta	2005-03-15	3	15	2005	-0.5	7.8	2.94167	57	97	76.1667	3.47	7.67	5.83167	1.20417	173.042			0.254		3.65
Coweeta	2005-03-16	3	16	2005	0.9	3.3	2.05417	80	100	99.125	6.06	7.83	7.06958	1.15417	177.583			13.97		2.1
Coweeta	2005-03-17	3	17	2005	-2	1	-0.4625	96	100	99.5	5.12	6.61	5.91875	1.24583	134.583			6.096		-0.5
Coweeta	2005-03-18	3	18	2005	-2.3	7.9	2.33333	32	98	59.2083	3	5.7	4.1025	2.25833	203.292			0		2.8
Coweeta	2005-03-19	3	19	2005	1	9.8	4.48333	39	79	60.9583	4.25	6.52	5.07667	2.2875	187.417			0		5.4
Coweeta	2005-03-20	3	20	2005	2.1	15	7.6875	18	90	53.4583	2.73	7.56	5.18542	1.51667	149.333			0		8.55
Coweeta	2005-03-21	3	21	2005	5	12.6	8.65833	30	51	39.7083	3.45	5.75	4.43167	1.4	185.833			0		8.8
Coweeta	2005-03-22	3	22	2005	5.8	9.4	7.54583	32	100	77.5	3.43	11.81	8.105	3.09167	191.167			30.988		7.6
Coweeta	2005-03-23	3	23	2005	5.6	15.2	9.62083	50	100	83.5	7.61	13.31	9.9325	1.925	95.0833			16.764		10.4
Coweeta	2005-03-24	3	24	2005	1.7	17.1	9.725	29	98	63.2917	4.52	8.97	7.18917	1.21667	169.875			0		9.4
Coweeta	2005-03-25	3	25	2005	9.8	20.6	14.1833	20	61	44.5	4.66	8.87	7.00542	1.35833	168.958			0		15.2
Coweeta	2005-03-26	3	26	2005	11.3	21.1	14.5125	38	94	62.7083	7.52	12.9	10.2233	2.025	166.833			0		16.2
Coweeta	2005-03-27	3	27	2005	9	11.4	9.86667	93	100	99.2917	11.5	12.93	12.125	4.10417	189.75			45.212		10.2
Coweeta	2005-03-28	3	28	2005	1.5	10.6	4.65417	89	100	97.3333	6.85	12.79	8.42583	2.4	139.167			20.574		6.05
Coweeta	2005-03-29	3	29	2005	4.4	20.5	12.4708	15	92	40.875	3.25	8.25	5.29042	2.10833	119.125			0		12.45
Coweeta	2005-03-30	3	30	2005	11.3	20.6	15.4625	17	48	31.75	2.4	7.83	5.55917	2.80417	189.375			0		15.95
Coweeta	2005-03-31	3	31	2005	11	15	12.2833	48	99	87.375	7.69	15.27	12.3663	2.20417	216.667			23.114		13
Coweeta	2005-04-01	4	1	2005	10	11.8	10.6333	77	100	96.9167	10.17	13.12	12.3967	2.8125	190			16.51		10.9
Coweeta	2005-04-02	4	2	2005	-0.6	10.7	1.37917	84	100	98.7917	5.19	12.86	6.82083	1.65417	88.1667			28.194		5.05
Coweeta	2005-04-03	4	3	2005	-1.9	11.6	5.43333	30	100	59.5	3.98	6.06	4.99417	2.54167	231.583			0		4.85
Coweeta	2005-04-04	4	4	2005	6.8	20.1	13.4042	24	51	35.25	4.26	7.23	5.2925	1.85417	172.125			0		13.45
Coweeta	2005-04-05	4	5	2005	11.9	20.6	15.5167	20	47	33.1667	4.17	7.83	5.74417	2.425	207.833			0		16.25
Coweeta	2005-04-06	4	6	2005	11.1	19.8	14.55	32	89	51.625	5.93	12.36	8.41208	3.56667	182.042			0		15.45
Coweeta	2005-04-07	4	7	2005	8.3	11.9	10.1833	89	100	98.875	10.28	13.29	12.2863	2.87917	180.958			48.768		10.1
Coweeta	2005-04-08	4	8	2005	8.3	16.2	11.1917	66	100	89.3333	10.74	14.11	11.7958	1.22083	127.792			1.27		12.25
Coweeta	2005-04-09	4	9	2005	9	19.4	13.625	51	95	72.4583	9.22	13.5	11.175	1.9	181.875			0		14.2
Coweeta	2005-04-10	4	10	2005	8.6	24.1	14.95	27	78	57.625	7.62	11.17	9.47917	2.17083	178.875			0		16.35
Coweeta	2005-04-11	4	11	2005	12.8	22.2	16.2375	32	69	51.375	6.95	11.86	9.30458	1.94583	195.75			0		17.5
Coweeta	2005-04-12	4	12	2005	9.1	13.8	11.9542	51	100	84.5417	7.75	14.64	11.7454	2.09583	167.542			19.304		11.45
Coweeta	2005-04-13	4	13	2005	4.7	12.1	7.67083	78	100	96.1667	8.55	12.73	10.0925	0.866667	162.667			26.924		8.4
Coweeta	2005-04-14	4	14	2005	1.7	15	7.99583	22	100	56.0417	3.47	8.47	5.52417	1.92917	77.5			0.762		8.35
Coweeta	2005-04-15	4	15	2005	6.7	19.2	11.5583	18	60	44.125	3.86	7.72	5.80083	1.98333	188.167			0		12.95
Coweeta	2005-04-16	4	16	2005	3.8	18.8	10.2208	11	63	37.4167	2.16	6.59	4.32333	1.9625	179			0		11.3
Coweeta	2005-04-17	4	17	2005	7	20.9	13.2625	12	43	27.125	2.8	6.25	4.1	1.2375	176.958			0		13.95
Coweeta	2005-04-18	4	18	2005	10.9	22.5	16.0458	22	57	38.9583	5.19	8.04	6.83458	1.4375	185.208			0		16.7
Coweeta	2005-04-19	4	19	2005	12.9	23	16.7542	22	54	42.125	5.69	9.36	7.81	1.79583	183.625			0		17.95
Coweeta	2005-04-20	4	20	2005	11.7	24.8	16.7375	16	53	37.625	4.45	8.83	6.87833	1.55	176.5			0		18.25
Coweeta	2005-04-21	4	21	2005	11.9	22.5	16.2083	33	68	52.875	8	11.57	9.655	1.45	199.583			0		17.2
Coweeta	2005-04-22	4	22	2005	8.8	22.5	13.4417	44	100	84.9167	10.11	16.35	12.9292	1.31667	136.417			32.512		15.65
Coweeta	2005-04-23	4	23	2005	-1.5	8.9	4.2375	66	99	87.625	4.99	10.96	7.38042	1.9125	49.125			3.048		3.7
Coweeta	2005-04-24	4	24	2005	-4.6	5.6	0.2375	43	99	66.75	3.22	5.42	4.07458	2.59167	105.542			0		0.5
Coweeta	2005-04-25	4	25	2005	-0.4	14.7	7.05	21	68	42.125	2.99	5.23	3.93667	2.16667	149.708			0		7.15
Coweeta	2005-04-26	4	26	2005	4.2	7.6	5.80417	44	100	84.1667	3.75	10.46	7.86	2.24583	173.708			11.176		5.9
Coweeta	2005-04-27	4	27	2005	2.4	12.8	6.45833	39	100	68.3333	5.34	9.28	6.48083	1.79583	154.167			0		7.6
Coweeta	2005-04-28	4	28	2005	2.7	16.2	7.9875	30	99	65.6667	4.6	10.2	6.86958	1.50417	176.292			2.032		9.45
Coweeta	2005-04-29	4	29	2005	8.4	20	13.5583	41	88	70.5	8.44	13.25	10.865	3.32083	172.917			1.016		14.2
Coweeta	2005-04-30	4	30	2005	7.3	13.3	11.9833	68	100	94.75	10.21	15.27	13.2617	2.07083	152.292			27.432		10.3
Coweeta	2005-05-01	5	1	2005	3	17	8.98333	23	100	59.2083	3.25	10.33	6.33875	2.025	70.4583			0		10
Coweeta	2005-05-02	5	2	2005	4.4	16.6	9.35	29	62	45.3333	3.87	7.47	5.21167	1.44583	171.458			0		10.5
Coweeta	2005-05-03	5	3	2005	2.7	15.6	8.30417	21	70	46	2.76	6.39	4.74208	1.29583	172.25			0		9.15
Coweeta	2005-05-04	5	4	2005	2.6	17.1	9.65	26	69	52.375	4.91	7.87	6.11375	1.85833	182.083			0		9.85
Coweeta	2005-05-05	5	5	2005	6.9	11.3	8.34167	65	97	85	7.21	10.51	9.3025	1.86667	147.708			1.016		9.1
Coweeta	2005-05-06	5	6	2005	6	20.4	11.8458	31	90	60.8333	5.69	9.91	8.04458	1.7875	102.458			0		13.2
Coweeta	2005-05-07	5	7	2005	8.3	22.1	14.5708	18	77	48.4583	4.27	9.34	7.49417	1.74167	171.625			0		15.2
Coweeta	2005-05-08	5	8	2005	12	25.2	17.8833	26	70	49.3333	8.1	12	9.70083	1.7625	143.167			0		18.6
Coweeta	2005-05-09	5	9	2005	15.1	25.1	18.9333	29	69	49	8.64	12.12	10.4383	1.92917	213.875			0		20.1
Coweeta	2005-05-10	5	10	2005	11.9	19.4	14.025	59	99	79.1667	10.19	16.05	12.6104	1.075	181.417			4.064		15.65
Coweeta	2005-05-11	5	11	2005	12.4	26	17.6917	33	74	60.0417	10.07	14.79	11.8858	1.68333	171.958			0		19.2
Coweeta	2005-05-12	5	12	2005	14.8	28.1	19.625	18	93	60.75	6.81	18.26	13.3038	1.30833	174.292			0		21.45
Coweeta	2005-05-13	5	13	2005	15.1	24.2	18.7167	36	97	69.9167	10.69	17.55	14.9058	2.14167	180.125			0		19.65
Coweeta	2005-05-14	5	14	2005	13	22.7	16.3958	53	98	83.0833	13.18	19.26	15.3483	2.14583	208.708			11.684		17.85
Coweeta	2005-05-15	5	15	2005	8.6	15.4	12.6958	74	99	92.0833	9.3	16.6	13.5979	0.941667	178.375			8.636		12
Coweeta	2005-05-16	5	16	2005	6.7	21.4	12.95	30	90	65.9167	7.46	12.69	9.53208	1.4625	179.917			1.524		14.05
Coweeta	2005-05-17	5	17	2005	10.7	21.4	15.3875	41	92	65.5417	9.26	14.27	11.2154	2.1375	175.958			0		16.05
Coweeta	2005-05-18	5	18	2005	12.3	20.9	16.15	54	96	79.5833	12.32	16.08	14.435	1.81667	181.167			0		16.6
Coweeta	2005-05-19	5	19	2005	13.7	24.6	17.5958	43	95	75.625	13.25	17.03	15.0496	1.4875	175.958			0.762		19.15
Coweeta	2005-05-20	5	20	2005	10.6	17.3	13.3292	78	100	94.125	11.89	17.58	14.4404	0.979167	221.75			77.47		13.95
Coweeta	2005-05-21	5	21	2005	10.9	19.4	14.1125	66	99	89.2917	11.94	17.67	14.3546	0.870833	217.375			0		15.15
Coweeta	2005-05-22	5	22	2005	11.1	22.3	15.9125	49	99	77.2083	10.21	16.05	13.6596	1.1	160.167			0		16.7
Coweeta	2005-05-23	5	23	2005	13.4	25.3	17.7542	30	88	64	8.31	16.92	12.7142	1.33333	103.5			0		19.35
Coweeta	2005-05-24	5	24	2005	8.5	21.1	14.2292	33	78	59.4167	7.05	11.76	9.50292	1.76667	107.625			0		14.8
Coweeta	2005-05-25	5	25	2005	6.3	20	12.175	33	77	59.4583	6.88	9.68	8.19208	1.3375	100.042			0		13.15
Coweeta	2005-05-26	5	26	2005	8.3	24.5	15.1375	24	78	55.3333	7.02	12.33	9.11958	0.904167	178.667			0		16.4
Coweeta	2005-05-27	5	27	2005	12.4	23.5	16.9458	39	75	57.8333	8.24	14.65	11.1054	0.8625	179.125			0		17.95
Coweeta	2005-05-28	5	28	2005	11.3	19.5	14.3375	33	99	68.375	4.89	16.39	11.1658	0.7375	201.25			0		15.4
Coweeta	2005-05-29	5	29	2005	10.5	17.4	13.5292	32	90	60	4.71	13.98	9.31708	0.6375	207.958			1.524		13.95
Coweeta	2005-05-30	5	30	2005	9.6	17.2	13.1875	67	99	87.8333	10.83	15.65	13.2675	0.666667	224			3.556		13.4
Coweeta	2005-05-31	5	31	2005	12.8	21	15.7417	52	98	80.0833	11.7	17.38	14.2483	1.3125	198.917			0		16.9
Coweeta	2005-06-01	6	1	2005	11.1	13.3	12.0917	97	100	99.5	13.15	14.97	14.0162	1.59167	172.542			77.724		12.2
Coweeta	2005-06-02	6	2	2005	11.9	15.6	13.4417	94	100	99.4167	13.91	17.31	15.3283	1.39167	190.042			31.496		13.75
Coweeta	2005-06-03	6	3	2005	12.5	15.9	14.2917	87	100	98.7917	14.44	17.87	16.1396	1.1375	207.583			7.112		14.2
Coweeta	2005-06-04	6	4	2005	12.6	25.2	18.1375	57	99	83.5833	14.04	21.42	17.3221	0.6125	204.583			0		18.9
Coweeta	2005-06-05	6	5	2005	16.6	25.8	19.9458	55	96	83.5417	17.31	22.58	19.3333	0.6	185			0		21.2
Coweeta	2005-06-06	6	6	2005	14.5	29.3	20.2083	39	99	82.5	14.9	23.51	19.1346	0.979167	194.5			12.446		21.9
Coweeta	2005-06-07	6	7	2005	14.5	26.3	19.5375	52	100	79.1667	12.46	22.33	17.8687	0.879167	196.417			67.31		20.4
Coweeta	2005-06-08	6	8	2005	15.1	22	17.8833	75	100	93.3333	16.46	21.72	19.1042	0.945833	188.75			0.762		18.55
Coweeta	2005-06-09	6	9	2005	15.7	22.5	18.6	72	100	91.8333	17.61	22.44	19.6171	1.20833	205.042			11.684		19.1
Coweeta	2005-06-10	6	10	2005	16.8	21.2	18.1583	84	100	97.375	18.91	23.13	20.2604	1.22917	191			21.082		19
Coweeta	2005-06-11	6	11	2005	15.4	18	16.7542	77	100	95.9167	15.27	19.69	18.2696	1.70417	170.292			12.954		16.7
Coweeta	2005-06-12	6	12	2005	15.9	19.8	18.1833	100	100	100	18.05	23.06	20.9479	2.0125	178.583			121.666		17.85
Coweeta	2005-06-13	6	13	2005	17.7	23.5	19.3458	75	100	90.6667	16.29	23.14	20.3508	0.720833	170.75			1.524		20.6
Coweeta	2005-06-14	6	14	2005	17.4	27.6	21.0875	46	95	78.8333	13.56	25.33	19.5854	0.595833	182.417			0		22.5
Coweeta	2005-06-15	6	15	2005	16.1	27.4	20.8833	36	95	70.2083	13	20.76	16.8233	0.866667	166.917			0		21.75
Coweeta	2005-06-16	6	16	2005	14.9	25.3	18.8375	40	87	68.2083	12.35	16.65	14.4942	1.09583	117.042			0		20.1
Coweeta	2005-06-17	6	17	2005	13.2	21.5	16.7292	50	88	71.9583	10.49	17.6	13.6325	0.675	216.167			0		17.35
Coweeta	2005-06-18	6	18	2005	11.4	21.7	15.1625	54	100	78.1667	10.27	17.73	13.3317	0.954167	243.583			10.922		16.55
Coweeta	2005-06-19	6	19	2005	12.1	21.5	15.5042	50	99	83.0833	11.95	17.42	14.4333	0.845833	212.083			0		16.8
Coweeta	2005-06-20	6	20	2005	12.6	17	14.2417	80	98	91.4167	13.1	16.73	14.84	0.604167	171.167			5.334		14.8
Coweeta	2005-06-21	6	21	2005	12.3	19.9	15.8792	70	94	85.875	12.52	19.33	15.5046	0.579167	166.292			0		16.1
[truncated: 4,941 more rows]

## Sheet: Duke
					Solar Rad.	Wind Speed	Wind Dir.	Wind Speed	Air Temp	Air Temp	Air Temp	RH	RH	RH	Precip.
					Total	Ave.	Vector	Gust	Ave.	Max.	Min.	Ave.	Max.	Min.	Total
Site	Date	MONTH	DAY	YEAR	kW-hr/m2	m/s	deg.	m/s	Deg. C	Deg. C	Deg. C	%	%	%	mm		avg of max/min temp
Duke	2000-01-01	1	1	2000					10						0		10
Duke	2000-01-02	1	2	2000					13.3333						0		13.3333
Duke	2000-01-03	1	3	2000					18.3333						0		18.3333
Duke	2000-01-04	1	4	2000					16.6667						7.112		16.6667
Duke	2000-01-05	1	5	2000					3.33333						0		3.33333
Duke	2000-01-06	1	6	2000					3.33333						0		3.33333
Duke	2000-01-07	1	7	2000					6.66667						1.524		6.66667
Duke	2000-01-08	1	8	2000					4.44444						0		4.44444
Duke	2000-01-09	1	9	2000					6.66667						12.7		6.66667
Duke	2000-01-10	1	10	2000					13.3333						14.986		13.3333
Duke	2000-01-11	1	11	2000					13.8889						0		13.8889
Duke	2000-01-12	1	12	2000					7.77778						0		7.77778
Duke	2000-01-13	1	13	2000					12.2222						0.254		12.2222
Duke	2000-01-14	1	14	2000					0						0		0
Duke	2000-01-15	1	15	2000					-0.555556						0		-0.555556
Duke	2000-01-16	1	16	2000					10						0		10
Duke	2000-01-17	1	17	2000					4.44444						0		4.44444
Duke	2000-01-18	1	18	2000					-2.22222						0		-2.22222
Duke	2000-01-19	1	19	2000					-1.11111						7.62		-1.11111
Duke	2000-01-20	1	20	2000					2.22222						10.16		2.22222
Duke	2000-01-21	1	21	2000					-3.88889						0		-3.88889
Duke	2000-01-22	1	22	2000					-3.33333						0		-3.33333
Duke	2000-01-23	1	23	2000					-1.66667						6.604		-1.66667
Duke	2000-01-24	1	24	2000					0						4.064		0
Duke	2000-01-25	1	25	2000					-1.11111						0		-1.11111
Duke	2000-01-26	1	26	2000					-4.44444						0		-4.44444
Duke	2000-01-27	1	27	2000					-6.11111						0		-6.11111
Duke	2000-01-28	1	28	2000					-7.77778						0		-7.77778
Duke	2000-01-29	1	29	2000					-3.88889						0.508		-3.88889
Duke	2000-01-30	1	30	2000					-1.11111						26.416		-1.11111
Duke	2000-01-31	1	31	2000					-1.11111						4.572		-1.11111
Duke	2000-02-01	2	1	2000					-1.66667						0		-1.66667
Duke	2000-02-02	2	2	2000					-0.555556						0		-0.555556
Duke	2000-02-03	2	3	2000					3.33333						0		3.33333
Duke	2000-02-04	2	4	2000					3.88889						0		3.88889
Duke	2000-02-05	2	5	2000					2.22222						0		2.22222
Duke	2000-02-06	2	6	2000					3.33333						0		3.33333
Duke	2000-02-07	2	7	2000					7.22222						0		7.22222
Duke	2000-02-08	2	8	2000					4.44444						0		4.44444
Duke	2000-02-09	2	9	2000					5.55556						0		5.55556
Duke	2000-02-10	2	10	2000					7.77778						0		7.77778
Duke	2000-02-11	2	11	2000					15						0		15
Duke	2000-02-12	2	12	2000					5.55556						17.78		5.55556
Duke	2000-02-13	2	13	2000					1.11111						0.508		1.11111
Duke	2000-02-14	2	14	2000					11.1111						8.636		11.1111
Duke	2000-02-15	2	15	2000					7.22222						0		7.22222
Duke	2000-02-16	2	16	2000					11.1111						0		11.1111
Duke	2000-02-17	2	17	2000					7.77778						0		7.77778
Duke	2000-02-18	2	18	2000					4.44444						11.176		4.44444
Duke	2000-02-19	2	19	2000					12.2222						0.508		12.2222
Duke	2000-02-20	2	20	2000					4.44444						0		4.44444
Duke	2000-02-21	2	21	2000					3.33333						0		3.33333
Duke	2000-02-22	2	22	2000					2.22222						0		2.22222
Duke	2000-02-23	2	23	2000
Duke	2000-02-24	2	24	2000
Duke	2000-02-25	2	25	2000
Duke	2000-02-26	2	26	2000
Duke	2000-02-27	2	27	2000
Duke	2000-02-28	2	28	2000
Duke	2000-02-29	2	29	2000
Duke	2000-03-01	3	1	2000
Duke	2000-03-02	3	2	2000
Duke	2000-03-03	3	3	2000
Duke	2000-03-04	3	4	2000
Duke	2000-03-05	3	5	2000
Duke	2000-03-06	3	6	2000
Duke	2000-03-07	3	7	2000
Duke	2000-03-08	3	8	2000
Duke	2000-03-09	3	9	2000
Duke	2000-03-10	3	10	2000
Duke	2000-03-11	3	11	2000
Duke	2000-03-12	3	12	2000
Duke	2000-03-13	3	13	2000
Duke	2000-03-14	3	14	2000
Duke	2000-03-15	3	15	2000
Duke	2000-03-16	3	16	2000
Duke	2000-03-17	3	17	2000
Duke	2000-03-18	3	18	2000
Duke	2000-03-19	3	19	2000
Duke	2000-03-20	3	20	2000
Duke	2000-03-21	3	21	2000
Duke	2000-03-22	3	22	2000
Duke	2000-03-23	3	23	2000
Duke	2000-03-24	3	24	2000
Duke	2000-03-25	3	25	2000
Duke	2000-03-26	3	26	2000
Duke	2000-03-27	3	27	2000
Duke	2000-03-28	3	28	2000
Duke	2000-03-29	3	29	2000	0	0.89	225	1.79	10	10	10	62	62	62	0		10
Duke	2000-03-30	3	30	2000	2.291	0.93	15	35.76	10.3	15.6	6.7	81	97	56	0.25		11.15
Duke	2000-03-31	3	31	2000	6.173	1.86	16	14.75	11.1	20	3.9	62	98	26	0		11.95
Duke	2000-04-01	4	1	2000	5.936	1.55	177	26.82	12.8	22.2	1.1	59	94	33	0		11.65
Duke	2000-04-02	4	2	2000	1.523	1.75	202	4.92	14.8	19.4	10.6	74	88	53	0		15
Duke	2000-04-03	4	3	2000	1.678	3.27	201	63.03	19.9	25.6	15.6	76	96	55	8.13		20.6
Duke	2000-04-04	4	4	2000	2.1	4.24	239	8.05	16.7	20	8.3	70	88	40	3.05		14.15
Duke	2000-04-05	4	5	2000	6.283	2.44	262	6.26	8.8	15.6	0.6	42	76	23	0		8.1
Duke	2000-04-06	4	6	2000	6.234	2.79	224	6.26	16.5	26.1	5.6	44	63	28	0		15.85
Duke	2000-04-07	4	7	2000	6.208	2.44	210	6.26	20.6	28.3	9.4	50	88	25	0		18.85
Duke	2000-04-08	4	8	2000	2.455	4.49	243	8.94	13	22.8	5	68	95	44	27.18		13.9
Duke	2000-04-09	4	9	2000	6.714	3.11	275	6.26	8.4	15.6	2.2	40	60	20	0		8.9
Duke	2000-04-10	4	10	2000	6.466	1.9	238	4.92	14.4	22.8	2.2	41	82	21	0		12.5
Duke	2000-04-11	4	11	2000	5.593	3.13	218	6.71	18.7	24.4	11.7	45	61	30	0		18.05
Duke	2000-04-12	4	12	2000	3.878	2.38	314	5.81	18.7	25	11.1	54	77	28	0		18.05
Duke	2000-04-13	4	13	2000	0.567	2.55	44	5.36	5.6	10	3.9	82	97	45	15.75		6.95
Duke	2000-04-14	4	14	2000	1.209	2.48	31	7.6	8.2	12.2	3.9	94	97	90	5.84		8.05
Duke	2000-04-15	4	15	2000	1.391	1.64	27	3.13	14.3	16.7	11.1	96	98	92	9.14		13.9
Duke	2000-04-16	4	16	2000	6.354	1.01	256	4.02	19.5	28.3	14.4	81	99	46	0		21.35
Duke	2000-04-17	4	17	2000	4.347	1.84	270	6.71	18.6	26.1	12.2	76	99	42	20.83		19.15
Duke	2000-04-18	4	18	2000	1.256	3.71	5	6.26	9.7	13.3	7.8	89	97	84	1.27		10.55
Duke	2000-04-19	4	19	2000	6.828	2.63	12	52.75	13.9	22.8	7.2	73	98	47	0		15
Duke	2000-04-20	4	20	2000	6.053	2.18	168	9.84	17	25	7.2	73	98	50	0		16.1
Duke	2000-04-21	4	21	2000	3.948	3.06	241	5.81	18.4	24.4	10.6	64	90	36	0		17.5
Duke	2000-04-22	4	22	2000	5.994	2.63	314	5.81	11.7	15.6	6.7	59	74	45	0		11.15
Duke	2000-04-23	4	23	2000	6.732	1.82	313	76.44	13.2	21.7	5.6	67	93	36	0		13.65
Duke	2000-04-24	4	24	2000	3.135	2.14	70	14.31	12.7	18.9	5.6	77	97	48	0.51		12.25
Duke	2000-04-25	4	25	2000	0.792	3.07	31	5.36	9.8	12.2	7.2	91	96	82	3.56		9.7
Duke	2000-04-26	4	26	2000	3.368	1.1	104	28.61	9.9	16.7	2.8	80	98	57	14.48		9.75
Duke	2000-04-27	4	27	2000	3.339	1.71	126	25.93	12.4	18.9	7.8	81	97	49	0.25		13.35
Duke	2000-04-28	4	28	2000	0.459	1.79	59	4.02	10.8	12.2	7.8	96	98	92	27.18		10
Duke	2000-04-29	4	29	2000	4.62	3.54	318	41.13	12.3	20.6	6.1	78	98	47	0.25		13.35
Duke	2000-04-30	4	30	2000	7.069	3.03	316	45.15	15.9	24.4	5.6	64	98	26	0		15
Duke	2000-05-01	5	1	2000	6.884	2.7	230	6.26	18.3	26.1	6.1	57	97	31	0		16.1
Duke	2000-05-02	5	2	2000	3.213	1.88	246	4.47	18.3	24.4	13.3	77	98	58	0		18.85
Duke	2000-05-03	5	3	2000	7.159	1.43	87	4.47	17.6	25.6	10.6	68	97	33	0		18.1
Duke	2000-05-04	5	4	2000	6.981	1.01	166	4.47	17.1	26.7	7.2	68	97	36	0		16.95
Duke	2000-05-05	5	5	2000	6.979	1.42	246	4.02	19.3	28.3	10.6	66	97	36	0		19.45
Duke	2000-05-06	5	6	2000	6.775	1.16	240	3.13	22.2	31.1	13.9	64	88	42	0		22.5
Duke	2000-05-07	5	7	2000	7.236	1.7	236	4.47	22.4	31.1	13.9	61	96	28	0		22.5
Duke	2000-05-08	5	8	2000	7.214	2.14	231	4.47	23	30.6	15.6	63	88	40	0		23.1
Duke	2000-05-09	5	9	2000	6.943	2.66	224	6.26	23.2	30	16.7	62	77	40	0		23.35
Duke	2000-05-10	5	10	2000	4.775	3.37	242	6.71	23.4	29.4	18.3	57	78	39	0		23.85
Duke	2000-05-11	5	11	2000	6.617	1.13	309	4.92	19	27.8	10.6	55	94	25	0		19.2
Duke	2000-05-12	5	12	2000	6.402	1.88	234	4.47	23.3	32.2	12.2	68	96	45	0		22.2
Duke	2000-05-13	5	13	2000	6.773	2.27	272	4.92	25.9	33.3	17.2	63	92	45	0		25.25
Duke	2000-05-14	5	14	2000	6.88	1.88	347	4.02	20.4	26.1	13.3	56	86	31	0		19.7
Duke	2000-05-15	5	15	2000	7.394	1.97	356	5.36	16.1	23.3	8.9	50	91	24	0		16.1
Duke	2000-05-16	5	16	2000	6.935	1.04	277	6.71	16.5	23.9	7.2	58	88	26	0		15.55
Duke	2000-05-17	5	17	2000	4.757	2.05	205	4.92	19.3	26.1	12.2	74	91	58	0		19.15
Duke	2000-05-18	5	18	2000	5.103	3.43	212	6.26	23.4	29.4	17.8	65	87	46	0		23.6
Duke	2000-05-19	5	19	2000	6.603	1.82	239	4.02	24.6	32.8	18.3	66	92	39	0		25.55
Duke	2000-05-20	5	20	2000	5.923	1.28	264	8.05	24	32.2	17.8	71	98	36	4.06		25
Duke	2000-05-21	5	21	2000	2.811	1.51	58	4.02	20.4	23.9	17.8	91	98	76	32.51		20.85
Duke	2000-05-22	5	22	2000	6.883	1.71	273	4.47	20.8	26.7	12.8	77	98	41	13.72		19.75
Duke	2000-05-23	5	23	2000	3.484	1.55	223	3.58	19.6	25.6	10	75	98	47	0		17.8
Duke	2000-05-24	5	24	2000	6.486	2.46	260	4.47	24.8	31.1	18.9	67	85	45	0		25
Duke	2000-05-25	5	25	2000	3.927	1.87	290	8.94	22.8	27.2	18.3	81	98	59	5.08		22.75
Duke	2000-05-26	5	26	2000	7.307	1.38	324	3.13	20.7	28.9	12.8	61	96	31	0		20.85
Duke	2000-05-27	5	27	2000	4.908	1.38	241	4.92	22.5	31.1	12.8	79	97	58	0		21.95
Duke	2000-05-28	5	28	2000	2.278	1.21	44	4.47	20.4	27.8	16.1	90	98	65	12.19		21.95
Duke	2000-05-29	5	29	2000	2.119	2.72	9	5.81	14.4	16.7	9.4	86	98	68	1.27		13.05
Duke	2000-05-30	5	30	2000	5.399	3.17	18	5.81	13.3	17.8	9.4	74	92	59	0		13.6
Duke	2000-05-31	5	31	2000	7.751	1.23	2	3.58	17.3	27.8	7.8	76	98	46	0		17.8
Duke	2000-06-01	6	1	2000	6.957	0.89	284	2.68	23.3	33.3	13.3	76	98	44	0		23.3
Duke	2000-06-02	6	2	2000	7.472	1.21	283	4.02	26.6	34.4	18.3	73	97	45	0		26.35
Duke	2000-06-03	6	3	2000	5.864	1.77	24	4.92	24.6	31.7	18.9	77	97	52	12.95		25.3
Duke	2000-06-04	6	4	2000	2.881	1.14	100	3.13	20.2	24.4	16.7	88	98	69	4.57		20.55
Duke	2000-06-05	6	5	2000	1.418	1.21	93	3.13	19.5	21.1	18.3	95	99	86	2.54		19.7
Duke	2000-06-06	6	6	2000	6.396	3.3	304	6.26	19.7	23.3	13.3	72	98	48	1.27		18.3
Duke	2000-06-07	6	7	2000	7.772	1.82	351	5.36	17.1	25	10.6	66	98	37	0		17.8
Duke	2000-06-08	6	8	2000	7.666	1.73	237	4.02	18.8	26.1	10	66	97	39	0		18.05
Duke	2000-06-09	6	9	2000	7.536	1.47	240	4.02	22.7	31.1	14.4	65	88	38	0		22.75
Duke	2000-06-10	6	10	2000	7.685	1.51	227	3.58	24	31.7	13.9	68	97	43	0		22.8
Duke	2000-06-11	6	11	2000	7.006	1.17	232	35.32	24.5	32.8	15.6	71	97	45	0		24.2
Duke	2000-06-12	6	12	2000	6.377	1.19	228	4.02	25.6	33.9	17.8	72	95	41	0		25.85
Duke	2000-06-13	6	13	2000	7.42	1.34	236	3.13	28.2	35	21.7	65	88	37	0		28.35
Duke	2000-06-14	6	14	2000	4.87	1.4	199	5.36	24.6	33.9	20	81	98	47	3.56		26.95
Duke	2000-06-15	6	15	2000	7.102	1.96	193	7.15	24	32.2	17.8	84	99	55	23.37		25
Duke	2000-06-16	6	16	2000	7.077	2.5	197	4.92	25.7	31.1	20	77	99	52	0.25		25.55
Duke	2000-06-17	6	17	2000	6.017	3.5	212	40.68	26.3	30.6	22.2	75	93	56	0		26.4
Duke	2000-06-18	6	18	2000	6.456	2.42	215	55.88	25.6	31.7	21.1	81	98	56	13.21		26.4
Duke	2000-06-19	6	19	2000	4.568	1.36	245	24.14	24.4	31.1	21.1	87	98	63	35.05		26.1
Duke	2000-06-20	6	20	2000						31.1	21.1						26.1
Duke	2000-06-21	6	21	2000						28.9	20						24.45
Duke	2000-06-22	6	22	2000	1.845	1.34	265	8.94	25.1	28.9	20	81	98	62	17.78		24.45
Duke	2000-06-23	6	23	2000	6.76	1.68	328	79.13	24.9	31.7	17.8	70	98	43	0		24.75
Duke	2000-06-24	6	24	2000	5.87	4.31	161	63.03	25.5	32.8	18.3	73	98	44	0		25.55
Duke	2000-06-25	6	25	2000	6.625	1.95	204	80.02	26.6	33.9	19.4	73	98	49	0		26.65
Duke	2000-06-26	6	26	2000	2.39	4.29	223	86.28	25.9	37.8	21.1	78	97	51	0		29.45
Duke	2000-06-27	6	27	2000	5.546	4.77	234	71.53	24.9	30.6	20.6	77	98	54	8.89		25.6
Duke	2000-06-28	6	28	2000	2.833	3.77	228	81.36	23	30	20.6	90	97	65	13.46		25.3
Duke	2000-06-29	6	29	2000	2.572	7.32	271	67.95	21.9	25.6	17.2	89	98	64	1.02		21.4
Duke	2000-06-30	6	30	2000	7.062	1.7	352	14.31	22.1	30	15.6	72	98	35	0		22.8
Duke	2000-07-01	7	1	2000	6.148	2.66	329	61.69	21.6	30	13.9	75	98	44	0		21.95
Duke	2000-07-02	7	2	2000	7.867	3.19	7	62.59	23.3	32.8	13.3	70	98	32	0		23.05
Duke	2000-07-03	7	3	2000	5.355	2.46	224	41.57	25.6	31.1	18.9	70	88	54	0		25
Duke	2000-07-04	7	4	2000	5.95	2.57	254	16.99	25.9	30.6	21.7	72	91	50	0		26.15
Duke	2000-07-05	7	5	2000	5.173	1.42	282	10.73	25.2	31.1	20	84	97	61	18.8		25.55
Duke	2000-07-06	7	6	2000	5.021	2.35	4	41.13	25.3	30.6	20	82	98	58	0		25.3
Duke	2000-07-07	7	7	2000	5.696	3.07	46	35.32	23.2	28.9	19.4	80	98	53	0		24.15
Duke	2000-07-08	7	8	2000	5.402	3.65	118	54.09	23.7	29.4	18.3	72	89	45	0		23.85
Duke	2000-07-09	7	9	2000	5.859	4.36	218	85.83	26.2	32.8	20.6	76	92	54	0		26.7
Duke	2000-07-10	7	10	2000	6.896	4.04	251	70.63	27.6	33.9	21.7	72	93	49	0		27.8
Duke	2000-07-11	7	11	2000	5.303	3.69	325	84.04	26.6	32.2	22.2	76	95	56	0		27.2
Duke	2000-07-12	7	12	2000	3.146	4.25	55	4.92	22.4	25	18.3	83	96	66	0		21.65
Duke	2000-07-13	7	13	2000	2.896	1.01	102	61.24	21.1	23.9	17.8	87	97	69	12.19		20.85
Duke	2000-07-14	7	14	2000	4.323	1.28	211	88.51	24.5	29.4	20	81	96	63	0.51		24.7
Duke	2000-07-15	7	15	2000	7.771	5.12	321	37.1	23.7	30.6	18.3	77	98	43	0.76		24.45
Duke	2000-07-16	7	16	2000	6.336	2.42	310	35.32	23.4	31.7	16.7	76	98	46	0		24.2
Duke	2000-07-17	7	17	2000	6.416	1.19	348	39.79	23.4	31.1	15.6	74	97	45	0		23.35
Duke	2000-07-18	7	18	2000	7.167	1.14	277	3.13	24.9	32.8	16.7	73	98	47	0		24.75
Duke	2000-07-19	7	19	2000	6.348	3.11	219	43.36	27.1	32.8	21.1	72	93	52	0		26.95
Duke	2000-07-20	7	20	2000	4.816	1.65	19	3.58	22.5	26.7	17.2	80	97	63	0		21.95
Duke	2000-07-21	7	21	2000	3.931	0.63	134	2.68	22.2	28.9	17.8	84	98	60	0.25		23.35
Duke	2000-07-22	7	22	2000	2.491	2.41	13	61.24	22	26.7	17.2	85	98	63	3.3		21.95
Duke	2000-07-23	7	23	2000	1.687	4.71	48	37.1	21.5	26.1	18.9	92	98	73	146.8		22.5
Duke	2000-07-24	7	24	2000	1.453	4.56	38	83.15	20.1	23.3	17.8	90	98	82	43.43		20.55
Duke	2000-07-25	7	25	2000	1.387	2.27	38	7.15	18.4	20	16.7	94	97	90	11.43		18.35
Duke	2000-07-26	7	26	2000	3.004	2.85	15	67.95	20.9	25	18.3	90	98	74	0.51		21.65
Duke	2000-07-27	7	27	2000	3.894	0.49	343	2.23	23.6	30.6	18.9	84	98	50	0		24.75
Duke	2000-07-28	7	28	2000	6.292	0.89	171	62.14	25.1	32.8	17.8	77	98	46	0		25.3
Duke	2000-07-29	7	29	2000	5.569	0.88	133	3.58	24	31.1	17.2	81	98	57	0.25		24.15
Duke	2000-07-30	7	30	2000	5.887	1.3	170	5.36	24.3	31.1	18.9	83	98	56	0		25
Duke	2000-07-31	7	31	2000	3.002	1.27	188	3.58	24.5	30	20.6	90	97	70	4.06		25.3
Duke	2000-08-01	8	1	2000	4.799	1.9	205	12.07	23.5	30	20.6	89	98	65	25.15		25.3
Duke	2000-08-02	8	2	2000	5.007	4.28	222	67.06	24.3	30	20.6	86	98	65	3.3		25.3
Duke	2000-08-03	8	3	2000	3.322	3.3	220	82.26	24.2	28.9	20.6	87	98	66	1.27		24.75
Duke	2000-08-04	8	4	2000	3.826	1.56	232	58.56	23.5	29.4	20.6	89	98	70	21.59		25
Duke	2000-08-05	8	5	2000	4.62	0.8	0	6.71	23.5	30	18.9	83	98	53	2.29		24.45
Duke	2000-08-06	8	6	2000	6.25	1.43	208	4.02	25.6	32.2	18.9	81	98	59	0		25.55
Duke	2000-08-07	8	7	2000	5.31	2.03	230	15.2	27.7	33.9	22.8	79	93	56	0		28.35
Duke	2000-08-08	8	8	2000	7.165	1.02	280	3.13	27.4	34.4	21.7	78	98	49	0		28.05
Duke	2000-08-09	8	9	2000	6.929	1.02	277	31.74	28.4	35	22.8	76	97	53	0		28.9
Duke	2000-08-10	8	10	2000	5.675	1.84	309	7.15	24.5	31.7	18.9	81	98	54	12.45		25.3
Duke	2000-08-11	8	11	2000	5.301	1.86	338	23.25	25.1	32.2	20	77	98	50	0		26.1
Duke	2000-08-12	8	12	2000	6.684	1.9	350	4.02	21.9	28.3	16.7	77	97	52	0		22.5
Duke	2000-08-13	8	13	2000	3.792	1.43	345	28.61	18.2	25	15	87	98	61	10.41		20
Duke	2000-08-14	8	14	2000	7.112	1.38	323	3.58	21.5	28.9	15	79	98	51	0		21.95
Duke	2000-08-15	8	15	2000	6.294	1.06	314	3.13	23.2	31.7	16.1	75	98	42	0		23.9
Duke	2000-08-16	8	16	2000	5.947	1.6	277	3.58	26.2	32.8	18.9	73	95	54	0		25.85
Duke	2000-08-17	8	17	2000	5.742	1.19	46	4.02	23.2	31.1	17.2	73	97	45	0		24.15
Duke	2000-08-18	8	18	2000	3.541	1.88	256	4.92	23.8	32.2	19.4	87	98	63	2.79		25.8
Duke	2000-08-19	8	19	2000	6.447	1.32	25	4.02	21.7	28.3	15.6	78	98	48	0		21.95
Duke	2000-08-20	8	20	2000	4.304	1.02	11	3.13	18.8	25	13.3	82	98	49	0		19.15
Duke	2000-08-21	8	21	2000	4.834	1.36	32	3.58	18.4	25.6	11.7	81	98	50	0		18.65
Duke	2000-08-22	8	22	2000	6.544	0.76	5	2.23	19.1	28.3	11.1	77	98	46	0		19.7
Duke	2000-08-23	8	23	2000	5.396	1.23	255	3.58	21.2	30	11.7	78	98	47	0		20.85
Duke	2000-08-24	8	24	2000	3.175	1.25	266	3.13	22.6	29.4	17.2	83	98	63	0		23.3
Duke	2000-08-25	8	25	2000	5.252	1.23	357	3.13	22.9	29.4	18.3	84	98	59	1.27		23.85
Duke	2000-08-26	8	26	2000	5.125	1.02	171	3.58	23.2	30	17.2	78	98	53	0		23.6
Duke	2000-08-27	8	27	2000	2.866	1.61	182	4.47	22.2	28.3	19.4	88	97	73	9.4		23.85
Duke	2000-08-28	8	28	2000	5.168	1.6	22	4.02	21.4	26.7	17.2	84	98	62	7.11		21.95
Duke	2000-08-29	8	29	2000	3.719	1.62	28	4.47	22.4	27.8	19.4	86	97	62	3.05		23.6
Duke	2000-08-30	8	30	2000	1.782	3.02	37	5.36	21.7	23.3	19.4	93	98	81	6.35		21.35
Duke	2000-08-31	8	31	2000	4.124	1.77	88	3.58	24.5	29.4	21.7	88	98	68	1.02		25.55
Duke	2000-09-01	9	1	2000	3.855	1.28	120	3.58	25.6	30.6	21.7	87	98	65	0.25		26.15
Duke	2000-09-02	9	2	2000	2.618	0.86	110	3.58	23.3	28.9	20	92	98	70	2.54		24.45
Duke	2000-09-03	9	3	2000	2.295	0.75	183	2.68	23.4	28.3	21.7	93	98	75	2.29		25
Duke	2000-09-04	9	4	2000	0.929	1.04	256	2.23	22.4	25	21.1	96	98	87	4.32		23.05
Duke	2000-09-05	9	5	2000	0.719	3.19	32	5.36	17.6	21.1	15.6	90	98	84	0.25		18.35
Duke	2000-09-06	9	6	2000	2.486	3.32	34	9.39	16.7	20	13.3	78	86	72	0		16.65
Duke	2000-09-07	9	7	2000	3.784	2.09	29	4.02	18.2	25	13.9	83	97	65	0		19.45
Duke	2000-09-08	9	8	2000	4.819	0.86	28	2.68	20.4	28.3	12.8	81	98	51	0		20.55
Duke	2000-09-09	9	9	2000	5.443	0.65	286	2.68	21.6	29.4	15.6	81	98	45	0		22.5
Duke	2000-09-10	9	10	2000	3.754	0.52	22	2.23	22.3	30	15	82	98	51	0		22.5
Duke	2000-09-11	9	11	2000	4.558	0.63	49	3.13	22.4	30	16.1	82	98	54	0		23.05
Duke	2000-09-12	9	12	2000	5.23	0.86	248	2.68	22.6	30.6	15.6	81	98	50	0		23.1
Duke	2000-09-13	9	13	2000	4.902	0.86	340	2.68	24.1	32.8	16.7	79	98	49	0		24.75
Duke	2000-09-14	9	14	2000	2.514	0.97	80	6.71	22.8	28.9	20	91	98	70	17.27		24.45
Duke	2000-09-15	9	15	2000	5.656	2.09	312	5.81	20.3	26.1	12.2	72	97	41	0		19.15
Duke	2000-09-16	9	16	2000	5.671	1.51	333	4.02	13.8	21.1	7.2	68	95	37	0		14.15
Duke	2000-09-17	9	17	2000	4.404	1.4	346	36.21	13.5	21.7	5.6	77	98	43	0		13.65
Duke	2000-09-18	9	18	2000	0.812	1.88	44	3.58	14.5	18.3	8.9	93	98	75	8.64		13.6
Duke	2000-09-19	9	19	2000	5.437	2.05	246	7.6	21.4	28.9	16.7	81	98	54	1.52		22.8
Duke	2000-09-20	9	20	2000	5.264	2.46	228	32.19	23	29.4	16.1	79	98	54	0		22.75
Duke	2000-09-21	9	21	2000	3.143	1.51	287	77.78	22.8	27.2	18.9	84	97	62	0		23.05
Duke	2000-09-22	9	22	2000	1.578	1.9	56	4.47	17.9	20	16.7	86	98	73	0		18.35
Duke	2000-09-23	9	23	2000	1.676	3.21	29	68.4	19.4	23.3	17.8	95	98	84	0		20.55
Duke	2000-09-24	9	24	2000	4.931	0.91	283	12.07	23.4	30.6	17.2	84	98	56	0		23.9
Duke	2000-09-25	9	25	2000	0.954	3.13	60	81.36	18.4	23.9	12.8	95	98	88	27.94		18.35
Duke	2000-09-26	9	26	2000	1.965	2.55	347	13.86	13.1	17.2	10.6	82	95	64	1.02		13.9
Duke	2000-09-27	9	27	2000	4.028	1.21	7	14.75	14.1	21.1	8.3	80	98	51	0		14.7
Duke	2000-09-28	9	28	2000	4.418	1.3	2	2.68	14.9	24.4	6.7	79	98	46	0		15.55
Duke	2000-09-29	9	29	2000	3.824	2.33	43	4.92	15.3	21.1	10.6	79	94	54	0		15.85
Duke	2000-09-30	9	30	2000	5.459	2.14	36	5.81	16.2	22.8	10.6	81	96	56	0		16.7
Duke	2000-10-01	10	1	2000	3.363	2.2	21	33.53	16.5	21.7	12.2	84	98	62	0		16.95
Duke	2000-10-02	10	2	2000	5.244	1.27	319	3.13	17.7	25.6	12.2	80	97	44	0		18.9
Duke	2000-10-03	10	3	2000	4.682	1.19	270	2.23	21.3	30.6	15	76	97	46	0		22.8
Duke	2000-10-04	10	4	2000	4.405	1.32	233	3.13	20.8	28.9	15	80	98	48	0		21.95
Duke	2000-10-05	10	5	2000	2.935	1.06	238	4.47	20.7	29.4	15	85	98	51	0		22.2
Duke	2000-10-06	10	6	2000	3.291	1.68	280	5.36	21.3	30	15.6	75	97	48	0		22.8
Duke	2000-10-07	10	7	2000	4.555	2.66	357	4.92	15.4	20.6	9.4	52	69	39	0		15
Duke	2000-10-08	10	8	2000	1.487	2.35	355	27.27	6.5	9.4	1.7	60	96	43	0		5.55
Duke	2000-10-09	10	9	2000	3.426	2.42	329	5.81	5.4	11.7	0	61	87	35	0		5.85
Duke	2000-10-10	10	10	2000	4.606	2.22	278	4.47	9.1	17.8	0.6	55	87	27	0		9.2
Duke	2000-10-11	10	11	2000	4.561	1.51	322	5.36	11	21.1	2.8	59	95	25	0		11.95
Duke	2000-10-12	10	12	2000	4.035	1.62	355	67.06	13.2	24.4	5	60	96	24	0		14.7
Duke	2000-10-13	10	13	2000	4.024	0.87	325	2.23	15.1	27.8	3.9	65	97	19	0		15.85
Duke	2000-10-14	10	14	2000	4.369	1.05	317	3.13	16.3	28.3	5	60	96	19	0		16.65
Duke	2000-10-15	10	15	2000	4.062	1.06	339	17.88	15.5	28.9	5	71	96	22	0		16.95
Duke	2000-10-16	10	16	2000	4.021	0.91	359	2.23	16.6	27.8	7.8	75	97	31	0		17.8
Duke	2000-10-17	10	17	2000	3.544	1.04	45	4.47	16.8	24.4	10	81	97	51	0		17.2
Duke	2000-10-18	10	18	2000	2.811	1.47	336	3.13	18.3	25	13.9	77	98	51	0		19.45
Duke	2000-10-19	10	19	2000	4.328	1.45	324	16.54	14.5	23.9	6.7	66	97	33	0		15.3
Duke	2000-10-20	10	20	2000	3.843	0.84	309	3.58	12.9	23.9	5	75	98	35	0		14.45
Duke	2000-10-21	10	21	2000	3.616	0.78	271	3.58	14.9	25.6	6.7	81	98	50	0		16.15
Duke	2000-10-22	10	22	2000	4.011	1.99	27	4.47	18.8	26.7	11.7	66	97	37	0		19.2
Duke	2000-10-23	10	23	2000	3.752	1.42	31	4.92	12.9	21.1	6.1	71	96	28	0		13.6
Duke	2000-10-24	10	24	2000	3.572	0.58	339	2.23	13.2	22.8	3.9	77	98	38	0		13.35
Duke	2000-10-25	10	25	2000	3.31	1.27	47	8.49	16.4	24.4	11.1	80	98	44	0.25		17.75
Duke	2000-10-26	10	26	2000	3.442	1.4	26	7.15	14.8	22.8	7.2	78	98	52	0		15
Duke	2000-10-27	10	27	2000	3.966	2.05	342	4.47	16.4	25	11.1	74	93	33	0		18.05
Duke	2000-10-28	10	28	2000	3.479	2.59	340	20.56	19.2	25.6	13.3	57	78	35	0		19.45
Duke	2000-10-29	10	29	2000	4.018	1.21	349	42.02	10.7	20	1.7	50	88	23	0		10.85
Duke	2000-10-30	10	30	2000	3.899	1.42	316	9.84	10.5	20.6	-0.6	41	84	15	0		10
Duke	2000-10-31	10	31	2000	3.822	1.97	342	33.98	9	20.6	0	56	91	21	0		10.3
Duke	2000-11-01	11	1	2000	3.194	1.65	326	28.61	9	21.7	0	65	95	22	0		10.85
Duke	2000-11-02	11	2	2000	3.779	0.76	325	10.28	10.4	23.9	0	63	95	21	0		11.95
Duke	2000-11-03	11	3	2000	3.515	1.19	332	16.99	13.4	26.1	2.8	64	91	23	0		14.45
Duke	2000-11-04	11	4	2000	1.76	1.4	338	22.35	16.1	22.8	9.4	69	91	48	0		16.1
Duke	2000-11-05	11	5	2000	4.068	2.84	347	7.15	11.2	18.9	1.7	57	96	27	0.25		10.3
Duke	2000-11-06	11	6	2000	3.614	0.76	340	40.23	8.4	18.9	-0.6	66	96	30	0		9.15
Duke	2000-11-07	11	7	2000	0.708	0.6	34	2.23	12.8	16.1	9.4	82	98	67	0		12.75
Duke	2000-11-08	11	8	2000	1.829	0.71	30	6.71	16.3	25	10.6	88	98	60	0		17.8
Duke	2000-11-09	11	9	2000	0.802	1.77	176	86.73	19.4	23.3	15	89	98	74	2.03		19.15
Duke	2000-11-10	11	10	2000	3.408	3.52	300	16.54	14.9	21.1	7.2	55	80	41	0		14.15
Duke	2000-11-11	11	11	2000	3.444	2.44	337	5.36	9.8	17.8	3.9	53	69	32	0		10.85
Duke	2000-11-12	11	12	2000	3.133	1.14	347	8.05	8.2	17.8	1.7	71	94	39	0		9.75
Duke	2000-11-13	11	13	2000	2.91	1.16	228	4.92	9.8	17.8	0	71	97	42	0		8.9
Duke	2000-11-14	11	14	2000	2.38	1.9	315	6.26	9.8	14.4	3.9	67	97	35	12.95		9.15
Duke	2000-11-15	11	15	2000	3.547	1.3	299	4.47	3.7	11.7	-2.8	67	95	35	0		4.45
Duke	2000-11-16	11	16	2000	1.018	1.13	239	4.02	4.5	10.6	-2.8	78	96	50	0.25		3.9
Duke	2000-11-17	11	17	2000	1.218	2.18	290	8.94	8.4	12.8	2.2	68	96	43	1.78		7.5
Duke	2000-11-18	11	18	2000	1.477	1.34	299	17.43	2.6	6.7	-2.8	59	78	43	0		1.95
Duke	2000-11-19	11	19	2000	0.169	0.88	326	3.13	1.7	4.4	0	84	97	62	2.29		2.2
Duke	2000-11-20	11	20	2000	1.177	1.75	264	4.02	1.1	6.1	-1.1	88	97	46	10.92		2.5
Duke	2000-11-21	11	21	2000	2.986	2.31	295	5.81	-0.3	3.9	-5	47	86	27	0.25		-0.55
Duke	2000-11-22	11	22	2000	3.089	1.55	289	4.92	-0.7	6.1	-7.2	49	78	22	0		-0.55
Duke	2000-11-23	11	23	2000	2.556	0.88	20	8.05	1.9	12.2	-4.4	62	86	27	0		3.9
Duke	2000-11-24	11	24	2000	1.594	1.19	63	11.62	3.4	10	-2.8	65	86	44	0		3.6
Duke	2000-11-25	11	25	2000	0.23	2.46	46	4.02	6.6	11.1	3.3	91	97	69	25.4		7.2
Duke	2000-11-26	11	26	2000	0.844	1.88	250	4.02	7.5	11.1	5	91	97	78	0.25		8.05
Duke	2000-11-27	11	27	2000	2.664	2.22	262	68.4	8.9	15.6	3.3	68	95	39	0		9.45
Duke	2000-11-28	11	28	2000	2.641	1.47	267	6.26	7.1	16.1	-0.6	62	95	27	0		7.75
Duke	2000-11-29	11	29	2000	1.675	1.47	229	4.02	8.5	16.7	0	62	91	34	0		8.35
Duke	2000-11-30	11	30	2000	2.828	2.48	322	5.36	5.1	10	-1.1	50	75	34	0		4.45
Duke	2000-12-01	12	1	2000	2.767	2.81	341	64.82	2.8	11.1	-3.3	66	87	36	0		3.9
Duke	2000-12-02	12	2	2000	0.724	2.03	44	59.9	1.7	4.4	-2.2	80	93	66	1.52		1.1
Duke	2000-12-03	12	3	2000	1.662	3.24	20	6.26	-0.3	3.3	-2.8	53	63	43	0		0.25
Duke	2000-12-04	12	4	2000	3.245	1.58	351	4.92	-0.2	10	-6.7	42	74	15	0		1.65
Duke	2000-12-05	12	5	2000	3.137	1.94	286	4.02	2.9	11.7	-6.7	48	77	35	0		2.5
Duke	2000-12-06	12	6	2000	2.066	1.36	296	22.35	1.5	5.6	-1.7	47	66	31	0		1.95
Duke	2000-12-07	12	7	2000	3.06	1.68	252	4.92	3.7	11.1	-2.8	54	76	33	0		4.15
Duke	2000-12-08	12	8	2000	2.696	1.47	266	8.05	6.8	16.1	0	52	78	23	0		8.05
Duke	2000-12-09	12	9	2000	2.898	1.84	53	4.92	4	8.9	0	59	74	42	0		4.45
Duke	2000-12-10	12	10	2000	0.433	1.7	4	3.13	1.7	2.8	0	82	90	68	1.02		1.4
Duke	2000-12-11	12	11	2000	0.669	1.28	195	3.13	5.6	9.4	1.7	84	96	73	0		5.55
Duke	2000-12-12	12	12	2000	2.35	3.87	309	6.26	7.8	13.3	-1.1	54	88	25	0		6.1
Duke	2000-12-13	12	13	2000	2.114	2.07	51	6.71	1.3	5	-2.8	54	73	39	0		1.1
Duke	2000-12-14	12	14	2000	0.566	1.36	269	3.58	3.6	7.2	0	94	97	77	2.03		3.6
Duke	2000-12-15	12	15	2000	2.728	1.84	48	5.81	4.5	8.9	0	78	98	53	0		4.45
Duke	2000-12-16	12	16	2000	0.401	1.36	69	4.92	4.1	14.4	0.6	95	98	84	11.18		7.5
Duke	2000-12-17	12	17	2000	1.727	4.53	256	9.84	7.9	19.4	-1.7	62	98	35	29.72		8.85
Duke	2000-12-18	12	18	2000	2.769	1.04	244	3.13	0.5	8.3	-5.6	60	81	35	0		1.35
Duke	2000-12-19	12	19	2000	0.433	1.66	237	5.81	0.7	3.9	-3.3	78	96	57	6.1		0.3
Duke	2000-12-20	12	20	2000	2.625	1.88	321	5.36	-4.1	1.1	-7.8	59	90	38	0		-3.35
Duke	2000-12-21	12	21	2000	1.841	0.97	247	3.58	-1.5	4.4	-9.4	64	92	35	0.25		-2.5
Duke	2000-12-22	12	22	2000	2.54	2.44	289	12.52	0	3.9	-5	51	91	23	0		-0.55
Duke	2000-12-23	12	23	2000	2.423	1.38	14	4.02	-4.4	2.8	-8.9	48	73	25	0		-3.05
Duke	2000-12-24	12	24	2000	2.252	1.5	261	8.05	0.4	8.9	-9.4	48	81	23	0		-0.25
Duke	2000-12-25	12	25	2000	2.185	2.59	349	5.81	-2.6	1.1	-7.8	36	53	24	0		-3.35
Duke	2000-12-26	12	26	2000	1.733	1.01	258	3.13	-3.3	1.7	-11.7	44	75	26	0		-5
Duke	2000-12-27	12	27	2000	1.127	1.04	224	9.84	2	6.7	-0.6	47	73	32	0		3.05
Duke	2000-12-28	12	28	2000	1.59	2.1	6	5.36	0.3	2.2	-1.7	50	72	34	0		0.25
Duke	2000-12-29	12	29	2000	1.726	1.7	48	12.96	-1.3	5.6	-5.6	52	79	33	0		0
Duke	2000-12-30	12	30	2000	1.864	2.57	313	5.36	-3.3	1.1	-7.8	57	88	33	0		-3.35
Duke	2000-12-31	12	31	2000	1.912	2.44	283	4.92	-2.4	2.8	-6.7	48	59	32	0		-1.95
Duke	2001-01-01	1	1	2001	1.584	1.47	288	3.58	-0.3	5	-5	49	63	29	0		0
Duke	2001-01-02	1	2	2001	1.672	2.77	325	5.81	-0.9	2.8	-3.9	46	61	32	0		-0.55
Duke	2001-01-03	1	3	2001	1.915	1.3	273	3.58	-3.5	3.9	-11.1	51	88	26	0		-3.6
Duke	2001-01-04	1	4	2001	1.907	1.53	302	5.81	-1.4	6.1	-8.3	57	82	37	0		-1.1
Duke	2001-01-05	1	5	2001	1.785	1.66	267	4.92	0.4	10	-7.2	63	90	35	0		1.4
Duke	2001-01-06	1	6	2001	1.888	1.7	305	5.36	3.3	9.4	-2.8	50	71	31	0		3.3
Duke	2001-01-07	1	7	2001	1.648	2.22	216	82.7	5.1	15.6	-3.3	50	75	25	0		6.15
Duke	2001-01-08	1	8	2001	0.518	1.38	317	3.58	3.9	6.7	0.6	82	96	58	3.3		3.65
Duke	2001-01-09	1	9	2001	1.938	3	324	5.81	0.4	3.3	-2.2	51	79	31	0		0.55
Duke	2001-01-10	1	10	2001	1.948	1.9	275	8.49	3	13.3	-3.9	35	52	17	0		4.7
Duke	2001-01-11	1	11	2001	1.646	1.84	245	9.39	7.5	17.2	-2.2	37	64	19	0		7.5
Duke	2001-01-12	1	12	2001	1.093	2.35	17	23.69	7.5	10.6	4.4	48	65	32	0		7.5
Duke	2001-01-13	1	13	2001	1.559	1.92	27	32.63	5.2	12.8	0	56	74	36	0		6.4
Duke	2001-01-14	1	14	2001	0.878	0.99	49	2.68	6	8.3	3.3	77	97	52	4.06		5.8
Duke	2001-01-15	1	15	2001	1.822	1.3	246	9.39	9.1	16.1	4.4	88	98	63	0.51		10.25
Duke	2001-01-16	1	16	2001	1.621	1.6	322	33.53	7	13.3	3.3	65	97	34	0		8.3
Duke	2001-01-17	1	17	2001	2.121	0.8	23	2.68	4	8.9	-2.2	67	93	49	0.25		3.35
Duke	2001-01-18	1	18	2001	0.539	2.98	47	44.7	5	6.7	3.3	94	97	85	5.08		5
Duke	2001-01-19	1	19	2001	0.756	1.14	187	4.92	10.3	17.8	5	96	98	84	12.95		11.4
Duke	2001-01-20	1	20	2001	0.291	2.38	349	4.92	4.9	15.6	0.6	91	97	59	19.3		8.1
Duke	2001-01-21	1	21	2001	2.702	2.29	311	13.41	-0.2	6.7	-5	54	87	26	0		0.85
Duke	2001-01-22	1	22	2001	2.507	1.47	31	12.96	0.6	7.8	-6.1	52	87	28	0		0.85
Duke	2001-01-23	1	23	2001	2.585	1.99	353	4.47	0.9	10	-3.9	56	77	24	0		3.05
Duke	2001-01-24	1	24	2001	2.245	1.1	254	3.58	4.7	14.4	-2.2	53	82	25	0		6.1
Duke	2001-01-25	1	25	2001	2.376	3.32	337	6.71	2.2	5	-1.7	42	63	30	0		1.65
Duke	2001-01-26	1	26	2001	2.845	1.58	247	4.47	1.5	9.4	-7.8	42	83	20	0		0.8
Duke	2001-01-27	1	27	2001	2.846	2.59	286	6.26	5.8	13.9	-1.7	41	63	22	0		6.1
Duke	2001-01-28	1	28	2001	2.852	1.15	302	66.61	3.7	13.3	-3.9	41	72	13	0		4.7
Duke	2001-01-29	1	29	2001	2.039	1.17	165	4.02	7.1	14.4	-1.1	44	70	23	0		6.65
Duke	2001-01-30	1	30	2001	2.366	3.93	210	7.6	13.9	18.9	10.6	64	97	35	6.86		14.75
Duke	2001-01-31	1	31	2001	2.549	2.61	240	5.81	12.4	19.4	7.8	55	74	33	0		13.6
Duke	2001-02-01	2	1	2001	1.978	1.12	327	4.47	5.1	10.6	1.1	65	83	41	0		5.85
Duke	2001-02-02	2	2	2001	1.761	2.05	315	5.36	5.3	11.7	0.6	56	89	25	0		6.15
Duke	2001-02-03	2	3	2001	2.98	0.88	342	86.73	1	8.3	-3.9	41	58	18	0		2.2
Duke	2001-02-04	2	4	2001	1.29	1.1	76	3.13	2.2	6.7	-2.2	69	97	50	4.32		2.25
Duke	2001-02-05	2	5	2001	2.602	2.1	305	4.92	6.7	13.3	1.1	66	97	35	1.78		7.2
Duke	2001-02-06	2	6	2001	3.146	1.62	247	38	5.6	15	-3.9	56	94	26	0		5.55
Duke	2001-02-07	2	7	2001	2.992	1.19	144	32.63	9	20	0	55	84	28	0		10
Duke	2001-02-08	2	8	2001	3.038	1.42	185	30.85	9.7	20	0	61	92	27	0		10
Duke	2001-02-09	2	9	2001	2.55	3.33	214	23.69	14.9	20.6	8.9	70	93	49	0		14.75
Duke	2001-02-10	2	10	2001	2.886	3.33	306	6.26	12.7	17.2	2.8	58	94	29	3.56		10
Duke	2001-02-11	2	11	2001	3.114	2.2	51	19.67	3.6	8.9	-0.6	43	62	25	0		4.15
Duke	2001-02-12	2	12	2001	0.378	1.83	36	63.03	0.4	2.8	-1.1	83	96	39	9.65		0.85
Duke	2001-02-13	2	13	2001	1.996	1.06	291	25.48	6.8	16.1	0	86	97	57	5.08		8.05
Duke	2001-02-14	2	14	2001	0.572	2.01	211	4.02	10.9	15	7.8	95	97	91	0.76		11.4
Duke	2001-02-15	2	15	2001	1.057	1.56	249	58.56	16.3	19.4	14.4	88	98	67	0.51		16.9
Duke	2001-02-16	2	16	2001	1.588	1.42	258	26.38	15	18.9	9.4	91	98	74	19.56		14.15
Duke	2001-02-17	2	17	2001	3.793	6.2	343	87.62	6.8	10.6	-0.6	58	96	26	23.88		5
Duke	2001-02-18	2	18	2001	3.488	1.51	345	4.02	-0.5	5.6	-5	51	83	26	0		0.3
Duke	2001-02-19	2	19	2001	2.824	1.55	207	8.49	3.2	12.2	-4.4	52	82	27	0		3.9
Duke	2001-02-20	2	20	2001	2.911	2.61	239	16.09	11.6	20	2.8	64	92	41	0		11.4
Duke	2001-02-21	2	21	2001	1.592	1.65	309	4.02	11.6	17.8	5.6	61	96	26	0		11.7
Duke	2001-02-22	2	22	2001	0.543	2.74	22	5.36	-0.9	5	-3.9	76	93	43	0		0.55
Duke	2001-02-23	2	23	2001	3.853	3.2	262	20.12	2.5	12.8	-7.2	79	97	44	10.16		2.8
Duke	2001-02-24	2	24	2001	3.471	4.67	96	86.28	7.2	15.6	-1.7	62	97	35	0		6.95
Duke	2001-02-25	2	25	2001	0.528	2.2	186	4.92	13.4	18.9	7.2	87	96	72	6.35		13.05
Duke	2001-02-26	2	26	2001	4.393	2.53	320	7.6	14.2	19.4	8.3	42	96	20	0		13.85
Duke	2001-02-27	2	27	2001	4.17	6.05	161	74.66	9.6	18.3	0.6	50	88	22	0		9.45
Duke	2001-02-28	2	28	2001	2.468	1.62	359	12.52	8.9	13.3	4.4	61	82	43	0		8.85
Duke	2001-03-01	3	1	2001	4.804	1.36	302	50.96	6.8	15.6	-1.7	48	87	16	0		6.95
Duke	2001-03-02	3	2	2001	2.203	2.33	319	38	11.2	20.6	1.7	55	77	30	0		11.15
Duke	2001-03-03	3	3	2001	0.778	1.15	75	73.76	8.8	10	8.3	84	98	62	11.18		9.15
Duke	2001-03-04	3	4	2001	0.619	1.88	53	5.36	7.6	8.9	6.7	96	97	95	17.53		7.8
Duke	2001-03-05	3	5	2001	3.776	3.56	320	12.96	5.9	11.1	0	62	98	34	3.56		5.55
Duke	2001-03-06	3	6	2001	2.968	5.05	308	8.94	0.3	3.9	-2.8	46	70	34	0		0.55
Duke	2001-03-07	3	7	2001	3.982	2.94	314	20.12	3.5	9.4	-0.6	50	63	37	0		4.4
Duke	2001-03-08	3	8	2001	4.834	2.45	268	44.26	5.2	13.9	-2.2	51	75	27	0		5.85
Duke	2001-03-09	3	9	2001	5.079	5.66	320	49.62	7.1	12.8	0	40	76	19	0		6.4
Duke	2001-03-10	3	10	2001	5.189	1.7	337	33.98	3.7	11.7	-2.8	47	72	24	0		4.45
Duke	2001-03-11	3	11	2001	4.915	1.77	239	8.05	7.8	18.3	-1.7	50	80	21	0		8.3
Duke	2001-03-12	3	12	2001	2.644	3.3	104	45.15	11.3	17.8	2.2	72	97	45	1.52		10
Duke	2001-03-13	3	13	2001	2.58	4.53	249	58.12	17.6	22.8	13.9	57	97	27	0.25		18.35
Duke	2001-03-14	3	14	2001	5.094	1.96	285	5.81	13.4	20.6	6.7	36	63	16	0		13.65
Duke	2001-03-15	3	15	2001	0.313	3.3	49	23.25	9.1	11.1	7.2	83	97	37	10.16		9.15
Duke	2001-03-16	3	16	2001	0.855	2.92	90	46.94	8	10.6	6.1	95	98	90	762		8.35
Duke	2001-03-17	3	17	2001	4.425	2.7	308	19.22	10.4	17.8	4.4	67	99	33	0.25		11.1
Duke	2001-03-18	3	18	2001	5.197	3.3	2	76.44	7	13.3	2.8	44	66	24	0		8.05
Duke	2001-03-19	3	19	2001	5.31	3.52	57	46.94	6.7	13.9	0	35	56	19	0		6.95
Duke	2001-03-20	3	20	2001	1.267	4.14	59	6.71	5.4	7.8	2.8	68	95	40	45.97		5.3
Duke	2001-03-21	3	21	2001	0.907	2.6	349	8.94	8.3	10.6	6.7	92	96	87	2.29		8.65
Duke	2001-03-22	3	22	2001	4.804	4.1	320	84.04	10.6	16.7	4.4	57	94	33	1.27		10.55
Duke	2001-03-23	3	23	2001	5.166	3.93	295	33.98	10.6	18.9	3.3	44	70	21	0		11.1
Duke	2001-03-24	3	24	2001	5.028	3.33	267	26.82	12.9	22.8	1.1	48	83	19	0		11.95
Duke	2001-03-25	3	25	2001	4.611	1.81	319	9.39	8.1	13.9	3.9	42	64	24	0		8.9
Duke	2001-03-26	3	26	2001	5.692	2.87	345	14.31	5.2	9.4	0	38	69	23	0		4.7
Duke	2001-03-27	3	27	2001	5.414	4.99	350	69.29	1.9	8.9	-4.4	42	74	23	0		2.25
Duke	2001-03-28	3	28	2001	5.488	4.86	88	46.05	4.7	12.8	-5.6	48	83	24	0		3.6
Duke	2001-03-29	3	29	2001	0.512	1.96	26	4.02	5.5	8.9	2.8	93	98	56	74.42		5.85
Duke	2001-03-30	3	30	2001	5.097	4.72	270	88.96	12.4	20	5.6	76	98	47	5.08		12.8
Duke	2001-03-31	3	31	2001	3.632	5.4	8	16.09	12.6	22.2	6.1	83	98	47	20.57		14.15
Duke	2001-04-01	4	1	2001	0.704	4.62	36	72.42	7.2	9.4	3.3	89	98	60	21.59		6.35
Duke	2001-04-02	4	2	2001	6.037	4.32	284	72.42	8.8	16.7	1.7	50	71	25	0		9.2
Duke	2001-04-03	4	3	2001	2.719	5.09	299	78.68	10.3	15.6	6.7	83	98	62	3.05		11.15
Duke	2001-04-04	4	4	2001	2.233	2.29	34	65.71	9	13.3	3.3	82	98	60	0		8.3
Duke	2001-04-05	4	5	2001	5.352	5.36	162	29.95	10.8	18.9	0.6	66	98	37	0		9.75
Duke	2001-04-06	4	6	2001	4.912	3.04	219	43.36	17.3	25.6	7.2	64	87	46	0		16.4
Duke	2001-04-07	4	7	2001	5.308	3.34	225	84.49	24.3	31.1	17.2	58	84	36	0		24.15
Duke	2001-04-08	4	8	2001	5.348	2.29	241	35.76	24	31.7	16.7	54	89	29	0		24.2
Duke	2001-04-09	4	9	2001	5.872	2.16	258	17.43	25.1	31.7	17.2	50	75	31	0		24.45
Duke	2001-04-10	4	10	2001	5.221	1.65	115	38	25.4	32.2	15.6	50	84	29	0		23.9
Duke	2001-04-11	4	11	2001	3.426	1.82	89	4.92	18.1	25.6	14.4	84	97	61	0		20
Duke	2001-04-12	4	12	2001	5.177	2.37	213	6.26	22.6	30	14.4	64	98	35	0		22.2
Duke	2001-04-13	4	13	2001	4.633	1.56	279	9.84	20.2	26.1	15	67	87	42	0		20.55
Duke	2001-04-14	4	14	2001	5.639	1.62	292	4.02	18.8	25.6	12.2	47	68	23	0		18.9
Duke	2001-04-15	4	15	2001	2.49	1.98	246	6.26	16.8	24.4	9.4	69	91	39	0.51		16.9
Duke	2001-04-16	4	16	2001	6.525	2.89	302	6.71	14.3	19.4	7.8	53	87	28	0		13.6
Duke	2001-04-17	4	17	2001	3.333	2.94	320	7.15	6.7	12.8	0.6	56	93	39	3.3		6.7
Duke	2001-04-18	4	18	2001	6.468	2.83	308	7.15	4.3	11.1	-1.1	52	88	23	0		5
Duke	2001-04-19	4	19	2001	6.529	1.27	274	4.92	8.7	17.8	-1.7	49	86	20	0		8.05
Duke	2001-04-20	4	20	2001	4.322	3.37	203	81.36	13	21.7	0.6	55	95	24	0		11.15
Duke	2001-04-21	4	21	2001	5.286	2.81	214	7.6	18.8	24.4	11.1	60	83	44	0		17.75
Duke	2001-04-22	4	22	2001	6.379	2.81	233	49.62	20.2	28.9	12.2	65	92	38	0		20.55
Duke	2001-04-23	4	23	2001	6.533	2.38	217	8.94	20.6	27.8	12.8	65	96	40	0		20.3
Duke	2001-04-24	4	24	2001	6.072	2.88	242	25.03	19.8	28.9	13.3	72	95	43	3.56		21.1
Duke	2001-04-25	4	25	2001	3.083	2.57	39	42.92	9	12.8	3.3	85	97	61	19.56		8.05
Duke	2001-04-26	4	26	2001	7.038	2.25	355	5.36	9.7	18.9	2.8	66	97	24	0		10.85
Duke	2001-04-27	4	27	2001	6.966	1.53	272	39.34	14.7	25.6	1.1	53	97	20	0		13.35
Duke	2001-04-28	4	28	2001	5.486	1.84	53	3.58	18.3	26.1	10.6	52	83	33	0		18.35
Duke	2001-04-29	4	29	2001	3.903	1.72	68	3.58	13.6	20.6	8.9	58	90	27	0		14.75
Duke	2001-04-30	4	30	2001	0.429	0.56	37	4.02	15.3	25	9.4	63	96	32	0		17.2
Duke	2001-05-01	5	1	2001	6.581	1.66	221	44.7	18.8	27.8	11.1	69	95	42	0		19.45
Duke	2001-05-02	5	2	2001	6.357	2.33	205	44.7	20	28.3	11.7	66	89	40	0		20
Duke	2001-05-03	5	3	2001	6.355	1.26	213	44.7	20.1	28.9	10.6	65	97	34	0		19.75
Duke	2001-05-04	5	4	2001	5.643	1.14	237	44.7	20.7	30.6	10.6	61	96	28	0		20.6
Duke	2001-05-05	5	5	2001	6.487	2.23	315	44.7	21.6	31.7	11.1	64	97	29	0		21.4
Duke	2001-05-06	5	6	2001	4.323	3.63	60	44.7	17.4	21.1	11.7	64	87	53	0		16.4
Duke	2001-05-07	5	7	2001	7.007	4.28	56	44.7	15.1	22.8	7.8	61	81	37	0		15.3
Duke	2001-05-08	5	8	2001	5.229	1.96	66	44.7	15.9	24.4	7.2	72	97	39	0		15.8
Duke	2001-05-09	5	9	2001	4.517	1.26	338	44.7	18.8	27.8	10.6	73	97	39	0		19.2
Duke	2001-05-10	5	10	2001	5.253	2.91	178	44.7	19.6	28.9	10.6	73	98	41	0		19.75
Duke	2001-05-11	5	11	2001	6.223	5.7	239	44.7	22.2	31.1	13.3	67	98	35	0		22.2
Duke	2001-05-12	5	12	2001	4.612	1.53	271	44.7	21.3	30	14.4	74	96	42	1.27		22.2
Duke	2001-05-13	5	13	2001	7.246	2.27	0	44.7	17.1	23.3	7.8	61	93	28	0		15.55
Duke	2001-05-14	5	14	2001	7.163	10.08	338	44.7	15	24.4	5	60	95	21	0		14.7
Duke	2001-05-15	5	15	2001	3.171	8.53	293	44.7	17.2	23.9	10.6	63	97	30	26.16		17.25
Duke	2001-05-16	5	16	2001	1.619	5.99	67	44.7	14.9	17.8	13.3	92	98	70	10.67		15.55
Duke	2001-05-17	5	17	2001	1.266	1.51	126	44.7	13.4	15.6	11.1	92	97	84	0.51		13.35
Duke	2001-05-18	5	18	2001	4.774	1.94	204	44.7	20.5	29.4	13.3	85	98	57	0		21.35
Duke	2001-05-19	5	19	2001	6.865	1.9	277	44.7	25.3	33.3	17.2	63	89	35	0		25.25
Duke	2001-05-20	5	20	2001	3.615	5.74	63	44.7	21.5	26.1	18.3	83	96	69	0		22.2
Duke	2001-05-21	5	21	2001	2.572	4.49	171	44.7	22.2	27.8	17.8	85	97	69	0		22.8
Duke	2001-05-22	5	22	2001	4.517	6.34	238	44.7	22.7	28.9	17.2	76	95	41	8.64		23.05
Duke	2001-05-23	5	23	2001	7.67	3.54	332	44.7	18	25.6	11.1	68	97	33	0		18.35
Duke	2001-05-24	5	24	2001	6.329	13.08	182	44.7	19.9	28.3	8.3	62	97	34	0		18.3
Duke	2001-05-25	5	25	2001	4.576	10.73	184	44.7	20.7	27.2	16.1	72	97	47	3.05		21.65
Duke	2001-05-26	5	26	2001	4.115	3.91	294	44.7	17.9	25.6	12.2	85	98	48	30.48		18.9
Duke	2001-05-27	5	27	2001	6.658	4.43	250	44.7	19.5	28.3	10	68	98	39	0		19.15
Duke	2001-05-28	5	28	2001	2.524	6.63	221	44.7	17.2	21.7	15	87	98	72	5.33		18.35
Duke	2001-05-29	5	29	2001	5.803	4.17	328	44.7	19.4	26.1	13.9	82	98	44	2.79		20
Duke	2001-05-30	5	30	2001	7.183	3.05	322	44.7	20.5	28.3	11.1	66	98	37	0		19.7
Duke	2001-05-31	5	31	2001	5.458	3.22	66	44.7	18.7	25.6	12.2	69	90	46	0		18.9
Duke	2001-06-01	6	1	2001	1.177	6.46	150	44.7	19.4	21.7	17.2	91	98	81	44.2		19.45
Duke	2001-06-02	6	2	2001	5.229	6.14	242	44.7	21.3	28.3	15.6	78	97	37	0.25		21.95
Duke	2001-06-03	6	3	2001	7.445	2.35	278	44.7	21.5	27.8	13.9	64	92	38	0		20.85
Duke	2001-06-04	6	4	2001	5.124	7.26	240	44.7	22.4	30.6	15.6	73	97	53	0.25		23.1
Duke	2001-06-05	6	5	2001	7.583	1.43	247	44.7	26.8	33.9	19.4	73	98	49	0		26.65
Duke	2001-06-06	6	6	2001	6.332	3.36	298	44.7	24.5	32.8	19.4	79	98	49	1.02		26.1
Duke	2001-06-07	6	7	2001	3.935	2.4	274	44.7	24.3	28.9	20	76	97	54	0		24.45
Duke	2001-06-08	6	8	2001	4.767	1.5	316	44.7	22.6	27.8	16.1	79	98	58	0		21.95
Duke	2001-06-09	6	9	2001	6.496	1.65	355	44.7	22.1	28.9	15	78	98	47	0		21.95
Duke	2001-06-10	6	10	2001	6.773	1.23	330	44.7	22.2	30.6	13.9	75	98	40	0		22.25
Duke	2001-06-11	6	11	2001	5.418	1.45	234	44.7	23.1	30.6	15	80	98	58	0		22.8
Duke	2001-06-12	6	12	2001	5.851	1.99	230	44.7	24.4	31.1	17.8	80	98	55	0		24.45
Duke	2001-06-13	6	13	2001	4.189	1.94	46	44.7	23.8	30.6	20	88	98	64	15.49		25.3
Duke	2001-06-14	6	14	2001	1.85	2.5	3	44.7	23	26.7	20.6	90	97	70	23.88		23.65
Duke	2001-06-15	6	15	2001	5.158	2.92	338	44.7	24.1	28.9	20.6	85	96	64	0		24.75
Duke	2001-06-16	6	16	2001	7.455	4.28	309	44.7	25.5	32.2	19.4	77	97	56	0		25.8
Duke	2001-06-17	6	17	2001	8.458	2.09	358	44.7	25.2	32.8	18.9	59	96	36	0		25.85
Duke	2001-06-18	6	18	2001	7.622	1.73	36	44.7	24.4	32.2	17.8	61	95	42	0		25
Duke	2001-06-19	6	19	2001	5.789	3.46	284	44.7	23.4	31.1	15	74	97	45	0		23.05
Duke	2001-06-20	6	20	2001	7.71	3.24	254	44.7	24.7	32.8	16.7	73	97	44	0		24.75
Duke	2001-06-21	6	21	2001	7.241	3.25	199	44.7	25.6	33.3	18.9	72	97	49	0		26.1
Duke	2001-06-22	6	22	2001	6.331	5.51	201	44.7	23.9	31.7	18.3	81	97	52	20.57		25
Duke	2001-06-23	6	23	2001	4.2	3.58	225	44.7	22.5	28.9	18.3	81	97	58	0		23.6
Duke	2001-06-24	6	24	2001	6.673	2.42	34	44.7	22.8	28.3	18.3	72	95	49	21.84		23.3
Duke	2001-06-25	6	25	2001	6.369	2.18	47	44.7	22.9	27.8	18.3	78	97	53	4.83		23.05
Duke	2001-06-26	6	26	2001	7.217	4.49	77	44.7	24.7	31.1	19.4	77	97	52	0.25		25.25
Duke	2001-06-27	6	27	2001	6.829	3.11	289	44.7	25.8	33.3	17.8	77	97	47	0		25.55
Duke	2001-06-28	6	28	2001	6.571	2.53	258	44.7	26.7	33.3	20	72	97	44	0		26.65
Duke	2001-06-29	6	29	2001	7.459	1.36	259	44.7	27	33.3	19.4	70	96	43	0		26.35
Duke	2001-06-30	6	30	2001	7.454	2.04	234	44.7	26.8	33.3	20	73	95	50	0		26.65
Duke	2001-07-01	7	1	2001	5.926	2.23	248	44.7	25.8	31.1	21.7	75	90	57	0		26.4
Duke	2001-07-02	7	2	2001	5.675	2.53	68	44.7	23.2	27.8	16.1	73	89	59	0		21.95
Duke	2001-07-03	7	3	2001	5.464	1.51	146	44.7	22.2	28.3	17.8	76	94	64	0		23.05
Duke	2001-07-04	7	4	2001	5.305	4.54	225	44.7	24.3	31.7	20	83	97	60	6.6		25.85
Duke	2001-07-05	7	5	2001	7.226	1.82	248	44.7	24.8	31.7	19.4	76	97	48	0		25.55
Duke	2001-07-06	7	6	2001	6.687	1.82	28	8.94	23.1	28.9	15	70	96	46	0		21.95
Duke	2001-07-07	7	7	2001	7.273	1.34	187	44.7	22.1	29.4	12.8	71	97	44	0		21.1
Duke	2001-07-08	7	8	2001	2.778	5.92	224	44.7	22.8	27.8	18.9	87	97	69	17.02		23.35
Duke	2001-07-09	7	9	2001	5.692	5.62	346	44.7	25.9	32.8	20	81	98	57	8.38		26.4
Duke	2001-07-10	7	10	2001	7.217	2.96	300	44.7	26.4	33.9	18.9	74	98	38	0		26.4
Duke	2001-07-11	7	11	2001	6.214	4.92	318	44.7	27	33.3	21.1	72	98	46	0		27.2
Duke	2001-07-12	7	12	2001	7.285	1.97	29	44.7	24.9	31.1	18.3	59	88	41	0		24.7
Duke	2001-07-13	7	13	2001	3.042	1.08	12	44.7	21.1	27.8	16.1	78	96	48	0		21.95
Duke	2001-07-14	7	14	2001	7.876	2.31	337	44.7	22.6	30	15.6	64	96	30	0		22.8
Duke	2001-07-15	7	15	2001	6.906	3.78	340	44.7	22.6	31.1	13.9	67	96	31	0		22.5
Duke	2001-07-16	7	16	2001	6.723	1.32	319	44.7	23.9	33.3	13.9	65	97	31	0		23.6
Duke	2001-07-17	7	17	2001	5.817	1.99	222	44.7	25.5	32.2	18.3	69	90	46	0		25.25
Duke	2001-07-18	7	18	2001	3.718	2.72	224	44.7	24.3	32.2	19.4	80	97	55	6.1		25.8
Duke	2001-07-19	7	19	2001	3.258	1.99	26	44.7	24.5	30	21.1	82	97	61	0		25.55
Duke	2001-07-20	7	20	2001	7.185	2.22	44	44.7	22.8	28.9	16.1	72	94	44	0		22.5
Duke	2001-07-21	7	21	2001	8.063	3.04	43	44.7	21.7	28.9	14.4	67	97	32	0		21.65
Duke	2001-07-22	7	22	2001	7.812	1.49	2	44.7	23.2	32.2	13.3	68	97	36	0		22.75
Duke	2001-07-23	7	23	2001	3.971	1.71	132	44.7	25.4	31.7	18.9	79	95	55	0.76		25.3
Duke	2001-07-24	7	24	2001	4.045	5.18	204	44.7	25.2	30	22.8	86	97	63	5.59		26.4
Duke	2001-07-25	7	25	2001	4.606	4.13	217	44.7	26	31.7	22.2	75	95	52	0		26.95
Duke	2001-07-26	7	26	2001	3.277	4.42	232	44.7	24.3	28.3	20.6	86	96	70	12.45		24.45
Duke	2001-07-27	7	27	2001	1.742	1.79	51	44.7	21.4	23.9	18.9	91	97	76	37.34		21.4
Duke	2001-07-28	7	28	2001	2.18	1.36	57	44.7	18.9	22.2	16.1	85	97	70	1.27		19.15
Duke	2001-07-29	7	29	2001	2.011	3.22	230	44.7	20.9	27.2	16.1	93	97	81	11.43		21.65
Duke	2001-07-30	7	30	2001	3.113	1.88	10	6.71	20.6	25.6	17.8	88	97	73	0.25		21.7
Duke	2001-07-31	7	31	2001	6.121	2.33	14	44.7	22.7	29.4	17.2	81	98	56	0		23.3
Duke	2001-08-01	8	1	2001	5.253	0.99	27	44.7	21.6	28.9	16.7	79	98	47	0		22.8
Duke	2001-08-02	8	2	2001	7.494	1.04	20	6.71	21.6	29.4	13.9	76	98	43	0		21.65
Duke	2001-08-03	8	3	2001	4.59	1.06	218	5.81	22.6	31.1	13.9	76	98	48	0		22.5
Duke	2001-08-04	8	4	2001	4.37	1.23	218	6.71	24.4	30.6	20	80	96	56	0		25.3
Duke	2001-08-05	8	5	2001	7.242	4.17	262	44.7	25.1	32.8	17.8	77	98	45	0		25.3
Duke	2001-08-06	8	6	2001	7.247	0.78	302	44.7	25.5	34.4	18.3	77	98	43	0		26.35
Duke	2001-08-07	8	7	2001	7.295	0.82	284	44.7	27.3	36.1	19.4	76	98	42	0		27.75
Duke	2001-08-08	8	8	2001	6.845	1.17	308	44.7	27.5	35.6	21.1	76	98	45	0		28.35
Duke	2001-08-09	8	9	2001	6.616	0.89	272	44.7	28.2	37.2	19.4	71	98	41	0		28.3
Duke	2001-08-10	8	10	2001	6.274	1.4	218	44.7	27.1	34.4	21.7	79	98	54	5.84		28.05
Duke	2001-08-11	8	11	2001	4.961	1.73	195	11.62	25.9	33.9	21.1	85	98	61	24.38		27.5
Duke	2001-08-12	8	12	2001	4.932	1.55	200	44.7	25.9	33.3	20.6	82	98	53	0.25		26.95
Duke	2001-08-13	8	13	2001	3.034	1.55	229	8.94	25.2	28.3	22.2	88	97	74	5.59		25.25
Duke	2001-08-14	8	14	2001	6.515	1.51	26	44.7	25.5	31.1	20.6	80	97	51	0.25		25.85
Duke	2001-08-15	8	15	2001	5.559	1.08	10	5.81	24.5	31.7	18.9	78	98	47	0		25.3
Duke	2001-08-16	8	16	2001	5.837	1.34	206	7.15	24.8	31.7	17.2	77	98	54	0		24.45
Duke	2001-08-17	8	17	2001	4.771	1.28	242	8.05	25.7	32.8	18.3	82	97	56	0.51		25.55
Duke	2001-08-18	8	18	2001	1.715	0.91	246	7.6	24.5	29.4	21.1	92	98	73	2.54		25.25
Duke	2001-08-19	8	19	2001	5.486	1.62	189	44.7	24.6	29.4	21.1	87	98	67	8.64		25.25
Duke	2001-08-20	8	20	2001	3.212	1.32	296	8.05	24.8	31.1	20	81	97	57	0		25.55
Duke	2001-08-21	8	21	2001	6.202	1.45	358	6.71	22.5	30.6	16.1	71	97	42	0		23.35
Duke	2001-08-22	8	22	2001	6.258	3.46	336	44.7	22.4	30.6	14.4	75	97	37	0		22.5
Duke	2001-08-23	8	23	2001	5.957	1.73	222	44.7	24.3	32.2	15.6	73	97	47	0.51		23.9
Duke	2001-08-24	8	24	2001	3.806	1.64	9	8.94	23.6	28.9	18.9	80	97	60	5.08		23.9
Duke	2001-08-25	8	25	2001	5.186	1.61	21	44.7	22.6	31.1	16.7	78	97	44	0		23.9
Duke	2001-08-26	8	26	2001	5.981	0.93	276	5.81	23.6	31.7	15	76	98	48	0		23.35
Duke	2001-08-27	8	27	2001	5.048	1.01	218	11.62	24.6	34.4	18.3	80	97	52	4.06		26.35
Duke	2001-08-28	8	28	2001	4.906	1.25	270	44.7	25.8	31.7	20	79	98	53	0		25.85
Duke	2001-08-29	8	29	2001	3.595	1.42	227	44.7	25.1	31.7	21.1	82	97	54	7.87		26.4
Duke	2001-08-30	8	30	2001	1.203	1.08	201	14.31	22.3	30	19.4	93	98	66	15.49		24.7
Duke	2001-08-31	8	31	2001	5.169	1.81	226	44.7	25	31.1	21.1	82	98	58	0.76		26.1
Duke	2001-09-01	9	1	2001	1.83	1.14	270	44.7	22	23.9	20	92	98	84	3.81		21.95
Duke	2001-09-02	9	2	2001	4.011	1.68	51	44.7	22.9	28.3	19.4	83	98	57	0		23.85
Duke	2001-09-03	9	3	2001	2.788	1.86	145	44.7	21.1	25	16.7	86	98	63	0.25		20.85
Duke	2001-09-04	9	4	2001	2.558	1.01	239	5.36	22.1	27.8	18.9	89	98	70	1.02		23.35
Duke	2001-09-05	9	5	2001	5.539	1.42	32	44.7	23.3	30.6	18.3	82	98	55	0		24.45
Duke	2001-09-06	9	6	2001	5.498	1.19	50	6.26	22.1	29.4	15.6	78	98	49	0		22.5
Duke	2001-09-07	9	7	2001	5.419	0.88	347	5.81	21.1	29.4	13.9	79	98	45	0		21.65
Duke	2001-09-08	9	8	2001	4.302	0.82	17	44.7	21.4	30.6	13.9	78	98	43	0		22.25
Duke	2001-09-09	9	9	2001	3.174	1.55	99	44.7	23.1	29.4	15.6	88	98	62	0		22.5
Duke	2001-09-10	9	10	2001	3.581	1.06	199	6.26	25.7	32.8	22.2	83	97	56	0.76		27.5
Duke	2001-09-11	9	11	2001	4.82	1.83	10	10.28	22.9	28.9	15.6	73	97	44	0		22.25
Duke	2001-09-12	9	12	2001	5.666	8.13	19	44.7	21.2	29.4	12.2	71	97	40	0		20.8
Duke	2001-09-13	9	13	2001	4.223	0.64	338	4.47	19.7	29.4	11.7	80	100	45	0		20.55
Duke	2001-09-14	9	14	2001	3.111	2.72	2	44.7	16.7	25.6	12.2	84	100	61	0		18.9
Duke	2001-09-15	9	15	2001	5.414	2.94	35	13.41	15.1	21.7	9.4	71	100	42	0		15.55
Duke	2001-09-16	9	16	2001	5.587	2.25	6	9.39	15.5	24.4	8.3	69	100	34	0		16.35
Duke	2001-09-17	9	17	2001	5.122	1.99	333	44.7	16.3	26.1	6.7	75	100	37	0		16.4
Duke	2001-09-18	9	18	2001	4.636	0.67	322	4.92	18.8	30.6	9.4	77	100	33	0		20
Duke	2001-09-19	9	19	2001	3.971	1.34	156	44.7	19.9	28.9	10.6	76	100	43	0		19.75
Duke	2001-09-20	9	20	2001	2.964	1.28	187	44.7	21.2	26.7	18.9	95	100	72	10.92		22.8
Duke	2001-09-21	9	21	2001	4.978	0.84	327	44.7	21.5	28.9	16.7	90	100	57	1.27		22.8
Duke	2001-09-22	9	22	2001	4.062	0.65	323	44.7	21.8	31.1	14.4	86	100	51	0		22.75
Duke	2001-09-23	9	23	2001	4.355	1.21	152	44.7	23.3	31.1	16.7	85	100	53	0		23.9
Duke	2001-09-24	9	24	2001	1.076	1.64	199	44.7	20.9	23.9	17.8	100	100	100	22.1		20.85
Duke	2001-09-25	9	25	2001	5.221	1.96	324	44.7	14.8	21.1	6.7	79	100	41	0		13.9
Duke	2001-09-26	9	26	2001	5.022	1.47	314	44.7	12.2	20.6	5.6	77	100	41	0		13.1
Duke	2001-09-27	9	27	2001	4.411	3.89	289	44.7	14.6	25	6.1	75	100	31	0		15.55
Duke	2001-09-28	9	28	2001	4.877	1.94	2	44.7	14	21.1	9.4	79	100	44	0		15.25
Duke	2001-09-29	9	29	2001	4.434	2.65	6	11.18	13.5	20	6.1	75	100	51	0		13.05
Duke	2001-09-30	9	30	2001	4.817	2.81	3	44.7	12.2	19.4	5.6	75	100	39	0		12.5
Duke	2001-10-01	10	1	2001	4.832	1.81	318	44.7	13	23.3	5	76	100	27	0		14.15
Duke	2001-10-02	10	2	2001	4.866	1.7	310	44.7	17.2	27.2	9.4	75	100	39	0		18.3
Duke	2001-10-03	10	3	2001	4.627	0.86	265	44.7	18.7	29.4	10	78	100	37	0		19.7
Duke	2001-10-04	10	4	2001	4.632	1.1	253	44.7	19.1	28.9	10	76	100	33	0		19.45
Duke	2001-10-05	10	5	2001	4.752	2.1	213	44.7	20	27.8	11.1	74	100	41	0		19.45
Duke	2001-10-06	10	6	2001	0.571	2.59	237	10.28	16.9	20	12.8	95	100	75	6.86		16.4
Duke	2001-10-07	10	7	2001						20	12.8						16.4
Duke	2001-10-08	10	8	2001						20	12.8						16.4
Duke	2001-10-09	10	9	2001						20	12.8						16.4
Duke	2001-10-10	10	10	2001						25	12.2						18.6
Duke	2001-10-11	10	11	2001						25	12.2						18.6
Duke	2001-10-12	10	12	2001	1.412	0.89	241	7.15	19.3	25	12.2	79	100	51	1717		18.6
Duke	2001-10-13	10	13	2001	3.677	1.34	165	44.7	18.2	26.1	10	83	100	51	0		18.05
Duke	2001-10-14	10	14	2001	1.221	2.46	177	19.22	19.4	24.4	14.4	98	100	87	27.69		19.4
Duke	2001-10-15	10	15	2001	4.346	0.92	318	4.92	14.8	23.3	7.2	78	100	36	0		15.25
Duke	2001-10-16	10	16	2001	3.537	3.48	292	44.7	13.2	24.4	4.4	67	100	35	0		14.4
Duke	2001-10-17	10	17	2001	4.367	1.99	308		9	17.2	2.2	60	93	32	0		9.7
Duke	2001-10-18	10	18	2001	4.309	1.43	26		7.8	18.3	0.6	72	100	30	0		9.45
Duke	2001-10-19	10	19	2001	4.181				11.2	22.2	0	79	100	40	0		11.1
Duke	2001-10-20	10	20	2001	4.19	0.73	339		15.3	26.7	7.2	80	100	35	0		16.95
Duke	2001-10-21	10	21	2001	4.202	1.12	242		17.3	27.2	6.7	83	100	48	0		16.95
Duke	2001-10-22	10	22	2001	4.149	0.78	288		19.3	29.4	12.8	82	100	33	0		21.1
Duke	2001-10-23	10	23	2001	3.82	1.25	241		19.2	28.9	11.1	82	100	47	0		20
Duke	2001-10-24	10	24	2001	4.164	2.29	222		22.8	30.6	16.7	77	100	41	0		23.65
Duke	2001-10-25	10	25	2001	3.717	2.72	259		19.1	25	10.6	55	100	13	0.25		17.8
Duke	2001-10-26	10	26	2001	4.376	2.79	276		12.2	17.2	7.8	27	44	12	0		12.5
Duke	2001-10-27	10	27	2001	3.547				5.4	10.6	0.6	44	63	31	0		5.6
Duke	2001-10-28	10	28	2001	4.013				5.1	13.3	-1.1	55	99	27	0		6.1
Duke	2001-10-29	10	29	2001	3.869				6.6	19.4	-2.8	68	100	22	0		8.3
Duke	2001-10-30	10	30	2001	3.738				10.1	22.8	0	62	100	19	0		11.4
Duke	2001-10-31	10	31	2001	3.545				10.8	22.2	2.2	78	100	37	0		12.2
Duke	2001-11-01	11	1	2001	3.063	0.4	98	3.13	14.3	25	3.9	83	100	48	0		14.45
Duke	2001-11-02	11	2	2001	2.004	0.82	319	44.7	17.6	26.1	11.1	87	100	55	0		18.6
Duke	2001-11-03	11	3	2001	3.332	0.5	234	44.7	19.7	27.8	12.2	70	100	34	0		20
Duke	2001-11-04	11	4	2001	5.115			0	13.3	21.1	5.6	48	82	25	0		13.35
Duke	2001-11-05	11	5	2001	5.032			0	10.9	17.8	2.2	45	86	18	0		10
Duke	2001-11-06	11	6	2001	5.275			0	6.6	17.8	-2.8	49	90	15	0		7.5
Duke	2001-11-07	11	7	2001	5.095	0.32	298	2.23	12.4	25	3.3	41	76	16	0		14.15
Duke	2001-11-08	11	8	2001	3.727	0.89	257	44.7	13.4	26.1	1.1	46	94	14	0		13.6
[truncated: 6,262 more rows]

## Sheet: Fraser
Site	date	MONTH	DAY	YEAR	tot_ppt_mm	min_temp_c	max_temp_c	avg air temp_c	min_rh_pct	max_rh_pct	avg_rh_pct	min_snowdepthtemp_C	max_snowdepthtemp_C	avg_snowdepthtemp_C	Min of snow_depth_cm	Max of snow_depth_cm	avg of snow_depth_cm		avg of max/min temp
[truncated: 6,940 more rows]

[truncated: 6 more sheets: Marcell, San Dimas, Santee, Sierra  Ancha, Tenderfoot Creek, Metadata]
